# Supplementary material for: Antisense Peptide Technology for Diagnostic Tests and Bioengineering Research
Source: Int J Mol Sci. 2021 Aug 24;22(17):9106. doi: 10.3390/ijms22179106 (PMC8431130; doi:10.3390/ijms22179106)
Supplement: Supplementary file 1 [file ijms-22-09106-s001.zip]

Archive with 6 entries (6 files):
- Table S1_b9526e5e0bfb562_model_1.pdb
- Table S2_f667dc5b0700afa_model_1.pdb
- Table S3_70f677205828130_model_1.pdb
- Table S4_model_S1RBD_aa334-523.pdb
- Table S5_model_S1RBD_aa486-506.pdb
- Table S6_model_ARBD.pdb
