# Supplementary material for: Antisense Peptide Technology for Diagnostic Tests and Bioengineering Research
Source: Int J Mol Sci. 2021 Aug 24;22(17):9106. doi: 10.3390/ijms22179106 (PMC8431130; doi:10.3390/ijms22179106)
Supplement: Supplementary file 1 [file ijms-22-09106-s001.zip › Table S1_b9526e5e0bfb562_model_1.pdb]

REMARK   1 secondary structure assigned by stride 
REMARK   2 stride output converted by stride2pdb version 0.01
HELIX    1   1 SER A   33  ASN A   37  1                                   5
HELIX    2   2 ASP A   72  GLN A   76  1                                   5
HELIX    3   3 LYS A   84  ASP A   87  1                                   4
HELIX    4   4 VAL A  170  TYR A  172  1                                   3
SHEET    1   1 1 ASN A  21  ILE A  25  0
SHEET    2   2 1 LYS A  45  TYR A  47  0
SHEET    3   3 1 ASN A  61  VAL A  68  0
SHEET    4   4 1 GLY A  98  TRP A 103  0
SHEET    5   5 1 LEU A 119  ARG A 121  0
SHEET    6   6 1 LEU A 159  GLN A 160  0
SHEET    7   7 1 ARG A 176  GLU A 183  0
.ou5OZJ.B99990001_fit.pdb
EXPDTA    THEORETICAL MODEL, MODELLER 9.24 2021/03/02 02:01:48
ATOM      1  N   ASN A   1      73.778  38.681  51.784  1.00  1.00           N
ATOM      2  CA  ASN A   1      73.154  38.131  53.008  1.00  1.00           C
ATOM      3  CB  ASN A   1      74.110  38.260  54.213  1.00  1.00           C
ATOM      4  CG  ASN A   1      74.453  39.726  54.462  1.00  1.00           C
ATOM      5  OD1 ASN A   1      74.783  40.469  53.539  1.00  1.00           O
ATOM      6  ND2 ASN A   1      74.384  40.153  55.751  1.00  1.00           N
ATOM      7  C   ASN A   1      71.854  38.800  53.309  1.00  1.00           C
ATOM      8  O   ASN A   1      71.221  39.374  52.423  1.00  1.00           O
ATOM      9  N   LEU A   2      71.396  38.709  54.572  4.00  1.00           N
ATOM     10  CA  LEU A   2      70.164  39.348  54.924  4.00  1.00           C
ATOM     11  CB  LEU A   2      69.503  38.774  56.189  4.00  1.00           C
ATOM     12  CG  LEU A   2      69.112  37.288  56.059  4.00  1.00           C
ATOM     13  CD1 LEU A   2      68.372  36.792  57.314  4.00  1.00           C
ATOM     14  CD2 LEU A   2      68.345  37.016  54.753  4.00  1.00           C
ATOM     15  C   LEU A   2      70.489  40.787  55.169  4.00  1.00           C
ATOM     16  O   LEU A   2      71.621  41.129  55.503  4.00  1.00           O
ATOM     17  N   CYS A   3      69.491  41.666  54.980  1.00  1.00           N
ATOM     18  CA  CYS A   3      69.679  43.081  55.130  1.00  1.00           C
ATOM     19  CB  CYS A   3      68.597  43.893  54.385  1.00  1.00           C
ATOM     20  SG  CYS A   3      68.781  45.696  54.529  1.00  1.00           S
ATOM     21  C   CYS A   3      69.620  43.455  56.581  1.00  1.00           C
ATOM     22  O   CYS A   3      69.117  42.726  57.437  1.00  1.00           O
ATOM     23  N   PRO A   4      70.191  44.602  56.846  3.00  1.00           N
ATOM     24  CA  PRO A   4      70.223  45.133  58.186  3.00  1.00           C
ATOM     25  CD  PRO A   4      71.397  44.963  56.112  3.00  1.00           C
ATOM     26  CB  PRO A   4      71.250  46.264  58.155  3.00  1.00           C
ATOM     27  CG  PRO A   4      72.246  45.810  57.076  3.00  1.00           C
ATOM     28  C   PRO A   4      68.897  45.552  58.727  3.00  1.00           C
ATOM     29  O   PRO A   4      68.838  45.802  59.931  3.00  1.00           O
ATOM     30  N   PHE A   5      67.827  45.667  57.904  2.00  1.00           N
ATOM     31  CA  PHE A   5      66.593  46.081  58.508  2.00  1.00           C
ATOM     32  CB  PHE A   5      65.404  46.278  57.545  2.00  1.00           C
ATOM     33  CG  PHE A   5      64.912  44.966  57.041  2.00  1.00           C
ATOM     34  CD1 PHE A   5      63.952  44.271  57.741  2.00  1.00           C
ATOM     35  CD2 PHE A   5      65.396  44.435  55.870  2.00  1.00           C
ATOM     36  CE1 PHE A   5      63.483  43.062  57.284  2.00  1.00           C
ATOM     37  CE2 PHE A   5      64.930  43.225  55.409  2.00  1.00           C
ATOM     38  CZ  PHE A   5      63.973  42.536  56.114  2.00  1.00           C
ATOM     39  C   PHE A   5      66.259  45.015  59.500  2.00  1.00           C
ATOM     40  O   PHE A   5      66.515  43.833  59.279  2.00  1.00           O
ATOM     41  N   GLY A   6      65.680  45.436  60.636  2.00  1.00           N
ATOM     42  CA  GLY A   6      65.463  44.587  61.768  2.00  1.00           C
ATOM     43  C   GLY A   6      66.319  45.226  62.807  2.00  1.00           C
ATOM     44  O   GLY A   6      65.914  45.396  63.956  2.00  1.00           O
ATOM     45  N   GLU A   7      67.549  45.592  62.398  2.00  1.00           N
ATOM     46  CA  GLU A   7      68.424  46.368  63.222  2.00  1.00           C
ATOM     47  CB  GLU A   7      69.818  46.541  62.592  2.00  1.00           C
ATOM     48  CG  GLU A   7      70.661  45.268  62.553  2.00  1.00           C
ATOM     49  CD  GLU A   7      71.578  45.292  63.764  2.00  1.00           C
ATOM     50  OE1 GLU A   7      72.287  46.319  63.947  2.00  1.00           O
ATOM     51  OE2 GLU A   7      71.580  44.289  64.526  2.00  1.00           O
ATOM     52  C   GLU A   7      67.820  47.736  63.255  2.00  1.00           C
ATOM     53  O   GLU A   7      67.743  48.378  64.302  2.00  1.00           O
ATOM     54  N   VAL A   8      67.381  48.214  62.071  2.00  1.00           N
ATOM     55  CA  VAL A   8      66.815  49.526  61.937  2.00  1.00           C
ATOM     56  CB  VAL A   8      66.559  49.897  60.507  2.00  1.00           C
ATOM     57  CG1 VAL A   8      65.828  51.251  60.471  2.00  1.00           C
ATOM     58  CG2 VAL A   8      67.911  49.896  59.771  2.00  1.00           C
ATOM     59  C   VAL A   8      65.517  49.586  62.686  2.00  1.00           C
ATOM     60  O   VAL A   8      65.293  50.507  63.469  2.00  1.00           O
ATOM     61  N   PHE A   9      64.629  48.591  62.477  2.00  1.00           N
ATOM     62  CA  PHE A   9      63.356  48.590  63.146  2.00  1.00           C
ATOM     63  CB  PHE A   9      62.463  47.417  62.720  2.00  1.00           C
ATOM     64  CG  PHE A   9      62.190  47.605  61.271  2.00  1.00           C
ATOM     65  CD1 PHE A   9      63.064  47.105  60.333  2.00  1.00           C
ATOM     66  CD2 PHE A   9      61.073  48.286  60.849  2.00  1.00           C
ATOM     67  CE1 PHE A   9      62.822  47.278  58.992  2.00  1.00           C
ATOM     68  CE2 PHE A   9      60.827  48.461  59.508  2.00  1.00           C
ATOM     69  CZ  PHE A   9      61.702  47.957  58.576  2.00  1.00           C
ATOM     70  C   PHE A   9      63.620  48.436  64.616  2.00  1.00           C
ATOM     71  O   PHE A   9      63.091  49.197  65.423  2.00  1.00           O
ATOM     72  N   ASN A  10      64.465  47.455  65.010  2.00  1.00           N
ATOM     73  CA  ASN A  10      64.714  47.300  66.416  2.00  1.00           C
ATOM     74  CB  ASN A  10      64.807  45.845  66.904  2.00  1.00           C
ATOM     75  CG  ASN A  10      64.694  45.888  68.423  2.00  1.00           C
ATOM     76  OD1 ASN A  10      65.504  46.515  69.104  2.00  1.00           O
ATOM     77  ND2 ASN A  10      63.644  45.218  68.969  2.00  1.00           N
ATOM     78  C   ASN A  10      66.007  47.976  66.721  2.00  1.00           C
ATOM     79  O   ASN A  10      67.080  47.399  66.549  2.00  1.00           O
ATOM     80  N   ALA A  11      65.920  49.234  67.195  1.00  1.00           N
ATOM     81  CA  ALA A  11      67.083  50.000  67.535  1.00  1.00           C
ATOM     82  CB  ALA A  11      67.373  51.146  66.550  1.00  1.00           C
ATOM     83  C   ALA A  11      66.805  50.615  68.877  1.00  1.00           C
ATOM     84  O   ALA A  11      65.651  50.874  69.216  1.00  1.00           O
ATOM     85  N   THR A  12      67.859  50.856  69.687  1.00  1.00           N
ATOM     86  CA  THR A  12      67.657  51.354  71.023  1.00  1.00           C
ATOM     87  CB  THR A  12      68.918  51.415  71.844  1.00  1.00           C
ATOM     88  OG1 THR A  12      68.600  51.722  73.194  1.00  1.00           O
ATOM     89  CG2 THR A  12      69.875  52.471  71.266  1.00  1.00           C
ATOM     90  C   THR A  12      67.029  52.720  71.011  1.00  1.00           C
ATOM     91  O   THR A  12      66.045  52.950  71.714  1.00  1.00           O
ATOM     92  N   ARG A  13      67.550  53.663  70.198  1.00  1.00           N
ATOM     93  CA  ARG A  13      67.014  54.997  70.230  1.00  1.00           C
ATOM     94  CB  ARG A  13      67.960  55.999  70.917  1.00  1.00           C
ATOM     95  CG  ARG A  13      69.337  56.068  70.255  1.00  1.00           C
ATOM     96  CD  ARG A  13      70.377  56.867  71.043  1.00  1.00           C
ATOM     97  NE  ARG A  13      70.701  56.096  72.276  1.00  1.00           N
ATOM     98  CZ  ARG A  13      70.097  56.422  73.457  1.00  1.00           C
ATOM     99  NH1 ARG A  13      69.229  57.474  73.507  1.00  1.00           N
ATOM    100  NH2 ARG A  13      70.372  55.703  74.584  1.00  1.00           N
ATOM    101  C   ARG A  13      66.783  55.458  68.831  1.00  1.00           C
ATOM    102  O   ARG A  13      67.506  55.084  67.909  1.00  1.00           O
ATOM    103  N   PHE A  14      65.727  56.273  68.650  1.00  1.00           N
ATOM    104  CA  PHE A  14      65.407  56.839  67.374  1.00  1.00           C
ATOM    105  CB  PHE A  14      63.966  56.529  66.945  1.00  1.00           C
ATOM    106  CG  PHE A  14      63.910  55.046  66.786  1.00  1.00           C
ATOM    107  CD1 PHE A  14      63.793  54.223  67.882  1.00  1.00           C
ATOM    108  CD2 PHE A  14      63.975  54.471  65.540  1.00  1.00           C
ATOM    109  CE1 PHE A  14      63.744  52.855  67.733  1.00  1.00           C
ATOM    110  CE2 PHE A  14      63.927  53.106  65.381  1.00  1.00           C
ATOM    111  CZ  PHE A  14      63.812  52.292  66.482  1.00  1.00           C
ATOM    112  C   PHE A  14      65.563  58.308  67.573  1.00  1.00           C
ATOM    113  O   PHE A  14      65.139  58.855  68.591  1.00  1.00           O
ATOM    114  N   ALA A  15      66.200  58.988  66.607  1.00  1.00           N
ATOM    115  CA  ALA A  15      66.453  60.386  66.769  1.00  1.00           C
ATOM    116  CB  ALA A  15      67.429  60.962  65.728  1.00  1.00           C
ATOM    117  C   ALA A  15      65.172  61.114  66.640  1.00  1.00           C
ATOM    118  O   ALA A  15      64.179  60.592  66.136  1.00  1.00           O
ATOM    119  N   SER A  16      65.172  62.360  67.134  4.00  1.00           N
ATOM    120  CA  SER A  16      63.977  63.129  67.110  4.00  1.00           C
ATOM    121  CB  SER A  16      64.052  64.400  67.973  4.00  1.00           C
ATOM    122  OG  SER A  16      65.064  65.264  67.477  4.00  1.00           O
ATOM    123  C   SER A  16      63.683  63.547  65.715  4.00  1.00           C
ATOM    124  O   SER A  16      64.564  63.624  64.863  4.00  1.00           O
ATOM    125  N   VAL A  17      62.393  63.818  65.452  2.00  1.00           N
ATOM    126  CA  VAL A  17      61.968  64.349  64.195  2.00  1.00           C
ATOM    127  CB  VAL A  17      60.478  64.532  64.172  2.00  1.00           C
ATOM    128  CG1 VAL A  17      60.136  66.003  64.458  2.00  1.00           C
ATOM    129  CG2 VAL A  17      59.899  63.887  62.910  2.00  1.00           C
ATOM    130  C   VAL A  17      62.647  65.701  64.255  2.00  1.00           C
ATOM    131  O   VAL A  17      62.948  66.154  65.358  2.00  1.00           O
ATOM    132  N   TYR A  18      62.908  66.378  63.110  2.00  1.00           N
ATOM    133  CA  TYR A  18      63.698  67.597  63.059  2.00  1.00           C
ATOM    134  CB  TYR A  18      63.361  68.583  64.208  2.00  1.00           C
ATOM    135  CG  TYR A  18      64.459  69.562  64.457  2.00  1.00           C
ATOM    136  CD1 TYR A  18      64.703  70.627  63.620  2.00  1.00           C
ATOM    137  CD2 TYR A  18      65.247  69.399  65.573  2.00  1.00           C
ATOM    138  CE1 TYR A  18      65.724  71.510  63.898  2.00  1.00           C
ATOM    139  CE2 TYR A  18      66.263  70.274  65.857  2.00  1.00           C
ATOM    140  CZ  TYR A  18      66.502  71.331  65.018  2.00  1.00           C
ATOM    141  OH  TYR A  18      67.546  72.223  65.324  2.00  1.00           O
ATOM    142  C   TYR A  18      65.141  67.208  63.059  2.00  1.00           C
ATOM    143  O   TYR A  18      66.024  68.030  62.821  2.00  1.00           O
ATOM    144  N   ALA A  19      65.417  65.913  63.283  2.00  1.00           N
ATOM    145  CA  ALA A  19      66.747  65.427  63.073  2.00  1.00           C
ATOM    146  CB  ALA A  19      67.681  65.674  64.269  2.00  1.00           C
ATOM    147  C   ALA A  19      66.589  63.941  62.932  2.00  1.00           C
ATOM    148  O   ALA A  19      66.848  63.189  63.871  2.00  1.00           O
ATOM    149  N   TRP A  20      66.215  63.478  61.725  1.00  1.00           N
ATOM    150  CA  TRP A  20      65.969  62.084  61.473  1.00  1.00           C
ATOM    151  CB  TRP A  20      64.850  61.859  60.443  1.00  1.00           C
ATOM    152  CG  TRP A  20      64.985  62.745  59.230  1.00  1.00           C
ATOM    153  CD2 TRP A  20      65.928  62.540  58.168  1.00  1.00           C
ATOM    154  CD1 TRP A  20      64.309  63.893  58.930  1.00  1.00           C
ATOM    155  NE1 TRP A  20      64.770  64.414  57.746  1.00  1.00           N
ATOM    156  CE2 TRP A  20      65.768  63.593  57.266  1.00  1.00           C
ATOM    157  CE3 TRP A  20      66.855  61.560  57.965  1.00  1.00           C
ATOM    158  CZ2 TRP A  20      66.537  63.679  56.142  1.00  1.00           C
ATOM    159  CZ3 TRP A  20      67.625  61.647  56.827  1.00  1.00           C
ATOM    160  CH2 TRP A  20      67.468  62.686  55.934  1.00  1.00           C
ATOM    161  C   TRP A  20      67.228  61.465  60.954  1.00  1.00           C
ATOM    162  O   TRP A  20      68.103  62.158  60.437  1.00  1.00           O
ATOM    163  N   ASN A  21      67.353  60.127  61.099  4.00  1.00           N
ATOM    164  CA  ASN A  21      68.531  59.434  60.656  4.00  1.00           C
ATOM    165  CB  ASN A  21      69.007  58.324  61.610  4.00  1.00           C
ATOM    166  CG  ASN A  21      69.599  58.968  62.855  4.00  1.00           C
ATOM    167  OD1 ASN A  21      70.525  58.432  63.462  4.00  1.00           O
ATOM    168  ND2 ASN A  21      69.051  60.147  63.254  4.00  1.00           N
ATOM    169  C   ASN A  21      68.238  58.789  59.342  4.00  1.00           C
ATOM    170  O   ASN A  21      67.138  58.296  59.098  4.00  1.00           O
ATOM    171  N   ARG A  22      69.248  58.813  58.453  4.00  1.00           N
ATOM    172  CA  ARG A  22      69.188  58.233  57.143  4.00  1.00           C
ATOM    173  CB  ARG A  22      69.749  59.202  56.090  4.00  1.00           C
ATOM    174  CG  ARG A  22      70.218  58.543  54.795  4.00  1.00           C
ATOM    175  CD  ARG A  22      70.952  59.513  53.862  4.00  1.00           C
ATOM    176  NE  ARG A  22      71.937  60.282  54.680  4.00  1.00           N
ATOM    177  CZ  ARG A  22      71.757  61.619  54.889  4.00  1.00           C
ATOM    178  NH1 ARG A  22      70.705  62.264  54.304  4.00  1.00           N
ATOM    179  NH2 ARG A  22      72.631  62.315  55.674  4.00  1.00           N
ATOM    180  C   ARG A  22      70.095  57.042  57.164  4.00  1.00           C
ATOM    181  O   ARG A  22      71.303  57.175  57.357  4.00  1.00           O
ATOM    182  N   LYS A  23      69.530  55.834  56.981  4.00  1.00           N
ATOM    183  CA  LYS A  23      70.341  54.651  56.912  4.00  1.00           C
ATOM    184  CB  LYS A  23      69.815  53.490  57.771  4.00  1.00           C
ATOM    185  CG  LYS A  23      70.691  52.241  57.684  4.00  1.00           C
ATOM    186  CD  LYS A  23      72.080  52.418  58.297  4.00  1.00           C
ATOM    187  CE  LYS A  23      73.010  51.234  58.030  4.00  1.00           C
ATOM    188  NZ  LYS A  23      72.378  49.979  58.494  4.00  1.00           N
ATOM    189  C   LYS A  23      70.260  54.217  55.479  4.00  1.00           C
ATOM    190  O   LYS A  23      69.173  54.161  54.909  4.00  1.00           O
ATOM    191  N   ARG A  24      71.415  53.923  54.846  4.00  1.00           N
ATOM    192  CA  ARG A  24      71.414  53.520  53.464  4.00  1.00           C
ATOM    193  CB  ARG A  24      72.385  54.360  52.611  4.00  1.00           C
ATOM    194  CG  ARG A  24      72.506  53.945  51.144  4.00  1.00           C
ATOM    195  CD  ARG A  24      73.067  55.056  50.248  4.00  1.00           C
ATOM    196  NE  ARG A  24      74.071  55.828  51.038  4.00  1.00           N
ATOM    197  CZ  ARG A  24      74.340  57.129  50.719  4.00  1.00           C
ATOM    198  NH1 ARG A  24      73.714  57.719  49.658  4.00  1.00           N
ATOM    199  NH2 ARG A  24      75.227  57.848  51.467  4.00  1.00           N
ATOM    200  C   ARG A  24      71.827  52.095  53.423  4.00  1.00           C
ATOM    201  O   ARG A  24      72.913  51.737  53.876  4.00  1.00           O
ATOM    202  N   ILE A  25      70.949  51.230  52.885  4.00  1.00           N
ATOM    203  CA  ILE A  25      71.319  49.855  52.875  4.00  1.00           C
ATOM    204  CB  ILE A  25      70.576  49.011  53.877  4.00  1.00           C
ATOM    205  CG1 ILE A  25      71.145  47.582  53.899  4.00  1.00           C
ATOM    206  CG2 ILE A  25      69.069  49.110  53.606  4.00  1.00           C
ATOM    207  CD1 ILE A  25      72.575  47.514  54.433  4.00  1.00           C
ATOM    208  C   ILE A  25      71.190  49.301  51.517  4.00  1.00           C
ATOM    209  O   ILE A  25      70.299  49.650  50.748  4.00  1.00           O
ATOM    210  N   SER A  26      72.158  48.444  51.177  1.00  1.00           N
ATOM    211  CA  SER A  26      72.156  47.810  49.907  1.00  1.00           C
ATOM    212  CB  SER A  26      72.648  48.703  48.755  1.00  1.00           C
ATOM    213  OG  SER A  26      74.020  49.028  48.927  1.00  1.00           O
ATOM    214  C   SER A  26      73.102  46.658  50.030  1.00  1.00           C
ATOM    215  O   SER A  26      73.515  46.282  51.127  1.00  1.00           O
ATOM    216  N   ASN A  27      73.449  46.056  48.883  1.00  1.00           N
ATOM    217  CA  ASN A  27      74.357  44.953  48.824  1.00  1.00           C
ATOM    218  CB  ASN A  27      75.789  45.322  49.263  1.00  1.00           C
ATOM    219  CG  ASN A  27      76.735  44.276  48.689  1.00  1.00           C
ATOM    220  OD1 ASN A  27      77.825  44.042  49.210  1.00  1.00           O
ATOM    221  ND2 ASN A  27      76.306  43.634  47.570  1.00  1.00           N
ATOM    222  C   ASN A  27      73.862  43.836  49.674  1.00  1.00           C
ATOM    223  O   ASN A  27      74.649  43.172  50.347  1.00  1.00           O
ATOM    224  N   CYS A  28      72.538  43.587  49.664  1.00  1.00           N
ATOM    225  CA  CYS A  28      72.052  42.494  50.451  1.00  1.00           C
ATOM    226  CB  CYS A  28      71.766  42.861  51.919  1.00  1.00           C
ATOM    227  SG  CYS A  28      73.239  43.411  52.832  1.00  1.00           S
ATOM    228  C   CYS A  28      70.751  42.029  49.887  1.00  1.00           C
ATOM    229  O   CYS A  28      70.222  42.610  48.940  1.00  1.00           O
ATOM    230  N   VAL A  29      70.211  40.939  50.472  4.00  1.00           N
ATOM    231  CA  VAL A  29      68.942  40.409  50.063  4.00  1.00           C
ATOM    232  CB  VAL A  29      68.897  38.907  50.054  4.00  1.00           C
ATOM    233  CG1 VAL A  29      67.480  38.450  49.666  4.00  1.00           C
ATOM    234  CG2 VAL A  29      70.001  38.391  49.116  4.00  1.00           C
ATOM    235  C   VAL A  29      67.947  40.881  51.067  4.00  1.00           C
ATOM    236  O   VAL A  29      68.188  40.824  52.272  4.00  1.00           O
ATOM    237  N   ALA A  30      66.792  41.376  50.585  1.00  1.00           N
ATOM    238  CA  ALA A  30      65.803  41.882  51.485  1.00  1.00           C
ATOM    239  CB  ALA A  30      65.393  43.336  51.192  1.00  1.00           C
ATOM    240  C   ALA A  30      64.577  41.048  51.327  1.00  1.00           C
ATOM    241  O   ALA A  30      64.303  40.517  50.252  1.00  1.00           O
ATOM    242  N   ASP A  31      63.812  40.900  52.425  1.00  1.00           N
ATOM    243  CA  ASP A  31      62.630  40.097  52.377  1.00  1.00           C
ATOM    244  CB  ASP A  31      62.453  39.193  53.608  1.00  1.00           C
ATOM    245  CG  ASP A  31      63.465  38.064  53.481  1.00  1.00           C
ATOM    246  OD1 ASP A  31      64.223  38.070  52.476  1.00  1.00           O
ATOM    247  OD2 ASP A  31      63.487  37.178  54.377  1.00  1.00           O
ATOM    248  C   ASP A  31      61.429  40.983  52.291  1.00  1.00           C
ATOM    249  O   ASP A  31      60.791  41.096  51.245  1.00  1.00           O
ATOM    250  N   TYR A  32      61.107  41.648  53.411  2.00  1.00           N
ATOM    251  CA  TYR A  32      59.942  42.473  53.518  2.00  1.00           C
ATOM    252  CB  TYR A  32      59.734  43.420  52.320  2.00  1.00           C
ATOM    253  CG  TYR A  32      60.789  44.479  52.343  2.00  1.00           C
ATOM    254  CD1 TYR A  32      62.014  44.275  51.748  2.00  1.00           C
ATOM    255  CD2 TYR A  32      60.547  45.686  52.960  2.00  1.00           C
ATOM    256  CE1 TYR A  32      62.977  45.258  51.771  2.00  1.00           C
ATOM    257  CE2 TYR A  32      61.505  46.673  52.987  2.00  1.00           C
ATOM    258  CZ  TYR A  32      62.723  46.458  52.390  2.00  1.00           C
ATOM    259  OH  TYR A  32      63.710  47.468  52.415  2.00  1.00           O
ATOM    260  C   TYR A  32      58.751  41.586  53.629  2.00  1.00           C
ATOM    261  O   TYR A  32      57.637  42.055  53.859  2.00  1.00           O
ATOM    262  N   SER A  33      58.950  40.264  53.484  2.00  1.00           N
ATOM    263  CA  SER A  33      57.854  39.373  53.707  2.00  1.00           C
ATOM    264  CB  SER A  33      58.159  37.933  53.261  2.00  1.00           C
ATOM    265  OG  SER A  33      58.339  37.886  51.854  2.00  1.00           O
ATOM    266  C   SER A  33      57.665  39.350  55.180  2.00  1.00           C
ATOM    267  O   SER A  33      56.548  39.407  55.693  2.00  1.00           O
ATOM    268  N   VAL A  34      58.805  39.288  55.888  2.00  1.00           N
ATOM    269  CA  VAL A  34      58.843  39.222  57.313  2.00  1.00           C
ATOM    270  CB  VAL A  34      60.242  39.139  57.840  2.00  1.00           C
ATOM    271  CG1 VAL A  34      60.187  39.167  59.376  2.00  1.00           C
ATOM    272  CG2 VAL A  34      60.918  37.893  57.244  2.00  1.00           C
ATOM    273  C   VAL A  34      58.260  40.484  57.846  2.00  1.00           C
ATOM    274  O   VAL A  34      57.480  40.471  58.797  2.00  1.00           O
ATOM    275  N   LEU A  35      58.621  41.615  57.220  2.00  1.00           N
ATOM    276  CA  LEU A  35      58.194  42.883  57.722  2.00  1.00           C
ATOM    277  CB  LEU A  35      58.741  44.051  56.874  2.00  1.00           C
ATOM    278  CG  LEU A  35      58.482  45.468  57.435  2.00  1.00           C
ATOM    279  CD1 LEU A  35      56.991  45.845  57.422  2.00  1.00           C
ATOM    280  CD2 LEU A  35      59.136  45.645  58.814  2.00  1.00           C
ATOM    281  C   LEU A  35      56.707  42.925  57.673  2.00  1.00           C
ATOM    282  O   LEU A  35      56.057  43.280  58.653  2.00  1.00           O
ATOM    283  N   TYR A  36      56.126  42.545  56.526  2.00  1.00           N
ATOM    284  CA  TYR A  36      54.703  42.615  56.423  2.00  1.00           C
ATOM    285  CB  TYR A  36      54.176  42.312  55.011  2.00  1.00           C
ATOM    286  CG  TYR A  36      52.692  42.213  55.120  2.00  1.00           C
ATOM    287  CD1 TYR A  36      51.906  43.341  55.177  2.00  1.00           C
ATOM    288  CD2 TYR A  36      52.087  40.978  55.167  2.00  1.00           C
ATOM    289  CE1 TYR A  36      50.538  43.234  55.278  2.00  1.00           C
ATOM    290  CE2 TYR A  36      50.721  40.865  55.268  2.00  1.00           C
ATOM    291  CZ  TYR A  36      49.944  41.996  55.322  2.00  1.00           C
ATOM    292  OH  TYR A  36      48.540  41.887  55.425  2.00  1.00           O
ATOM    293  C   TYR A  36      54.069  41.626  57.347  2.00  1.00           C
ATOM    294  O   TYR A  36      53.124  41.949  58.065  2.00  1.00           O
ATOM    295  N   ASN A  37      54.591  40.388  57.364  2.00  1.00           N
ATOM    296  CA  ASN A  37      53.956  39.351  58.121  2.00  1.00           C
ATOM    297  CB  ASN A  37      54.640  37.984  57.938  2.00  1.00           C
ATOM    298  CG  ASN A  37      53.724  36.911  58.508  2.00  1.00           C
ATOM    299  OD1 ASN A  37      53.229  37.026  59.629  2.00  1.00           O
ATOM    300  ND2 ASN A  37      53.481  35.835  57.710  2.00  1.00           N
ATOM    301  C   ASN A  37      53.973  39.673  59.562  2.00  1.00           C
ATOM    302  O   ASN A  37      52.956  39.529  60.239  2.00  1.00           O
ATOM    303  N   SER A  38      55.128  40.122  60.076  3.00  1.00           N
ATOM    304  CA  SER A  38      55.119  40.410  61.469  3.00  1.00           C
ATOM    305  CB  SER A  38      56.489  40.824  62.029  3.00  1.00           C
ATOM    306  OG  SER A  38      57.403  39.744  61.903  3.00  1.00           O
ATOM    307  C   SER A  38      54.187  41.539  61.632  3.00  1.00           C
ATOM    308  O   SER A  38      54.238  42.539  60.917  3.00  1.00           O
ATOM    309  N   ALA A  39      53.281  41.362  62.592  1.00  1.00           N
ATOM    310  CA  ALA A  39      52.350  42.372  62.937  1.00  1.00           C
ATOM    311  CB  ALA A  39      51.165  41.856  63.770  1.00  1.00           C
ATOM    312  C   ALA A  39      53.151  43.267  63.798  1.00  1.00           C
ATOM    313  O   ALA A  39      54.362  43.406  63.624  1.00  1.00           O
ATOM    314  N   SER A  40      52.476  43.932  64.734  1.00  1.00           N
ATOM    315  CA  SER A  40      53.170  44.811  65.605  1.00  1.00           C
ATOM    316  CB  SER A  40      54.427  44.194  66.244  1.00  1.00           C
ATOM    317  OG  SER A  40      54.991  45.112  67.168  1.00  1.00           O
ATOM    318  C   SER A  40      53.548  46.019  64.837  1.00  1.00           C
ATOM    319  O   SER A  40      54.284  46.877  65.321  1.00  1.00           O
ATOM    320  N   PHE A  41      53.031  46.121  63.602  1.00  1.00           N
ATOM    321  CA  PHE A  41      53.221  47.346  62.902  1.00  1.00           C
ATOM    322  CB  PHE A  41      53.760  47.178  61.470  1.00  1.00           C
ATOM    323  CG  PHE A  41      55.111  46.558  61.588  1.00  1.00           C
ATOM    324  CD1 PHE A  41      56.227  47.340  61.779  1.00  1.00           C
ATOM    325  CD2 PHE A  41      55.254  45.191  61.524  1.00  1.00           C
ATOM    326  CE1 PHE A  41      57.471  46.765  61.894  1.00  1.00           C
ATOM    327  CE2 PHE A  41      56.495  44.611  61.637  1.00  1.00           C
ATOM    328  CZ  PHE A  41      57.606  45.400  61.821  1.00  1.00           C
ATOM    329  C   PHE A  41      51.851  47.933  62.827  1.00  1.00           C
ATOM    330  O   PHE A  41      50.988  47.435  62.107  1.00  1.00           O
ATOM    331  N   SER A  42      51.617  49.015  63.592  1.00  1.00           N
ATOM    332  CA  SER A  42      50.299  49.570  63.653  1.00  1.00           C
ATOM    333  CB  SER A  42      50.199  50.787  64.590  1.00  1.00           C
ATOM    334  OG  SER A  42      50.392  50.385  65.940  1.00  1.00           O
ATOM    335  C   SER A  42      49.871  50.002  62.283  1.00  1.00           C
ATOM    336  O   SER A  42      48.927  49.446  61.725  1.00  1.00           O
ATOM    337  N   THR A  43      50.565  50.991  61.682  4.00  1.00           N
ATOM    338  CA  THR A  43      50.151  51.438  60.380  4.00  1.00           C
ATOM    339  CB  THR A  43      49.786  52.897  60.333  4.00  1.00           C
ATOM    340  OG1 THR A  43      48.709  53.165  61.220  4.00  1.00           O
ATOM    341  CG2 THR A  43      49.398  53.272  58.894  4.00  1.00           C
ATOM    342  C   THR A  43      51.297  51.238  59.434  4.00  1.00           C
ATOM    343  O   THR A  43      52.429  51.628  59.715  4.00  1.00           O
ATOM    344  N   PHE A  44      51.017  50.583  58.287  4.00  1.00           N
ATOM    345  CA  PHE A  44      51.978  50.369  57.241  4.00  1.00           C
ATOM    346  CB  PHE A  44      52.264  48.877  57.008  4.00  1.00           C
ATOM    347  CG  PHE A  44      53.322  48.745  55.972  4.00  1.00           C
ATOM    348  CD1 PHE A  44      54.649  48.872  56.315  4.00  1.00           C
ATOM    349  CD2 PHE A  44      52.993  48.485  54.663  4.00  1.00           C
ATOM    350  CE1 PHE A  44      55.636  48.747  55.367  4.00  1.00           C
ATOM    351  CE2 PHE A  44      53.976  48.359  53.712  4.00  1.00           C
ATOM    352  CZ  PHE A  44      55.300  48.491  54.059  4.00  1.00           C
ATOM    353  C   PHE A  44      51.292  50.896  56.018  4.00  1.00           C
ATOM    354  O   PHE A  44      50.182  50.473  55.700  4.00  1.00           O
ATOM    355  N   LYS A  45      51.920  51.851  55.306  4.00  1.00           N
ATOM    356  CA  LYS A  45      51.273  52.404  54.151  4.00  1.00           C
ATOM    357  CB  LYS A  45      50.855  53.871  54.352  4.00  1.00           C
ATOM    358  CG  LYS A  45      50.019  54.458  53.212  4.00  1.00           C
ATOM    359  CD  LYS A  45      49.353  55.783  53.589  4.00  1.00           C
ATOM    360  CE  LYS A  45      48.400  56.330  52.525  4.00  1.00           C
ATOM    361  NZ  LYS A  45      47.131  55.569  52.546  4.00  1.00           N
ATOM    362  C   LYS A  45      52.275  52.385  53.032  4.00  1.00           C
ATOM    363  O   LYS A  45      53.421  52.786  53.221  4.00  1.00           O
ATOM    364  N   CYS A  46      51.888  51.906  51.828  4.00  1.00           N
ATOM    365  CA  CYS A  46      52.835  51.925  50.741  4.00  1.00           C
ATOM    366  CB  CYS A  46      53.080  50.577  50.044  4.00  1.00           C
ATOM    367  SG  CYS A  46      54.325  49.581  50.918  4.00  1.00           S
ATOM    368  C   CYS A  46      52.378  52.902  49.726  4.00  1.00           C
ATOM    369  O   CYS A  46      51.184  53.040  49.462  4.00  1.00           O
ATOM    370  N   TYR A  47      53.342  53.630  49.135  4.00  1.00           N
ATOM    371  CA  TYR A  47      52.913  54.611  48.201  4.00  1.00           C
ATOM    372  CB  TYR A  47      53.299  56.040  48.615  4.00  1.00           C
ATOM    373  CG  TYR A  47      52.387  56.970  47.896  4.00  1.00           C
ATOM    374  CD1 TYR A  47      51.167  57.269  48.457  4.00  1.00           C
ATOM    375  CD2 TYR A  47      52.722  57.536  46.687  4.00  1.00           C
ATOM    376  CE1 TYR A  47      50.290  58.120  47.831  4.00  1.00           C
ATOM    377  CE2 TYR A  47      51.847  58.391  46.055  4.00  1.00           C
ATOM    378  CZ  TYR A  47      50.631  58.684  46.627  4.00  1.00           C
ATOM    379  OH  TYR A  47      49.731  59.559  45.982  4.00  1.00           O
ATOM    380  C   TYR A  47      53.575  54.329  46.894  4.00  1.00           C
ATOM    381  O   TYR A  47      54.802  54.302  46.797  4.00  1.00           O
ATOM    382  N   GLY A  48      52.763  54.113  45.844  1.00  1.00           N
ATOM    383  CA  GLY A  48      53.304  53.886  44.539  1.00  1.00           C
ATOM    384  C   GLY A  48      53.604  52.427  44.386  1.00  1.00           C
ATOM    385  O   GLY A  48      54.078  52.000  43.335  1.00  1.00           O
ATOM    386  N   VAL A  49      53.329  51.616  45.429  1.00  1.00           N
ATOM    387  CA  VAL A  49      53.639  50.216  45.340  1.00  1.00           C
ATOM    388  CB  VAL A  49      54.969  49.867  45.952  1.00  1.00           C
ATOM    389  CG1 VAL A  49      54.873  50.017  47.480  1.00  1.00           C
ATOM    390  CG2 VAL A  49      55.384  48.465  45.477  1.00  1.00           C
ATOM    391  C   VAL A  49      52.576  49.455  46.093  1.00  1.00           C
ATOM    392  O   VAL A  49      51.679  50.053  46.686  1.00  1.00           O
ATOM    393  N   SER A  50      52.648  48.102  46.069  1.00  1.00           N
ATOM    394  CA  SER A  50      51.635  47.250  46.643  1.00  1.00           C
ATOM    395  CB  SER A  50      51.881  45.761  46.382  1.00  1.00           C
ATOM    396  OG  SER A  50      50.837  45.009  46.981  1.00  1.00           O
ATOM    397  C   SER A  50      51.412  47.461  48.124  1.00  1.00           C
ATOM    398  O   SER A  50      50.466  48.193  48.413  1.00  1.00           O
ATOM    399  N   PRO A  51      52.118  46.952  49.136  2.00  1.00           N
ATOM    400  CA  PRO A  51      53.224  46.012  49.111  2.00  1.00           C
ATOM    401  CD  PRO A  51      51.969  47.560  50.446  2.00  1.00           C
ATOM    402  CB  PRO A  51      53.954  46.182  50.443  2.00  1.00           C
ATOM    403  CG  PRO A  51      52.875  46.742  51.382  2.00  1.00           C
ATOM    404  C   PRO A  51      52.844  44.578  48.888  2.00  1.00           C
ATOM    405  O   PRO A  51      51.857  44.107  49.451  2.00  1.00           O
ATOM    406  N   THR A  52      53.645  43.897  48.050  2.00  1.00           N
ATOM    407  CA  THR A  52      53.638  42.510  47.681  2.00  1.00           C
ATOM    408  CB  THR A  52      52.284  41.924  47.337  2.00  1.00           C
ATOM    409  OG1 THR A  52      52.405  40.516  47.194  2.00  1.00           O
ATOM    410  CG2 THR A  52      51.694  42.532  46.054  2.00  1.00           C
ATOM    411  C   THR A  52      54.541  42.560  46.495  2.00  1.00           C
ATOM    412  O   THR A  52      55.456  41.754  46.325  2.00  1.00           O
ATOM    413  N   LYS A  53      54.267  43.578  45.652  2.00  1.00           N
ATOM    414  CA  LYS A  53      55.018  43.969  44.502  2.00  1.00           C
ATOM    415  CB  LYS A  53      54.303  45.004  43.618  2.00  1.00           C
ATOM    416  CG  LYS A  53      55.020  45.251  42.287  2.00  1.00           C
ATOM    417  CD  LYS A  53      54.132  45.888  41.216  2.00  1.00           C
ATOM    418  CE  LYS A  53      53.614  47.279  41.584  2.00  1.00           C
ATOM    419  NZ  LYS A  53      52.770  47.806  40.490  2.00  1.00           N
ATOM    420  C   LYS A  53      56.298  44.551  45.014  2.00  1.00           C
ATOM    421  O   LYS A  53      57.298  44.591  44.298  2.00  1.00           O
ATOM    422  N   LEU A  54      56.295  45.049  46.271  2.00  1.00           N
ATOM    423  CA  LEU A  54      57.506  45.583  46.830  2.00  1.00           C
ATOM    424  CB  LEU A  54      57.337  46.081  48.282  2.00  1.00           C
ATOM    425  CG  LEU A  54      58.595  46.717  48.922  2.00  1.00           C
ATOM    426  CD1 LEU A  54      59.711  45.692  49.193  2.00  1.00           C
ATOM    427  CD2 LEU A  54      59.082  47.924  48.104  2.00  1.00           C
ATOM    428  C   LEU A  54      58.483  44.462  46.824  2.00  1.00           C
ATOM    429  O   LEU A  54      59.611  44.613  46.358  2.00  1.00           O
ATOM    430  N   ASN A  55      58.073  43.290  47.336  3.00  1.00           N
ATOM    431  CA  ASN A  55      58.949  42.172  47.195  3.00  1.00           C
ATOM    432  CB  ASN A  55      58.540  40.945  48.025  3.00  1.00           C
ATOM    433  CG  ASN A  55      59.726  39.993  48.053  3.00  1.00           C
ATOM    434  OD1 ASN A  55      60.739  40.226  47.396  3.00  1.00           O
ATOM    435  ND2 ASN A  55      59.599  38.886  48.833  3.00  1.00           N
ATOM    436  C   ASN A  55      58.769  41.858  45.749  3.00  1.00           C
ATOM    437  O   ASN A  55      57.765  42.257  45.169  3.00  1.00           O
ATOM    438  N   ASP A  56      59.693  41.125  45.117  3.00  1.00           N
ATOM    439  CA  ASP A  56      59.587  40.968  43.695  3.00  1.00           C
ATOM    440  CB  ASP A  56      58.230  40.419  43.204  3.00  1.00           C
ATOM    441  CG  ASP A  56      58.140  38.955  43.613  3.00  1.00           C
ATOM    442  OD1 ASP A  56      59.147  38.225  43.415  3.00  1.00           O
ATOM    443  OD2 ASP A  56      57.062  38.544  44.122  3.00  1.00           O
ATOM    444  C   ASP A  56      59.855  42.306  43.053  3.00  1.00           C
ATOM    445  O   ASP A  56      59.396  42.570  41.941  3.00  1.00           O
ATOM    446  N   LEU A  57      60.627  43.182  43.745  1.00  1.00           N
ATOM    447  CA  LEU A  57      61.036  44.464  43.221  1.00  1.00           C
ATOM    448  CB  LEU A  57      60.368  45.658  43.938  1.00  1.00           C
ATOM    449  CG  LEU A  57      60.762  47.055  43.414  1.00  1.00           C
ATOM    450  CD1 LEU A  57      62.204  47.439  43.784  1.00  1.00           C
ATOM    451  CD2 LEU A  57      60.487  47.170  41.907  1.00  1.00           C
ATOM    452  C   LEU A  57      62.520  44.541  43.429  1.00  1.00           C
ATOM    453  O   LEU A  57      63.029  44.130  44.471  1.00  1.00           O
ATOM    454  N   CYS A  58      63.255  45.068  42.429  1.00  1.00           N
ATOM    455  CA  CYS A  58      64.683  45.167  42.537  1.00  1.00           C
ATOM    456  CB  CYS A  58      65.410  44.774  41.239  1.00  1.00           C
ATOM    457  SG  CYS A  58      65.061  43.062  40.741  1.00  1.00           S
ATOM    458  C   CYS A  58      64.989  46.613  42.786  1.00  1.00           C
ATOM    459  O   CYS A  58      64.414  47.492  42.147  1.00  1.00           O
ATOM    460  N   PHE A  59      65.894  46.899  43.743  1.00  1.00           N
ATOM    461  CA  PHE A  59      66.210  48.267  44.034  1.00  1.00           C
ATOM    462  CB  PHE A  59      65.656  48.732  45.397  1.00  1.00           C
ATOM    463  CG  PHE A  59      66.040  47.741  46.450  1.00  1.00           C
ATOM    464  CD1 PHE A  59      67.312  47.685  46.974  1.00  1.00           C
ATOM    465  CD2 PHE A  59      65.095  46.861  46.929  1.00  1.00           C
ATOM    466  CE1 PHE A  59      67.634  46.768  47.948  1.00  1.00           C
ATOM    467  CE2 PHE A  59      65.412  45.942  47.902  1.00  1.00           C
ATOM    468  CZ  PHE A  59      66.685  45.893  48.415  1.00  1.00           C
ATOM    469  C   PHE A  59      67.683  48.470  44.008  1.00  1.00           C
ATOM    470  O   PHE A  59      68.453  47.643  44.493  1.00  1.00           O
ATOM    471  N   THR A  60      68.111  49.575  43.368  1.00  1.00           N
ATOM    472  CA  THR A  60      69.497  49.923  43.363  1.00  1.00           C
ATOM    473  CB  THR A  60      69.795  51.108  42.488  1.00  1.00           C
ATOM    474  OG1 THR A  60      69.423  50.835  41.144  1.00  1.00           O
ATOM    475  CG2 THR A  60      71.299  51.420  42.562  1.00  1.00           C
ATOM    476  C   THR A  60      69.829  50.293  44.763  1.00  1.00           C
ATOM    477  O   THR A  60      70.826  49.842  45.323  1.00  1.00           O
ATOM    478  N   ASN A  61      68.968  51.120  45.385  4.00  1.00           N
ATOM    479  CA  ASN A  61      69.273  51.500  46.724  4.00  1.00           C
ATOM    480  CB  ASN A  61      69.873  52.915  46.833  4.00  1.00           C
ATOM    481  CG  ASN A  61      71.230  52.916  46.136  4.00  1.00           C
ATOM    482  OD1 ASN A  61      72.040  52.010  46.327  4.00  1.00           O
ATOM    483  ND2 ASN A  61      71.484  53.956  45.296  4.00  1.00           N
ATOM    484  C   ASN A  61      68.011  51.494  47.525  4.00  1.00           C
ATOM    485  O   ASN A  61      66.943  51.847  47.029  4.00  1.00           O
ATOM    486  N   VAL A  62      68.100  51.039  48.791  4.00  1.00           N
ATOM    487  CA  VAL A  62      66.977  51.170  49.668  4.00  1.00           C
ATOM    488  CB  VAL A  62      66.483  49.891  50.287  4.00  1.00           C
ATOM    489  CG1 VAL A  62      65.889  49.018  49.174  4.00  1.00           C
ATOM    490  CG2 VAL A  62      67.625  49.216  51.046  4.00  1.00           C
ATOM    491  C   VAL A  62      67.446  52.108  50.736  4.00  1.00           C
ATOM    492  O   VAL A  62      68.483  51.897  51.361  4.00  1.00           O
ATOM    493  N   TYR A  63      66.674  53.188  50.951  4.00  1.00           N
ATOM    494  CA  TYR A  63      67.001  54.264  51.847  4.00  1.00           C
ATOM    495  CB  TYR A  63      66.746  55.601  51.122  4.00  1.00           C
ATOM    496  CG  TYR A  63      66.964  56.794  51.980  4.00  1.00           C
ATOM    497  CD1 TYR A  63      66.033  57.159  52.924  4.00  1.00           C
ATOM    498  CD2 TYR A  63      68.083  57.573  51.806  4.00  1.00           C
ATOM    499  CE1 TYR A  63      66.226  58.273  53.705  4.00  1.00           C
ATOM    500  CE2 TYR A  63      68.282  58.689  52.583  4.00  1.00           C
ATOM    501  CZ  TYR A  63      67.353  59.038  53.535  4.00  1.00           C
ATOM    502  OH  TYR A  63      67.551  60.183  54.335  4.00  1.00           O
ATOM    503  C   TYR A  63      66.019  54.142  52.978  4.00  1.00           C
ATOM    504  O   TYR A  63      64.819  54.035  52.741  4.00  1.00           O
ATOM    505  N   ALA A  64      66.490  54.111  54.244  4.00  1.00           N
ATOM    506  CA  ALA A  64      65.546  53.982  55.324  4.00  1.00           C
ATOM    507  CB  ALA A  64      65.761  52.721  56.180  4.00  1.00           C
ATOM    508  C   ALA A  64      65.712  55.157  56.228  4.00  1.00           C
ATOM    509  O   ALA A  64      66.822  55.493  56.640  4.00  1.00           O
ATOM    510  N   ASP A  65      64.586  55.830  56.530  4.00  1.00           N
ATOM    511  CA  ASP A  65      64.576  56.924  57.451  4.00  1.00           C
ATOM    512  CB  ASP A  65      63.518  57.998  57.132  4.00  1.00           C
ATOM    513  CG  ASP A  65      64.062  58.876  56.015  4.00  1.00           C
ATOM    514  OD1 ASP A  65      65.267  59.236  56.093  4.00  1.00           O
ATOM    515  OD2 ASP A  65      63.287  59.199  55.075  4.00  1.00           O
ATOM    516  C   ASP A  65      64.246  56.355  58.782  4.00  1.00           C
ATOM    517  O   ASP A  65      63.838  55.200  58.890  4.00  1.00           O
ATOM    518  N   SER A  66      64.445  57.151  59.846  4.00  1.00           N
ATOM    519  CA  SER A  66      64.093  56.647  61.133  4.00  1.00           C
ATOM    520  CB  SER A  66      65.234  55.850  61.784  4.00  1.00           C
ATOM    521  OG  SER A  66      64.838  55.394  63.066  4.00  1.00           O
ATOM    522  C   SER A  66      63.821  57.802  62.018  4.00  1.00           C
ATOM    523  O   SER A  66      64.581  58.768  62.041  4.00  1.00           O
ATOM    524  N   PHE A  67      62.707  57.744  62.766  4.00  1.00           N
ATOM    525  CA  PHE A  67      62.533  58.812  63.689  4.00  1.00           C
ATOM    526  CB  PHE A  67      62.472  60.223  63.057  4.00  1.00           C
ATOM    527  CG  PHE A  67      61.255  60.437  62.219  4.00  1.00           C
ATOM    528  CD1 PHE A  67      61.262  60.148  60.873  4.00  1.00           C
ATOM    529  CD2 PHE A  67      60.109  60.952  62.781  4.00  1.00           C
ATOM    530  CE1 PHE A  67      60.139  60.360  60.104  4.00  1.00           C
ATOM    531  CE2 PHE A  67      58.984  61.164  62.017  4.00  1.00           C
ATOM    532  CZ  PHE A  67      58.998  60.870  60.676  4.00  1.00           C
ATOM    533  C   PHE A  67      61.344  58.585  64.533  4.00  1.00           C
ATOM    534  O   PHE A  67      60.678  57.560  64.429  4.00  1.00           O
ATOM    535  N   VAL A  68      61.072  59.545  65.431  4.00  1.00           N
ATOM    536  CA  VAL A  68      59.969  59.372  66.315  4.00  1.00           C
ATOM    537  CB  VAL A  68      60.394  59.268  67.749  4.00  1.00           C
ATOM    538  CG1 VAL A  68      61.111  60.573  68.142  4.00  1.00           C
ATOM    539  CG2 VAL A  68      59.155  58.972  68.608  4.00  1.00           C
ATOM    540  C   VAL A  68      59.071  60.568  66.217  4.00  1.00           C
ATOM    541  O   VAL A  68      59.531  61.686  65.994  4.00  1.00           O
ATOM    542  N   ILE A  69      57.746  60.344  66.362  4.00  1.00           N
ATOM    543  CA  ILE A  69      56.793  61.420  66.325  4.00  1.00           C
ATOM    544  CB  ILE A  69      56.247  61.680  64.952  4.00  1.00           C
ATOM    545  CG1 ILE A  69      55.626  63.079  64.882  4.00  1.00           C
ATOM    546  CG2 ILE A  69      55.261  60.553  64.605  4.00  1.00           C
ATOM    547  CD1 ILE A  69      55.396  63.578  63.455  4.00  1.00           C
ATOM    548  C   ILE A  69      55.657  61.033  67.207  4.00  1.00           C
ATOM    549  O   ILE A  69      55.631  59.952  67.793  4.00  1.00           O
ATOM    550  N   ARG A  70      54.701  61.963  67.332  4.00  1.00           N
ATOM    551  CA  ARG A  70      53.499  61.821  68.094  4.00  1.00           C
ATOM    552  CB  ARG A  70      52.795  63.188  68.163  4.00  1.00           C
ATOM    553  CG  ARG A  70      51.610  63.337  69.111  4.00  1.00           C
ATOM    554  CD  ARG A  70      50.958  64.719  68.989  4.00  1.00           C
ATOM    555  NE  ARG A  70      49.926  64.873  70.055  4.00  1.00           N
ATOM    556  CZ  ARG A  70      48.608  64.623  69.808  4.00  1.00           C
ATOM    557  NH1 ARG A  70      48.214  64.159  68.588  4.00  1.00           N
ATOM    558  NH2 ARG A  70      47.682  64.862  70.782  4.00  1.00           N
ATOM    559  C   ARG A  70      52.634  60.875  67.306  4.00  1.00           C
ATOM    560  O   ARG A  70      52.836  60.695  66.106  4.00  1.00           O
ATOM    561  N   GLY A  71      51.655  60.221  67.969  2.00  1.00           N
ATOM    562  CA  GLY A  71      50.846  59.235  67.302  2.00  1.00           C
ATOM    563  C   GLY A  71      50.052  59.854  66.168  2.00  1.00           C
ATOM    564  O   GLY A  71      50.053  59.331  65.055  2.00  1.00           O
ATOM    565  N   ASP A  72      49.359  60.988  66.415  2.00  1.00           N
ATOM    566  CA  ASP A  72      48.523  61.635  65.428  2.00  1.00           C
ATOM    567  CB  ASP A  72      47.681  62.776  66.026  2.00  1.00           C
ATOM    568  CG  ASP A  72      46.667  63.208  64.978  2.00  1.00           C
ATOM    569  OD1 ASP A  72      46.505  62.465  63.972  2.00  1.00           O
ATOM    570  OD2 ASP A  72      46.038  64.282  65.168  2.00  1.00           O
ATOM    571  C   ASP A  72      49.371  62.206  64.356  2.00  1.00           C
ATOM    572  O   ASP A  72      49.003  62.215  63.182  2.00  1.00           O
ATOM    573  N   GLU A  73      50.557  62.673  64.751  2.00  1.00           N
ATOM    574  CA  GLU A  73      51.431  63.336  63.844  2.00  1.00           C
ATOM    575  CB  GLU A  73      52.678  63.920  64.533  2.00  1.00           C
ATOM    576  CG  GLU A  73      52.307  65.068  65.479  2.00  1.00           C
ATOM    577  CD  GLU A  73      53.561  65.726  66.042  2.00  1.00           C
ATOM    578  OE1 GLU A  73      54.645  65.573  65.421  2.00  1.00           O
ATOM    579  OE2 GLU A  73      53.448  66.407  67.097  2.00  1.00           O
ATOM    580  C   GLU A  73      51.812  62.367  62.746  2.00  1.00           C
ATOM    581  O   GLU A  73      52.189  62.787  61.653  2.00  1.00           O
ATOM    582  N   VAL A  74      51.709  61.042  62.998  2.00  1.00           N
ATOM    583  CA  VAL A  74      52.073  60.014  62.047  2.00  1.00           C
ATOM    584  CB  VAL A  74      51.745  58.631  62.525  2.00  1.00           C
ATOM    585  CG1 VAL A  74      52.122  57.634  61.416  2.00  1.00           C
ATOM    586  CG2 VAL A  74      52.466  58.388  63.861  2.00  1.00           C
ATOM    587  C   VAL A  74      51.298  60.230  60.774  2.00  1.00           C
ATOM    588  O   VAL A  74      51.808  59.968  59.687  2.00  1.00           O
ATOM    589  N   ARG A  75      50.048  60.726  60.867  2.00  1.00           N
ATOM    590  CA  ARG A  75      49.227  60.940  59.702  2.00  1.00           C
ATOM    591  CB  ARG A  75      47.880  61.607  60.033  2.00  1.00           C
ATOM    592  CG  ARG A  75      48.046  62.966  60.719  2.00  1.00           C
ATOM    593  CD  ARG A  75      46.736  63.695  61.028  2.00  1.00           C
ATOM    594  NE  ARG A  75      45.726  62.677  61.428  2.00  1.00           N
ATOM    595  CZ  ARG A  75      44.687  62.400  60.587  2.00  1.00           C
ATOM    596  NH1 ARG A  75      44.556  63.096  59.420  2.00  1.00           N
ATOM    597  NH2 ARG A  75      43.776  61.439  60.918  2.00  1.00           N
ATOM    598  C   ARG A  75      49.957  61.883  58.802  2.00  1.00           C
ATOM    599  O   ARG A  75      49.899  61.765  57.579  2.00  1.00           O
ATOM    600  N   GLN A  76      50.684  62.838  59.405  2.00  1.00           N
ATOM    601  CA  GLN A  76      51.378  63.859  58.680  2.00  1.00           C
ATOM    602  CB  GLN A  76      52.243  64.715  59.626  2.00  1.00           C
ATOM    603  CG  GLN A  76      51.481  65.349  60.797  2.00  1.00           C
ATOM    604  CD  GLN A  76      51.119  66.786  60.453  2.00  1.00           C
ATOM    605  OE1 GLN A  76      51.674  67.379  59.531  2.00  1.00           O
ATOM    606  NE2 GLN A  76      50.175  67.375  61.232  2.00  1.00           N
ATOM    607  C   GLN A  76      52.333  63.196  57.741  2.00  1.00           C
ATOM    608  O   GLN A  76      52.435  63.577  56.581  2.00  1.00           O
ATOM    609  N   ILE A  77      53.066  62.159  58.173  1.00  1.00           N
ATOM    610  CA  ILE A  77      53.969  61.647  57.187  1.00  1.00           C
ATOM    611  CB  ILE A  77      54.919  60.617  57.726  1.00  1.00           C
ATOM    612  CG1 ILE A  77      55.769  61.197  58.869  1.00  1.00           C
ATOM    613  CG2 ILE A  77      55.752  60.088  56.547  1.00  1.00           C
ATOM    614  CD1 ILE A  77      54.975  61.478  60.145  1.00  1.00           C
ATOM    615  C   ILE A  77      53.107  60.947  56.173  1.00  1.00           C
ATOM    616  O   ILE A  77      52.481  59.930  56.469  1.00  1.00           O
ATOM    617  N   ALA A  78      53.058  61.505  54.945  1.00  1.00           N
ATOM    618  CA  ALA A  78      52.317  60.992  53.824  1.00  1.00           C
ATOM    619  CB  ALA A  78      50.788  61.092  53.990  1.00  1.00           C
ATOM    620  C   ALA A  78      52.699  61.890  52.707  1.00  1.00           C
ATOM    621  O   ALA A  78      53.216  62.980  52.942  1.00  1.00           O
ATOM    622  N   PRO A  79      52.510  61.479  51.494  3.00  1.00           N
ATOM    623  CA  PRO A  79      52.900  62.362  50.440  3.00  1.00           C
ATOM    624  CD  PRO A  79      52.649  60.083  51.120  3.00  1.00           C
ATOM    625  CB  PRO A  79      53.209  61.479  49.228  3.00  1.00           C
ATOM    626  CG  PRO A  79      52.605  60.107  49.583  3.00  1.00           C
ATOM    627  C   PRO A  79      51.858  63.402  50.189  3.00  1.00           C
ATOM    628  O   PRO A  79      50.675  63.126  50.378  3.00  1.00           O
ATOM    629  N   GLY A  80      52.287  64.610  49.778  3.00  1.00           N
ATOM    630  CA  GLY A  80      51.372  65.642  49.402  3.00  1.00           C
ATOM    631  C   GLY A  80      50.533  66.022  50.573  3.00  1.00           C
ATOM    632  O   GLY A  80      49.395  66.458  50.403  3.00  1.00           O
ATOM    633  N   GLN A  81      51.054  65.872  51.802  1.00  1.00           N
ATOM    634  CA  GLN A  81      50.204  66.252  52.887  1.00  1.00           C
ATOM    635  CB  GLN A  81      50.187  65.286  54.065  1.00  1.00           C
ATOM    636  CG  GLN A  81      51.400  65.486  54.952  1.00  1.00           C
ATOM    637  CD  GLN A  81      50.890  66.333  56.110  1.00  1.00           C
ATOM    638  OE1 GLN A  81      49.683  66.506  56.271  1.00  1.00           O
ATOM    639  NE2 GLN A  81      51.824  66.882  56.926  1.00  1.00           N
ATOM    640  C   GLN A  81      50.803  67.501  53.418  1.00  1.00           C
ATOM    641  O   GLN A  81      52.019  67.681  53.385  1.00  1.00           O
ATOM    642  N   THR A  82      49.955  68.406  53.926  1.00  1.00           N
ATOM    643  CA  THR A  82      50.489  69.602  54.490  1.00  1.00           C
ATOM    644  CB  THR A  82      49.834  70.841  53.966  1.00  1.00           C
ATOM    645  OG1 THR A  82      48.461  70.854  54.325  1.00  1.00           O
ATOM    646  CG2 THR A  82      49.977  70.853  52.435  1.00  1.00           C
ATOM    647  C   THR A  82      50.193  69.540  55.944  1.00  1.00           C
ATOM    648  O   THR A  82      49.133  69.079  56.366  1.00  1.00           O
ATOM    649  N   GLY A  83      51.164  69.995  56.743  1.00  1.00           N
ATOM    650  CA  GLY A  83      51.055  70.023  58.164  1.00  1.00           C
ATOM    651  C   GLY A  83      52.388  70.534  58.590  1.00  1.00           C
ATOM    652  O   GLY A  83      53.327  70.562  57.797  1.00  1.00           O
ATOM    653  N   LYS A  84      52.516  70.949  59.856  2.00  1.00           N
ATOM    654  CA  LYS A  84      53.767  71.494  60.288  2.00  1.00           C
ATOM    655  CB  LYS A  84      53.705  72.016  61.733  2.00  1.00           C
ATOM    656  CG  LYS A  84      52.637  73.096  61.935  2.00  1.00           C
ATOM    657  CD  LYS A  84      52.775  74.271  60.966  2.00  1.00           C
ATOM    658  CE  LYS A  84      52.210  73.977  59.573  2.00  1.00           C
ATOM    659  NZ  LYS A  84      50.915  74.668  59.389  2.00  1.00           N
ATOM    660  C   LYS A  84      54.795  70.424  60.225  2.00  1.00           C
ATOM    661  O   LYS A  84      55.933  70.674  59.840  2.00  1.00           O
ATOM    662  N   ILE A  85      54.420  69.191  60.597  2.00  1.00           N
ATOM    663  CA  ILE A  85      55.395  68.147  60.566  2.00  1.00           C
ATOM    664  CB  ILE A  85      54.833  66.816  60.966  2.00  1.00           C
ATOM    665  CG1 ILE A  85      54.427  66.838  62.445  2.00  1.00           C
ATOM    666  CG2 ILE A  85      55.876  65.738  60.623  2.00  1.00           C
ATOM    667  CD1 ILE A  85      55.604  67.136  63.371  2.00  1.00           C
ATOM    668  C   ILE A  85      55.851  68.015  59.156  2.00  1.00           C
ATOM    669  O   ILE A  85      57.044  67.929  58.886  2.00  1.00           O
ATOM    670  N   ALA A  86      54.920  68.008  58.194  2.00  1.00           N
ATOM    671  CA  ALA A  86      55.398  67.860  56.857  2.00  1.00           C
ATOM    672  CB  ALA A  86      54.281  67.817  55.802  2.00  1.00           C
ATOM    673  C   ALA A  86      56.243  69.051  56.523  2.00  1.00           C
ATOM    674  O   ALA A  86      57.331  68.913  55.966  2.00  1.00           O
ATOM    675  N   ASP A  87      55.766  70.257  56.885  2.00  1.00           N
ATOM    676  CA  ASP A  87      56.456  71.449  56.489  2.00  1.00           C
ATOM    677  CB  ASP A  87      55.682  72.721  56.858  2.00  1.00           C
ATOM    678  CG  ASP A  87      54.429  72.706  55.996  2.00  1.00           C
ATOM    679  OD1 ASP A  87      54.252  71.707  55.248  2.00  1.00           O
ATOM    680  OD2 ASP A  87      53.637  73.684  56.066  2.00  1.00           O
ATOM    681  C   ASP A  87      57.827  71.539  57.089  2.00  1.00           C
ATOM    682  O   ASP A  87      58.818  71.562  56.360  2.00  1.00           O
ATOM    683  N   TYR A  88      57.941  71.566  58.433  2.00  1.00           N
ATOM    684  CA  TYR A  88      59.257  71.638  59.000  2.00  1.00           C
ATOM    685  CB  TYR A  88      59.511  72.834  59.930  2.00  1.00           C
ATOM    686  CG  TYR A  88      60.994  72.932  60.044  2.00  1.00           C
ATOM    687  CD1 TYR A  88      61.692  73.632  59.087  2.00  1.00           C
ATOM    688  CD2 TYR A  88      61.691  72.332  61.069  2.00  1.00           C
ATOM    689  CE1 TYR A  88      63.059  73.744  59.147  2.00  1.00           C
ATOM    690  CE2 TYR A  88      63.062  72.440  61.134  2.00  1.00           C
ATOM    691  CZ  TYR A  88      63.747  73.146  60.174  2.00  1.00           C
ATOM    692  OH  TYR A  88      65.151  73.258  60.237  2.00  1.00           O
ATOM    693  C   TYR A  88      59.383  70.415  59.819  2.00  1.00           C
ATOM    694  O   TYR A  88      58.705  70.224  60.828  2.00  1.00           O
ATOM    695  N   ASN A  89      60.276  69.550  59.348  3.00  1.00           N
ATOM    696  CA  ASN A  89      60.518  68.259  59.878  3.00  1.00           C
ATOM    697  CB  ASN A  89      59.269  67.542  60.395  3.00  1.00           C
ATOM    698  CG  ASN A  89      59.675  66.163  60.863  3.00  1.00           C
ATOM    699  OD1 ASN A  89      60.776  65.973  61.377  3.00  1.00           O
ATOM    700  ND2 ASN A  89      58.775  65.172  60.621  3.00  1.00           N
ATOM    701  C   ASN A  89      61.022  67.583  58.642  3.00  1.00           C
ATOM    702  O   ASN A  89      62.060  67.969  58.106  3.00  1.00           O
ATOM    703  N   TYR A  90      60.305  66.556  58.149  1.00  1.00           N
ATOM    704  CA  TYR A  90      60.705  65.918  56.929  1.00  1.00           C
ATOM    705  CB  TYR A  90      61.191  64.483  57.218  1.00  1.00           C
ATOM    706  CG  TYR A  90      61.743  63.806  56.010  1.00  1.00           C
ATOM    707  CD1 TYR A  90      63.030  64.060  55.591  1.00  1.00           C
ATOM    708  CD2 TYR A  90      60.986  62.890  55.315  1.00  1.00           C
ATOM    709  CE1 TYR A  90      63.547  63.423  54.487  1.00  1.00           C
ATOM    710  CE2 TYR A  90      61.498  62.251  54.210  1.00  1.00           C
ATOM    711  CZ  TYR A  90      62.781  62.518  53.794  1.00  1.00           C
ATOM    712  OH  TYR A  90      63.307  61.862  52.662  1.00  1.00           O
ATOM    713  C   TYR A  90      59.479  65.851  56.061  1.00  1.00           C
ATOM    714  O   TYR A  90      58.463  65.287  56.464  1.00  1.00           O
ATOM    715  N   LYS A  91      59.534  66.446  54.849  1.00  1.00           N
ATOM    716  CA  LYS A  91      58.415  66.374  53.949  1.00  1.00           C
ATOM    717  CB  LYS A  91      58.184  67.638  53.107  1.00  1.00           C
ATOM    718  CG  LYS A  91      56.897  67.565  52.283  1.00  1.00           C
ATOM    719  CD  LYS A  91      56.427  68.917  51.747  1.00  1.00           C
ATOM    720  CE  LYS A  91      57.277  69.449  50.593  1.00  1.00           C
ATOM    721  NZ  LYS A  91      56.699  70.713  50.084  1.00  1.00           N
ATOM    722  C   LYS A  91      58.719  65.257  53.014  1.00  1.00           C
ATOM    723  O   LYS A  91      59.884  64.949  52.766  1.00  1.00           O
ATOM    724  N   LEU A  92      57.676  64.596  52.486  1.00  1.00           N
ATOM    725  CA  LEU A  92      57.938  63.516  51.592  1.00  1.00           C
ATOM    726  CB  LEU A  92      57.090  62.257  51.875  1.00  1.00           C
ATOM    727  CG  LEU A  92      57.409  61.592  53.229  1.00  1.00           C
ATOM    728  CD1 LEU A  92      58.832  61.009  53.255  1.00  1.00           C
ATOM    729  CD2 LEU A  92      57.140  62.552  54.399  1.00  1.00           C
ATOM    730  C   LEU A  92      57.617  63.985  50.193  1.00  1.00           C
ATOM    731  O   LEU A  92      56.833  64.914  50.017  1.00  1.00           O
ATOM    732  N   PRO A  93      58.239  63.403  49.191  1.00  1.00           N
ATOM    733  CA  PRO A  93      58.003  63.791  47.815  1.00  1.00           C
ATOM    734  CD  PRO A  93      59.576  62.856  49.367  1.00  1.00           C
ATOM    735  CB  PRO A  93      59.230  63.337  47.023  1.00  1.00           C
ATOM    736  CG  PRO A  93      59.974  62.372  47.965  1.00  1.00           C
ATOM    737  C   PRO A  93      56.707  63.289  47.257  1.00  1.00           C
ATOM    738  O   PRO A  93      56.227  62.241  47.690  1.00  1.00           O
ATOM    739  N   ASP A  94      56.124  64.049  46.307  3.00  1.00           N
ATOM    740  CA  ASP A  94      54.904  63.664  45.663  3.00  1.00           C
ATOM    741  CB  ASP A  94      54.381  64.759  44.713  3.00  1.00           C
ATOM    742  CG  ASP A  94      52.977  64.403  44.241  3.00  1.00           C
ATOM    743  OD1 ASP A  94      52.614  63.197  44.271  3.00  1.00           O
ATOM    744  OD2 ASP A  94      52.242  65.346  43.842  3.00  1.00           O
ATOM    745  C   ASP A  94      55.181  62.437  44.851  3.00  1.00           C
ATOM    746  O   ASP A  94      54.458  61.447  44.943  3.00  1.00           O
ATOM    747  N   ASP A  95      56.262  62.462  44.045  3.00  1.00           N
ATOM    748  CA  ASP A  95      56.596  61.307  43.262  3.00  1.00           C
ATOM    749  CB  ASP A  95      57.507  61.619  42.062  3.00  1.00           C
ATOM    750  CG  ASP A  95      56.706  62.409  41.038  3.00  1.00           C
ATOM    751  OD1 ASP A  95      55.584  61.959  40.682  3.00  1.00           O
ATOM    752  OD2 ASP A  95      57.205  63.484  40.608  3.00  1.00           O
ATOM    753  C   ASP A  95      57.386  60.459  44.183  3.00  1.00           C
ATOM    754  O   ASP A  95      58.611  60.386  44.084  3.00  1.00           O
ATOM    755  N   PHE A  96      56.697  59.786  45.119  1.00  1.00           N
ATOM    756  CA  PHE A  96      57.461  59.036  46.055  1.00  1.00           C
ATOM    757  CB  PHE A  96      57.233  59.461  47.513  1.00  1.00           C
ATOM    758  CG  PHE A  96      58.227  58.730  48.347  1.00  1.00           C
ATOM    759  CD1 PHE A  96      59.512  59.208  48.470  1.00  1.00           C
ATOM    760  CD2 PHE A  96      57.883  57.573  49.008  1.00  1.00           C
ATOM    761  CE1 PHE A  96      60.440  58.544  49.237  1.00  1.00           C
ATOM    762  CE2 PHE A  96      58.808  56.905  49.775  1.00  1.00           C
ATOM    763  CZ  PHE A  96      60.088  57.389  49.893  1.00  1.00           C
ATOM    764  C   PHE A  96      57.097  57.598  45.955  1.00  1.00           C
ATOM    765  O   PHE A  96      55.921  57.237  45.952  1.00  1.00           O
ATOM    766  N   THR A  97      58.124  56.734  45.856  1.00  1.00           N
ATOM    767  CA  THR A  97      57.889  55.325  45.877  1.00  1.00           C
ATOM    768  CB  THR A  97      58.574  54.567  44.770  1.00  1.00           C
ATOM    769  OG1 THR A  97      58.277  53.183  44.876  1.00  1.00           O
ATOM    770  CG2 THR A  97      60.094  54.805  44.818  1.00  1.00           C
ATOM    771  C   THR A  97      58.430  54.872  47.193  1.00  1.00           C
ATOM    772  O   THR A  97      59.604  55.081  47.497  1.00  1.00           O
ATOM    773  N   GLY A  98      57.579  54.267  48.045  4.00  1.00           N
ATOM    774  CA  GLY A  98      58.129  53.868  49.303  4.00  1.00           C
ATOM    775  C   GLY A  98      57.054  53.450  50.233  4.00  1.00           C
ATOM    776  O   GLY A  98      55.865  53.533  49.928  4.00  1.00           O
ATOM    777  N   CYS A  99      57.481  52.978  51.417  4.00  1.00           N
ATOM    778  CA  CYS A  99      56.542  52.543  52.394  4.00  1.00           C
ATOM    779  CB  CYS A  99      56.689  51.063  52.783  4.00  1.00           C
ATOM    780  SG  CYS A  99      58.270  50.717  53.610  4.00  1.00           S
ATOM    781  C   CYS A  99      56.751  53.340  53.631  4.00  1.00           C
ATOM    782  O   CYS A  99      57.872  53.709  53.978  4.00  1.00           O
ATOM    783  N   VAL A 100      55.637  53.648  54.316  4.00  1.00           N
ATOM    784  CA  VAL A 100      55.705  54.329  55.566  4.00  1.00           C
ATOM    785  CB  VAL A 100      54.622  55.350  55.753  4.00  1.00           C
ATOM    786  CG1 VAL A 100      54.734  55.929  57.174  4.00  1.00           C
ATOM    787  CG2 VAL A 100      54.750  56.404  54.640  4.00  1.00           C
ATOM    788  C   VAL A 100      55.488  53.258  56.573  4.00  1.00           C
ATOM    789  O   VAL A 100      54.604  52.417  56.416  4.00  1.00           O
ATOM    790  N   ILE A 101      56.308  53.237  57.633  4.00  1.00           N
ATOM    791  CA  ILE A 101      56.139  52.180  58.577  4.00  1.00           C
ATOM    792  CB  ILE A 101      57.316  51.263  58.663  4.00  1.00           C
ATOM    793  CG1 ILE A 101      57.581  50.610  57.297  4.00  1.00           C
ATOM    794  CG2 ILE A 101      57.048  50.252  59.790  4.00  1.00           C
ATOM    795  CD1 ILE A 101      58.964  49.971  57.192  4.00  1.00           C
ATOM    796  C   ILE A 101      55.943  52.805  59.918  4.00  1.00           C
ATOM    797  O   ILE A 101      56.447  53.893  60.189  4.00  1.00           O
ATOM    798  N   ALA A 102      55.186  52.122  60.796  4.00  1.00           N
ATOM    799  CA  ALA A 102      54.850  52.716  62.052  4.00  1.00           C
ATOM    800  CB  ALA A 102      53.400  53.216  62.040  4.00  1.00           C
ATOM    801  C   ALA A 102      54.899  51.680  63.121  4.00  1.00           C
ATOM    802  O   ALA A 102      54.796  50.481  62.864  4.00  1.00           O
ATOM    803  N   TRP A 103      55.078  52.153  64.366  4.00  1.00           N
ATOM    804  CA  TRP A 103      55.092  51.298  65.510  4.00  1.00           C
ATOM    805  CB  TRP A 103      56.514  50.812  65.852  4.00  1.00           C
ATOM    806  CG  TRP A 103      56.631  49.795  66.965  4.00  1.00           C
ATOM    807  CD2 TRP A 103      57.000  48.420  66.765  4.00  1.00           C
ATOM    808  CD1 TRP A 103      56.525  49.972  68.314  4.00  1.00           C
ATOM    809  NE1 TRP A 103      56.777  48.787  68.965  4.00  1.00           N
ATOM    810  CE2 TRP A 103      57.080  47.826  68.025  4.00  1.00           C
ATOM    811  CE3 TRP A 103      57.262  47.711  65.627  4.00  1.00           C
ATOM    812  CZ2 TRP A 103      57.424  46.512  68.165  4.00  1.00           C
ATOM    813  CZ3 TRP A 103      57.601  46.383  65.771  4.00  1.00           C
ATOM    814  CH2 TRP A 103      57.681  45.795  67.017  4.00  1.00           C
ATOM    815  C   TRP A 103      54.683  52.193  66.673  4.00  1.00           C
ATOM    816  O   TRP A 103      54.926  53.398  66.630  4.00  1.00           O
ATOM    817  N   ASN A 104      54.031  51.645  67.732  4.00  1.00           N
ATOM    818  CA  ASN A 104      53.559  52.428  68.862  4.00  1.00           C
ATOM    819  CB  ASN A 104      52.533  51.675  69.732  4.00  1.00           C
ATOM    820  CG  ASN A 104      51.179  51.728  69.037  4.00  1.00           C
ATOM    821  OD1 ASN A 104      50.693  50.727  68.512  4.00  1.00           O
ATOM    822  ND2 ASN A 104      50.547  52.933  69.035  4.00  1.00           N
ATOM    823  C   ASN A 104      54.625  52.936  69.794  4.00  1.00           C
ATOM    824  O   ASN A 104      54.680  54.123  70.093  4.00  1.00           O
ATOM    825  N   SER A 105      55.531  52.076  70.273  1.00  1.00           N
ATOM    826  CA  SER A 105      56.565  52.523  71.171  1.00  1.00           C
ATOM    827  CB  SER A 105      57.588  53.431  70.476  1.00  1.00           C
ATOM    828  OG  SER A 105      58.634  53.746  71.380  1.00  1.00           O
ATOM    829  C   SER A 105      56.131  53.201  72.441  1.00  1.00           C
ATOM    830  O   SER A 105      56.492  54.351  72.690  1.00  1.00           O
ATOM    831  N   ASN A 106      55.334  52.505  73.275  2.00  1.00           N
ATOM    832  CA  ASN A 106      55.085  52.915  74.636  2.00  1.00           C
ATOM    833  CB  ASN A 106      53.603  52.817  75.044  2.00  1.00           C
ATOM    834  CG  ASN A 106      53.390  53.615  76.323  2.00  1.00           C
ATOM    835  OD1 ASN A 106      53.363  53.065  77.423  2.00  1.00           O
ATOM    836  ND2 ASN A 106      53.247  54.960  76.176  2.00  1.00           N
ATOM    837  C   ASN A 106      55.831  51.826  75.335  2.00  1.00           C
ATOM    838  O   ASN A 106      55.965  50.733  74.786  2.00  1.00           O
ATOM    839  N   ASN A 107      56.355  52.073  76.543  2.00  1.00           N
ATOM    840  CA  ASN A 107      57.173  51.064  77.150  2.00  1.00           C
ATOM    841  CB  ASN A 107      56.490  49.692  77.267  2.00  1.00           C
ATOM    842  CG  ASN A 107      55.531  49.781  78.445  2.00  1.00           C
ATOM    843  OD1 ASN A 107      55.952  49.949  79.588  2.00  1.00           O
ATOM    844  ND2 ASN A 107      54.205  49.678  78.162  2.00  1.00           N
ATOM    845  C   ASN A 107      58.412  50.942  76.347  2.00  1.00           C
ATOM    846  O   ASN A 107      59.131  49.946  76.407  2.00  1.00           O
ATOM    847  N   LEU A 108      58.682  52.003  75.576  2.00  1.00           N
ATOM    848  CA  LEU A 108      59.880  52.145  74.821  2.00  1.00           C
ATOM    849  CB  LEU A 108      59.685  52.029  73.301  2.00  1.00           C
ATOM    850  CG  LEU A 108      59.219  50.637  72.835  2.00  1.00           C
ATOM    851  CD1 LEU A 108      59.100  50.577  71.305  2.00  1.00           C
ATOM    852  CD2 LEU A 108      60.108  49.523  73.410  2.00  1.00           C
ATOM    853  C   LEU A 108      60.300  53.545  75.124  2.00  1.00           C
ATOM    854  O   LEU A 108      60.765  53.832  76.225  2.00  1.00           O
ATOM    855  N   ASP A 109      60.145  54.474  74.158  2.00  1.00           N
ATOM    856  CA  ASP A 109      60.557  55.802  74.497  2.00  1.00           C
ATOM    857  CB  ASP A 109      61.151  56.634  73.333  2.00  1.00           C
ATOM    858  CG  ASP A 109      60.149  56.837  72.202  2.00  1.00           C
ATOM    859  OD1 ASP A 109      60.023  55.909  71.363  2.00  1.00           O
ATOM    860  OD2 ASP A 109      59.528  57.932  72.133  2.00  1.00           O
ATOM    861  C   ASP A 109      59.441  56.568  75.123  2.00  1.00           C
ATOM    862  O   ASP A 109      58.913  57.523  74.557  2.00  1.00           O
ATOM    863  N   SER A 110      59.064  56.152  76.342  1.00  1.00           N
ATOM    864  CA  SER A 110      58.096  56.861  77.119  1.00  1.00           C
ATOM    865  CB  SER A 110      56.663  56.313  76.993  1.00  1.00           C
ATOM    866  OG  SER A 110      56.585  55.003  77.538  1.00  1.00           O
ATOM    867  C   SER A 110      58.546  56.632  78.522  1.00  1.00           C
ATOM    868  O   SER A 110      59.109  55.583  78.832  1.00  1.00           O
ATOM    869  N   LYS A 111      58.341  57.614  79.415  1.00  1.00           N
ATOM    870  CA  LYS A 111      58.795  57.392  80.753  1.00  1.00           C
ATOM    871  CB  LYS A 111      60.138  58.069  81.071  1.00  1.00           C
ATOM    872  CG  LYS A 111      61.322  57.423  80.353  1.00  1.00           C
ATOM    873  CD  LYS A 111      61.539  55.956  80.731  1.00  1.00           C
ATOM    874  CE  LYS A 111      62.190  55.760  82.102  1.00  1.00           C
ATOM    875  NZ  LYS A 111      62.427  54.320  82.345  1.00  1.00           N
ATOM    876  C   LYS A 111      57.786  57.969  81.681  1.00  1.00           C
ATOM    877  O   LYS A 111      56.933  58.761  81.281  1.00  1.00           O
ATOM    878  N   VAL A 112      57.852  57.566  82.963  3.00  1.00           N
ATOM    879  CA  VAL A 112      56.914  58.094  83.901  3.00  1.00           C
ATOM    880  CB  VAL A 112      57.147  57.613  85.297  3.00  1.00           C
ATOM    881  CG1 VAL A 112      56.166  58.349  86.224  3.00  1.00           C
ATOM    882  CG2 VAL A 112      57.006  56.084  85.319  3.00  1.00           C
ATOM    883  C   VAL A 112      57.124  59.565  83.919  3.00  1.00           C
ATOM    884  O   VAL A 112      56.181  60.342  83.774  3.00  1.00           O
ATOM    885  N   GLY A 113      58.389  59.988  84.079  3.00  1.00           N
ATOM    886  CA  GLY A 113      58.634  61.391  84.021  3.00  1.00           C
ATOM    887  C   GLY A 113      58.432  61.709  82.579  3.00  1.00           C
ATOM    888  O   GLY A 113      58.563  60.832  81.726  3.00  1.00           O
ATOM    889  N   GLY A 114      58.106  62.972  82.257  1.00  1.00           N
ATOM    890  CA  GLY A 114      57.844  63.285  80.884  1.00  1.00           C
ATOM    891  C   GLY A 114      59.134  63.190  80.132  1.00  1.00           C
ATOM    892  O   GLY A 114      60.203  63.470  80.674  1.00  1.00           O
ATOM    893  N   ASN A 115      59.068  62.785  78.846  1.00  1.00           N
ATOM    894  CA  ASN A 115      60.289  62.605  78.116  1.00  1.00           C
ATOM    895  CB  ASN A 115      60.082  62.026  76.710  1.00  1.00           C
ATOM    896  CG  ASN A 115      61.454  61.624  76.187  1.00  1.00           C
ATOM    897  OD1 ASN A 115      62.459  61.743  76.886  1.00  1.00           O
ATOM    898  ND2 ASN A 115      61.500  61.138  74.918  1.00  1.00           N
ATOM    899  C   ASN A 115      61.007  63.892  77.940  1.00  1.00           C
ATOM    900  O   ASN A 115      62.107  64.093  78.452  1.00  1.00           O
ATOM    901  N   TYR A 116      60.360  64.809  77.206  1.00  1.00           N
ATOM    902  CA  TYR A 116      60.889  66.105  76.926  1.00  1.00           C
ATOM    903  CB  TYR A 116      61.286  66.839  78.222  1.00  1.00           C
ATOM    904  CG  TYR A 116      61.661  68.245  77.899  1.00  1.00           C
ATOM    905  CD1 TYR A 116      60.681  69.199  77.746  1.00  1.00           C
ATOM    906  CD2 TYR A 116      62.979  68.616  77.765  1.00  1.00           C
ATOM    907  CE1 TYR A 116      61.009  70.500  77.453  1.00  1.00           C
ATOM    908  CE2 TYR A 116      63.313  69.918  77.471  1.00  1.00           C
ATOM    909  CZ  TYR A 116      62.326  70.862  77.314  1.00  1.00           C
ATOM    910  OH  TYR A 116      62.661  72.199  77.013  1.00  1.00           O
ATOM    911  C   TYR A 116      62.113  65.979  76.050  1.00  1.00           C
ATOM    912  O   TYR A 116      62.636  66.988  75.581  1.00  1.00           O
ATOM    913  N   ASN A 117      62.591  64.743  75.773  1.00  1.00           N
ATOM    914  CA  ASN A 117      63.804  64.565  75.011  1.00  1.00           C
ATOM    915  CB  ASN A 117      64.426  63.166  75.169  1.00  1.00           C
ATOM    916  CG  ASN A 117      65.854  63.229  74.633  1.00  1.00           C
ATOM    917  OD1 ASN A 117      66.816  63.279  75.398  1.00  1.00           O
ATOM    918  ND2 ASN A 117      66.002  63.233  73.280  1.00  1.00           N
ATOM    919  C   ASN A 117      63.626  64.814  73.539  1.00  1.00           C
ATOM    920  O   ASN A 117      64.425  65.518  72.925  1.00  1.00           O
ATOM    921  N   TYR A 118      62.565  64.247  72.936  1.00  1.00           N
ATOM    922  CA  TYR A 118      62.307  64.321  71.518  1.00  1.00           C
ATOM    923  CB  TYR A 118      61.205  63.317  71.130  1.00  1.00           C
ATOM    924  CG  TYR A 118      60.536  63.703  69.860  1.00  1.00           C
ATOM    925  CD1 TYR A 118      61.112  63.501  68.628  1.00  1.00           C
ATOM    926  CD2 TYR A 118      59.280  64.261  69.926  1.00  1.00           C
ATOM    927  CE1 TYR A 118      60.439  63.870  67.487  1.00  1.00           C
ATOM    928  CE2 TYR A 118      58.605  64.631  68.789  1.00  1.00           C
ATOM    929  CZ  TYR A 118      59.189  64.437  67.563  1.00  1.00           C
ATOM    930  OH  TYR A 118      58.508  64.811  66.386  1.00  1.00           O
ATOM    931  C   TYR A 118      61.882  65.710  71.174  1.00  1.00           C
ATOM    932  O   TYR A 118      61.026  66.298  71.834  1.00  1.00           O
ATOM    933  N   LEU A 119      62.500  66.279  70.117  4.00  1.00           N
ATOM    934  CA  LEU A 119      62.184  67.628  69.764  4.00  1.00           C
ATOM    935  CB  LEU A 119      63.383  68.598  69.669  4.00  1.00           C
ATOM    936  CG  LEU A 119      64.183  68.870  70.959  4.00  1.00           C
ATOM    937  CD1 LEU A 119      65.048  67.670  71.359  4.00  1.00           C
ATOM    938  CD2 LEU A 119      65.015  70.157  70.829  4.00  1.00           C
ATOM    939  C   LEU A 119      61.577  67.679  68.399  4.00  1.00           C
ATOM    940  O   LEU A 119      61.673  66.745  67.604  4.00  1.00           O
ATOM    941  N   TYR A 120      60.900  68.812  68.131  4.00  1.00           N
ATOM    942  CA  TYR A 120      60.279  69.117  66.876  4.00  1.00           C
ATOM    943  CB  TYR A 120      58.755  68.926  66.945  4.00  1.00           C
ATOM    944  CG  TYR A 120      58.138  69.623  65.786  4.00  1.00           C
ATOM    945  CD1 TYR A 120      58.129  69.048  64.538  4.00  1.00           C
ATOM    946  CD2 TYR A 120      57.560  70.859  65.963  4.00  1.00           C
ATOM    947  CE1 TYR A 120      57.552  69.705  63.479  4.00  1.00           C
ATOM    948  CE2 TYR A 120      56.982  71.521  64.907  4.00  1.00           C
ATOM    949  CZ  TYR A 120      56.980  70.941  63.661  4.00  1.00           C
ATOM    950  OH  TYR A 120      56.389  71.612  62.571  4.00  1.00           O
ATOM    951  C   TYR A 120      60.527  70.567  66.618  4.00  1.00           C
ATOM    952  O   TYR A 120      60.629  71.353  67.557  4.00  1.00           O
ATOM    953  N   ARG A 121      60.645  70.979  65.340  4.00  1.00           N
ATOM    954  CA  ARG A 121      60.848  72.382  65.128  4.00  1.00           C
ATOM    955  CB  ARG A 121      62.041  72.743  64.224  4.00  1.00           C
ATOM    956  CG  ARG A 121      62.184  74.260  64.055  4.00  1.00           C
ATOM    957  CD  ARG A 121      63.273  74.701  63.074  4.00  1.00           C
ATOM    958  NE  ARG A 121      63.224  76.191  63.007  4.00  1.00           N
ATOM    959  CZ  ARG A 121      64.314  76.931  63.364  4.00  1.00           C
ATOM    960  NH1 ARG A 121      65.449  76.307  63.798  4.00  1.00           N
ATOM    961  NH2 ARG A 121      64.268  78.293  63.297  4.00  1.00           N
ATOM    962  C   ARG A 121      59.630  72.956  64.478  4.00  1.00           C
ATOM    963  O   ARG A 121      59.257  72.568  63.372  4.00  1.00           O
ATOM    964  N   LEU A 122      58.962  73.894  65.181  1.00  1.00           N
ATOM    965  CA  LEU A 122      57.714  74.427  64.717  1.00  1.00           C
ATOM    966  CB  LEU A 122      56.947  75.161  65.841  1.00  1.00           C
ATOM    967  CG  LEU A 122      55.518  75.641  65.486  1.00  1.00           C
ATOM    968  CD1 LEU A 122      55.501  76.873  64.561  1.00  1.00           C
ATOM    969  CD2 LEU A 122      54.679  74.478  64.932  1.00  1.00           C
ATOM    970  C   LEU A 122      57.775  75.338  63.526  1.00  1.00           C
ATOM    971  O   LEU A 122      57.151  75.044  62.508  1.00  1.00           O
ATOM    972  N   PHE A 123      58.535  76.456  63.578  1.00  1.00           N
ATOM    973  CA  PHE A 123      58.346  77.349  62.466  1.00  1.00           C
ATOM    974  CB  PHE A 123      57.380  78.503  62.771  1.00  1.00           C
ATOM    975  CG  PHE A 123      56.874  78.981  61.456  1.00  1.00           C
ATOM    976  CD1 PHE A 123      55.811  78.328  60.881  1.00  1.00           C
ATOM    977  CD2 PHE A 123      57.438  80.047  60.793  1.00  1.00           C
ATOM    978  CE1 PHE A 123      55.313  78.734  59.668  1.00  1.00           C
ATOM    979  CE2 PHE A 123      56.945  80.459  59.578  1.00  1.00           C
ATOM    980  CZ  PHE A 123      55.878  79.801  59.014  1.00  1.00           C
ATOM    981  C   PHE A 123      59.649  77.928  62.042  1.00  1.00           C
ATOM    982  O   PHE A 123      60.507  78.261  62.859  1.00  1.00           O
ATOM    983  N   ARG A 124      59.815  78.028  60.712  1.00  1.00           N
ATOM    984  CA  ARG A 124      60.946  78.639  60.091  1.00  1.00           C
ATOM    985  CB  ARG A 124      62.028  77.644  59.631  1.00  1.00           C
ATOM    986  CG  ARG A 124      63.330  78.328  59.206  1.00  1.00           C
ATOM    987  CD  ARG A 124      63.417  78.646  57.711  1.00  1.00           C
ATOM    988  NE  ARG A 124      63.759  77.384  56.997  1.00  1.00           N
ATOM    989  CZ  ARG A 124      65.070  77.065  56.789  1.00  1.00           C
ATOM    990  NH1 ARG A 124      66.054  77.894  57.243  1.00  1.00           N
ATOM    991  NH2 ARG A 124      65.397  75.917  56.125  1.00  1.00           N
ATOM    992  C   ARG A 124      60.359  79.281  58.880  1.00  1.00           C
ATOM    993  O   ARG A 124      59.285  78.886  58.431  1.00  1.00           O
ATOM    994  N   LYS A 125      61.026  80.296  58.312  1.00  1.00           N
ATOM    995  CA  LYS A 125      60.378  80.965  57.228  1.00  1.00           C
ATOM    996  CB  LYS A 125      61.141  82.198  56.712  1.00  1.00           C
ATOM    997  CG  LYS A 125      62.497  81.879  56.085  1.00  1.00           C
ATOM    998  CD  LYS A 125      63.088  83.049  55.299  1.00  1.00           C
ATOM    999  CE  LYS A 125      64.498  82.773  54.774  1.00  1.00           C
ATOM   1000  NZ  LYS A 125      64.996  83.946  54.023  1.00  1.00           N
ATOM   1001  C   LYS A 125      60.159  80.039  56.080  1.00  1.00           C
ATOM   1002  O   LYS A 125      59.073  80.013  55.504  1.00  1.00           O
ATOM   1003  N   SER A 126      61.175  79.244  55.707  1.00  1.00           N
ATOM   1004  CA  SER A 126      60.976  78.391  54.575  1.00  1.00           C
ATOM   1005  CB  SER A 126      62.263  78.085  53.792  1.00  1.00           C
ATOM   1006  OG  SER A 126      61.971  77.233  52.692  1.00  1.00           O
ATOM   1007  C   SER A 126      60.423  77.082  55.023  1.00  1.00           C
ATOM   1008  O   SER A 126      60.537  76.708  56.190  1.00  1.00           O
ATOM   1009  N   ASN A 127      59.775  76.369  54.079  1.00  1.00           N
ATOM   1010  CA  ASN A 127      59.301  75.036  54.309  1.00  1.00           C
ATOM   1011  CB  ASN A 127      58.117  74.615  53.423  1.00  1.00           C
ATOM   1012  CG  ASN A 127      58.615  74.489  51.989  1.00  1.00           C
ATOM   1013  OD1 ASN A 127      59.078  73.427  51.574  1.00  1.00           O
ATOM   1014  ND2 ASN A 127      58.518  75.598  51.207  1.00  1.00           N
ATOM   1015  C   ASN A 127      60.457  74.200  53.900  1.00  1.00           C
ATOM   1016  O   ASN A 127      61.438  74.716  53.368  1.00  1.00           O
ATOM   1017  N   LEU A 128      60.407  72.885  54.144  1.00  1.00           N
ATOM   1018  CA  LEU A 128      61.581  72.185  53.746  1.00  1.00           C
ATOM   1019  CB  LEU A 128      62.158  71.255  54.827  1.00  1.00           C
ATOM   1020  CG  LEU A 128      62.673  72.028  56.056  1.00  1.00           C
ATOM   1021  CD1 LEU A 128      63.433  71.106  57.024  1.00  1.00           C
ATOM   1022  CD2 LEU A 128      63.488  73.262  55.636  1.00  1.00           C
ATOM   1023  C   LEU A 128      61.317  71.391  52.518  1.00  1.00           C
ATOM   1024  O   LEU A 128      60.199  70.951  52.253  1.00  1.00           O
ATOM   1025  N   LYS A 129      62.393  71.221  51.731  1.00  1.00           N
ATOM   1026  CA  LYS A 129      62.400  70.490  50.504  1.00  1.00           C
ATOM   1027  CB  LYS A 129      63.756  70.594  49.785  1.00  1.00           C
ATOM   1028  CG  LYS A 129      63.849  69.839  48.459  1.00  1.00           C
ATOM   1029  CD  LYS A 129      65.087  70.226  47.644  1.00  1.00           C
ATOM   1030  CE  LYS A 129      65.222  69.472  46.322  1.00  1.00           C
ATOM   1031  NZ  LYS A 129      65.603  68.066  46.579  1.00  1.00           N
ATOM   1032  C   LYS A 129      62.184  69.063  50.871  1.00  1.00           C
ATOM   1033  O   LYS A 129      62.349  68.675  52.028  1.00  1.00           O
ATOM   1034  N   PRO A 130      61.787  68.269  49.919  3.00  1.00           N
ATOM   1035  CA  PRO A 130      61.566  66.886  50.211  3.00  1.00           C
ATOM   1036  CD  PRO A 130      60.965  68.736  48.817  3.00  1.00           C
ATOM   1037  CB  PRO A 130      60.911  66.304  48.962  3.00  1.00           C
ATOM   1038  CG  PRO A 130      60.148  67.506  48.376  3.00  1.00           C
ATOM   1039  C   PRO A 130      62.918  66.358  50.538  3.00  1.00           C
ATOM   1040  O   PRO A 130      63.893  66.948  50.073  3.00  1.00           O
ATOM   1041  N   PHE A 131      62.974  65.241  51.301  3.00  1.00           N
ATOM   1042  CA  PHE A 131      64.159  64.682  51.889  3.00  1.00           C
ATOM   1043  CB  PHE A 131      64.815  63.560  51.048  3.00  1.00           C
ATOM   1044  CG  PHE A 131      65.231  64.058  49.702  3.00  1.00           C
ATOM   1045  CD1 PHE A 131      64.291  64.231  48.711  3.00  1.00           C
ATOM   1046  CD2 PHE A 131      66.546  64.355  49.420  3.00  1.00           C
ATOM   1047  CE1 PHE A 131      64.654  64.687  47.467  3.00  1.00           C
ATOM   1048  CE2 PHE A 131      66.915  64.812  48.176  3.00  1.00           C
ATOM   1049  CZ  PHE A 131      65.969  64.979  47.194  3.00  1.00           C
ATOM   1050  C   PHE A 131      65.113  65.782  52.192  3.00  1.00           C
ATOM   1051  O   PHE A 131      65.958  66.163  51.383  3.00  1.00           O
ATOM   1052  N   GLU A 132      64.951  66.361  53.391  1.00  1.00           N
ATOM   1053  CA  GLU A 132      65.825  67.408  53.794  1.00  1.00           C
ATOM   1054  CB  GLU A 132      65.376  68.816  53.379  1.00  1.00           C
ATOM   1055  CG  GLU A 132      66.357  69.895  53.840  1.00  1.00           C
ATOM   1056  CD  GLU A 132      65.916  71.224  53.253  1.00  1.00           C
ATOM   1057  OE1 GLU A 132      66.141  71.436  52.032  1.00  1.00           O
ATOM   1058  OE2 GLU A 132      65.347  72.048  54.019  1.00  1.00           O
ATOM   1059  C   GLU A 132      65.870  67.372  55.266  1.00  1.00           C
ATOM   1060  O   GLU A 132      64.876  67.083  55.930  1.00  1.00           O
ATOM   1061  N   ARG A 133      67.059  67.645  55.810  1.00  1.00           N
ATOM   1062  CA  ARG A 133      67.186  67.639  57.222  1.00  1.00           C
ATOM   1063  CB  ARG A 133      68.059  66.475  57.719  1.00  1.00           C
ATOM   1064  CG  ARG A 133      68.490  66.571  59.183  1.00  1.00           C
ATOM   1065  CD  ARG A 133      69.366  65.391  59.615  1.00  1.00           C
ATOM   1066  NE  ARG A 133      69.934  65.705  60.957  1.00  1.00           N
ATOM   1067  CZ  ARG A 133      71.256  66.024  61.082  1.00  1.00           C
ATOM   1068  NH1 ARG A 133      72.074  66.000  59.989  1.00  1.00           N
ATOM   1069  NH2 ARG A 133      71.763  66.354  62.306  1.00  1.00           N
ATOM   1070  C   ARG A 133      67.883  68.891  57.592  1.00  1.00           C
ATOM   1071  O   ARG A 133      68.940  69.210  57.051  1.00  1.00           O
ATOM   1072  N   ASP A 134      67.294  69.651  58.524  1.00  1.00           N
ATOM   1073  CA  ASP A 134      67.978  70.838  58.907  1.00  1.00           C
ATOM   1074  CB  ASP A 134      67.318  72.128  58.390  1.00  1.00           C
ATOM   1075  CG  ASP A 134      68.337  73.255  58.508  1.00  1.00           C
ATOM   1076  OD1 ASP A 134      69.430  73.012  59.085  1.00  1.00           O
ATOM   1077  OD2 ASP A 134      68.039  74.373  58.009  1.00  1.00           O
ATOM   1078  C   ASP A 134      67.987  70.886  60.386  1.00  1.00           C
ATOM   1079  O   ASP A 134      66.941  70.997  61.024  1.00  1.00           O
ATOM   1080  N   ILE A 135      69.185  70.784  60.979  1.00  1.00           N
ATOM   1081  CA  ILE A 135      69.230  70.831  62.400  1.00  1.00           C
ATOM   1082  CB  ILE A 135      69.990  69.670  62.991  1.00  1.00           C
ATOM   1083  CG1 ILE A 135      69.991  69.728  64.528  1.00  1.00           C
ATOM   1084  CG2 ILE A 135      71.383  69.603  62.341  1.00  1.00           C
ATOM   1085  CD1 ILE A 135      70.467  68.426  65.174  1.00  1.00           C
ATOM   1086  C   ILE A 135      69.892  72.112  62.791  1.00  1.00           C
ATOM   1087  O   ILE A 135      71.086  72.311  62.579  1.00  1.00           O
ATOM   1088  N   SER A 136      69.104  73.047  63.346  1.00  1.00           N
ATOM   1089  CA  SER A 136      69.679  74.272  63.802  1.00  1.00           C
ATOM   1090  CB  SER A 136      69.903  75.294  62.681  1.00  1.00           C
ATOM   1091  OG  SER A 136      70.475  76.475  63.217  1.00  1.00           O
ATOM   1092  C   SER A 136      68.751  74.882  64.794  1.00  1.00           C
ATOM   1093  O   SER A 136      67.531  74.802  64.656  1.00  1.00           O
ATOM   1094  N   THR A 137      69.323  75.506  65.840  1.00  1.00           N
ATOM   1095  CA  THR A 137      68.500  76.171  66.800  1.00  1.00           C
ATOM   1096  CB  THR A 137      68.818  75.807  68.219  1.00  1.00           C
ATOM   1097  OG1 THR A 137      68.675  74.407  68.413  1.00  1.00           O
ATOM   1098  CG2 THR A 137      67.860  76.574  69.145  1.00  1.00           C
ATOM   1099  C   THR A 137      68.793  77.624  66.653  1.00  1.00           C
ATOM   1100  O   THR A 137      69.804  78.121  67.149  1.00  1.00           O
ATOM   1101  N   GLU A 138      67.905  78.340  65.948  1.00  1.00           N
ATOM   1102  CA  GLU A 138      68.062  79.750  65.766  1.00  1.00           C
ATOM   1103  CB  GLU A 138      68.292  80.146  64.303  1.00  1.00           C
ATOM   1104  CG  GLU A 138      69.610  79.596  63.763  1.00  1.00           C
ATOM   1105  CD  GLU A 138      69.696  79.950  62.288  1.00  1.00           C
ATOM   1106  OE1 GLU A 138      69.123  81.001  61.897  1.00  1.00           O
ATOM   1107  OE2 GLU A 138      70.340  79.173  61.534  1.00  1.00           O
ATOM   1108  C   GLU A 138      66.746  80.318  66.199  1.00  1.00           C
ATOM   1109  O   GLU A 138      65.727  79.629  66.172  1.00  1.00           O
ATOM   1110  N   ILE A 139      66.733  81.590  66.632  1.00  1.00           N
ATOM   1111  CA  ILE A 139      65.519  82.181  67.116  1.00  1.00           C
ATOM   1112  CB  ILE A 139      65.726  83.451  67.882  1.00  1.00           C
ATOM   1113  CG1 ILE A 139      66.572  83.176  69.130  1.00  1.00           C
ATOM   1114  CG2 ILE A 139      64.349  84.057  68.202  1.00  1.00           C
ATOM   1115  CD1 ILE A 139      67.027  84.457  69.816  1.00  1.00           C
ATOM   1116  C   ILE A 139      64.630  82.499  65.948  1.00  1.00           C
ATOM   1117  O   ILE A 139      65.090  82.844  64.861  1.00  1.00           O
ATOM   1118  N   TYR A 140      63.310  82.371  66.186  4.00  1.00           N
ATOM   1119  CA  TYR A 140      62.227  82.450  65.245  4.00  1.00           C
ATOM   1120  CB  TYR A 140      60.923  82.081  65.975  4.00  1.00           C
ATOM   1121  CG  TYR A 140      59.747  82.111  65.072  4.00  1.00           C
ATOM   1122  CD1 TYR A 140      59.587  81.150  64.106  4.00  1.00           C
ATOM   1123  CD2 TYR A 140      58.781  83.075  65.228  4.00  1.00           C
ATOM   1124  CE1 TYR A 140      58.483  81.180  63.292  4.00  1.00           C
ATOM   1125  CE2 TYR A 140      57.677  83.099  64.412  4.00  1.00           C
ATOM   1126  CZ  TYR A 140      57.524  82.151  63.436  4.00  1.00           C
ATOM   1127  OH  TYR A 140      56.392  82.170  62.593  4.00  1.00           O
ATOM   1128  C   TYR A 140      62.082  83.791  64.549  4.00  1.00           C
ATOM   1129  O   TYR A 140      61.977  83.830  63.323  4.00  1.00           O
ATOM   1130  N   GLN A 141      62.085  84.924  65.283  4.00  1.00           N
ATOM   1131  CA  GLN A 141      62.015  86.258  64.713  4.00  1.00           C
ATOM   1132  CB  GLN A 141      63.266  86.630  63.896  4.00  1.00           C
ATOM   1133  CG  GLN A 141      64.567  86.662  64.699  4.00  1.00           C
ATOM   1134  CD  GLN A 141      65.676  87.102  63.751  4.00  1.00           C
ATOM   1135  OE1 GLN A 141      66.466  86.291  63.271  4.00  1.00           O
ATOM   1136  NE2 GLN A 141      65.727  88.431  63.465  4.00  1.00           N
ATOM   1137  C   GLN A 141      60.835  86.534  63.832  4.00  1.00           C
ATOM   1138  O   GLN A 141      61.004  87.093  62.750  4.00  1.00           O
ATOM   1139  N   ALA A 142      59.607  86.167  64.239  1.00  1.00           N
ATOM   1140  CA  ALA A 142      58.505  86.611  63.428  1.00  1.00           C
ATOM   1141  CB  ALA A 142      57.174  85.907  63.738  1.00  1.00           C
ATOM   1142  C   ALA A 142      58.330  88.058  63.783  1.00  1.00           C
ATOM   1143  O   ALA A 142      58.564  88.429  64.931  1.00  1.00           O
ATOM   1144  N   GLY A 143      57.951  88.932  62.826  1.00  1.00           N
ATOM   1145  CA  GLY A 143      57.628  90.275  63.236  1.00  1.00           C
ATOM   1146  C   GLY A 143      58.656  91.345  62.952  1.00  1.00           C
ATOM   1147  O   GLY A 143      58.381  92.511  63.231  1.00  1.00           O
ATOM   1148  N   SER A 144      59.840  91.034  62.389  1.00  1.00           N
ATOM   1149  CA  SER A 144      60.787  92.094  62.122  1.00  1.00           C
ATOM   1150  CB  SER A 144      60.287  93.114  61.085  1.00  1.00           C
ATOM   1151  OG  SER A 144      60.144  92.483  59.821  1.00  1.00           O
ATOM   1152  C   SER A 144      61.099  92.819  63.393  1.00  1.00           C
ATOM   1153  O   SER A 144      61.168  94.047  63.415  1.00  1.00           O
ATOM   1154  N   THR A 145      61.307  92.066  64.490  1.00  1.00           N
ATOM   1155  CA  THR A 145      61.614  92.679  65.750  1.00  1.00           C
ATOM   1156  CB  THR A 145      60.786  92.156  66.883  1.00  1.00           C
ATOM   1157  OG1 THR A 145      60.983  90.757  67.036  1.00  1.00           O
ATOM   1158  CG2 THR A 145      59.313  92.463  66.577  1.00  1.00           C
ATOM   1159  C   THR A 145      63.043  92.381  66.066  1.00  1.00           C
ATOM   1160  O   THR A 145      63.673  91.457  65.556  1.00  1.00           O
ATOM   1161  N   PRO A 146      63.531  93.236  66.907  1.00  1.00           N
ATOM   1162  CA  PRO A 146      64.893  93.192  67.372  1.00  1.00           C
ATOM   1163  CD  PRO A 146      63.034  94.603  66.836  1.00  1.00           C
ATOM   1164  CB  PRO A 146      65.200  94.596  67.893  1.00  1.00           C
ATOM   1165  CG  PRO A 146      64.240  95.506  67.118  1.00  1.00           C
ATOM   1166  C   PRO A 146      65.411  92.182  68.339  1.00  1.00           C
ATOM   1167  O   PRO A 146      66.608  92.278  68.610  1.00  1.00           O
ATOM   1168  N   CYS A 147      64.599  91.258  68.888  1.00  1.00           N
ATOM   1169  CA  CYS A 147      65.094  90.404  69.938  1.00  1.00           C
ATOM   1170  CB  CYS A 147      64.101  89.307  70.362  1.00  1.00           C
ATOM   1171  SG  CYS A 147      62.619  89.992  71.163  1.00  1.00           S
ATOM   1172  C   CYS A 147      66.377  89.747  69.544  1.00  1.00           C
ATOM   1173  O   CYS A 147      66.469  89.047  68.536  1.00  1.00           O
ATOM   1174  N   ASN A 148      67.418  90.016  70.363  3.00  1.00           N
ATOM   1175  CA  ASN A 148      68.741  89.522  70.135  3.00  1.00           C
ATOM   1176  CB  ASN A 148      69.809  90.599  70.371  3.00  1.00           C
ATOM   1177  CG  ASN A 148      69.593  91.657  69.295  3.00  1.00           C
ATOM   1178  OD1 ASN A 148      69.569  91.349  68.105  3.00  1.00           O
ATOM   1179  ND2 ASN A 148      69.410  92.937  69.719  3.00  1.00           N
ATOM   1180  C   ASN A 148      68.961  88.393  71.086  3.00  1.00           C
ATOM   1181  O   ASN A 148      69.292  88.600  72.253  3.00  1.00           O
ATOM   1182  N   GLY A 149      68.763  87.156  70.591  3.00  1.00           N
ATOM   1183  CA  GLY A 149      69.004  85.977  71.368  3.00  1.00           C
ATOM   1184  C   GLY A 149      68.022  85.889  72.493  3.00  1.00           C
ATOM   1185  O   GLY A 149      68.372  85.410  73.569  3.00  1.00           O
ATOM   1186  N   VAL A 150      66.761  86.332  72.303  1.00  1.00           N
ATOM   1187  CA  VAL A 150      65.927  86.266  73.469  1.00  1.00           C
ATOM   1188  CB  VAL A 150      65.966  87.521  74.287  1.00  1.00           C
ATOM   1189  CG1 VAL A 150      67.403  87.714  74.798  1.00  1.00           C
ATOM   1190  CG2 VAL A 150      65.447  88.687  73.429  1.00  1.00           C
ATOM   1191  C   VAL A 150      64.497  86.012  73.132  1.00  1.00           C
ATOM   1192  O   VAL A 150      64.085  85.978  71.974  1.00  1.00           O
ATOM   1193  N   GLU A 151      63.713  85.805  74.209  1.00  1.00           N
ATOM   1194  CA  GLU A 151      62.305  85.552  74.179  1.00  1.00           C
ATOM   1195  CB  GLU A 151      61.883  84.459  75.177  1.00  1.00           C
ATOM   1196  CG  GLU A 151      62.194  84.825  76.634  1.00  1.00           C
ATOM   1197  CD  GLU A 151      61.768  83.668  77.532  1.00  1.00           C
ATOM   1198  OE1 GLU A 151      61.712  82.515  77.026  1.00  1.00           O
ATOM   1199  OE2 GLU A 151      61.500  83.920  78.737  1.00  1.00           O
ATOM   1200  C   GLU A 151      61.644  86.817  74.634  1.00  1.00           C
ATOM   1201  O   GLU A 151      62.323  87.767  75.020  1.00  1.00           O
ATOM   1202  N   GLY A 152      60.296  86.881  74.576  4.00  1.00           N
ATOM   1203  CA  GLY A 152      59.651  88.025  75.156  4.00  1.00           C
ATOM   1204  C   GLY A 152      58.979  88.949  74.187  4.00  1.00           C
ATOM   1205  O   GLY A 152      58.302  89.885  74.612  4.00  1.00           O
ATOM   1206  N   PHE A 153      59.124  88.745  72.872  3.00  1.00           N
ATOM   1207  CA  PHE A 153      58.464  89.652  71.977  3.00  1.00           C
ATOM   1208  CB  PHE A 153      59.417  90.661  71.309  3.00  1.00           C
ATOM   1209  CG  PHE A 153      59.819  91.639  72.363  3.00  1.00           C
ATOM   1210  CD1 PHE A 153      60.815  91.339  73.265  3.00  1.00           C
ATOM   1211  CD2 PHE A 153      59.197  92.863  72.449  3.00  1.00           C
ATOM   1212  CE1 PHE A 153      61.182  92.243  74.235  3.00  1.00           C
ATOM   1213  CE2 PHE A 153      59.559  93.772  73.418  3.00  1.00           C
ATOM   1214  CZ  PHE A 153      60.553  93.462  74.314  3.00  1.00           C
ATOM   1215  C   PHE A 153      57.836  88.813  70.918  3.00  1.00           C
ATOM   1216  O   PHE A 153      57.309  87.735  71.186  3.00  1.00           O
ATOM   1217  N   ASN A 154      57.865  89.312  69.675  3.00  1.00           N
ATOM   1218  CA  ASN A 154      57.294  88.613  68.567  3.00  1.00           C
ATOM   1219  CB  ASN A 154      57.482  89.383  67.256  3.00  1.00           C
ATOM   1220  CG  ASN A 154      56.774  90.724  67.408  3.00  1.00           C
ATOM   1221  OD1 ASN A 154      57.229  91.606  68.135  3.00  1.00           O
ATOM   1222  ND2 ASN A 154      55.618  90.886  66.712  3.00  1.00           N
ATOM   1223  C   ASN A 154      58.032  87.313  68.494  3.00  1.00           C
ATOM   1224  O   ASN A 154      57.508  86.318  68.005  3.00  1.00           O
ATOM   1225  N   CYS A 155      59.280  87.298  68.999  4.00  1.00           N
ATOM   1226  CA  CYS A 155      60.142  86.154  68.919  4.00  1.00           C
ATOM   1227  CB  CYS A 155      61.555  86.406  69.468  4.00  1.00           C
ATOM   1228  SG  CYS A 155      62.505  87.545  68.417  4.00  1.00           S
ATOM   1229  C   CYS A 155      59.592  84.942  69.598  4.00  1.00           C
ATOM   1230  O   CYS A 155      58.869  85.028  70.591  4.00  1.00           O
ATOM   1231  N   TYR A 156      59.931  83.762  69.025  4.00  1.00           N
ATOM   1232  CA  TYR A 156      59.494  82.490  69.526  4.00  1.00           C
ATOM   1233  CB  TYR A 156      58.354  81.843  68.714  4.00  1.00           C
ATOM   1234  CG  TYR A 156      57.096  82.631  68.842  4.00  1.00           C
ATOM   1235  CD1 TYR A 156      56.213  82.356  69.860  4.00  1.00           C
ATOM   1236  CD2 TYR A 156      56.790  83.631  67.950  4.00  1.00           C
ATOM   1237  CE1 TYR A 156      55.045  83.070  69.990  4.00  1.00           C
ATOM   1238  CE2 TYR A 156      55.622  84.346  68.077  4.00  1.00           C
ATOM   1239  CZ  TYR A 156      54.749  84.070  69.098  4.00  1.00           C
ATOM   1240  OH  TYR A 156      53.555  84.810  69.221  4.00  1.00           O
ATOM   1241  C   TYR A 156      60.608  81.504  69.438  4.00  1.00           C
ATOM   1242  O   TYR A 156      61.630  81.744  68.797  4.00  1.00           O
ATOM   1243  N   PHE A 157      60.426  80.350  70.115  1.00  1.00           N
ATOM   1244  CA  PHE A 157      61.378  79.285  70.054  1.00  1.00           C
ATOM   1245  CB  PHE A 157      61.689  78.667  71.430  1.00  1.00           C
ATOM   1246  CG  PHE A 157      62.542  79.646  72.159  1.00  1.00           C
ATOM   1247  CD1 PHE A 157      61.983  80.645  72.923  1.00  1.00           C
ATOM   1248  CD2 PHE A 157      63.912  79.569  72.062  1.00  1.00           C
ATOM   1249  CE1 PHE A 157      62.782  81.545  73.587  1.00  1.00           C
ATOM   1250  CE2 PHE A 157      64.717  80.465  72.724  1.00  1.00           C
ATOM   1251  CZ  PHE A 157      64.150  81.455  73.490  1.00  1.00           C
ATOM   1252  C   PHE A 157      60.805  78.217  69.195  1.00  1.00           C
ATOM   1253  O   PHE A 157      59.808  77.575  69.517  1.00  1.00           O
ATOM   1254  N   PRO A 158      61.446  78.054  68.080  1.00  1.00           N
ATOM   1255  CA  PRO A 158      61.067  77.091  67.092  1.00  1.00           C
ATOM   1256  CD  PRO A 158      62.782  78.583  67.871  1.00  1.00           C
ATOM   1257  CB  PRO A 158      62.094  77.248  65.972  1.00  1.00           C
ATOM   1258  CG  PRO A 158      63.349  77.757  66.706  1.00  1.00           C
ATOM   1259  C   PRO A 158      61.121  75.723  67.664  1.00  1.00           C
ATOM   1260  O   PRO A 158      60.364  74.861  67.219  1.00  1.00           O
ATOM   1261  N   LEU A 159      62.016  75.499  68.636  4.00  1.00           N
ATOM   1262  CA  LEU A 159      62.130  74.177  69.146  4.00  1.00           C
ATOM   1263  CB  LEU A 159      63.318  73.956  70.100  4.00  1.00           C
ATOM   1264  CG  LEU A 159      64.702  74.067  69.435  4.00  1.00           C
ATOM   1265  CD1 LEU A 159      64.983  75.499  68.954  4.00  1.00           C
ATOM   1266  CD2 LEU A 159      65.803  73.510  70.352  4.00  1.00           C
ATOM   1267  C   LEU A 159      60.898  73.862  69.925  4.00  1.00           C
ATOM   1268  O   LEU A 159      60.303  74.733  70.559  4.00  1.00           O
ATOM   1269  N   GLN A 160      60.468  72.588  69.861  4.00  1.00           N
ATOM   1270  CA  GLN A 160      59.339  72.147  70.622  4.00  1.00           C
ATOM   1271  CB  GLN A 160      58.040  71.955  69.814  4.00  1.00           C
ATOM   1272  CG  GLN A 160      57.428  73.270  69.319  4.00  1.00           C
ATOM   1273  CD  GLN A 160      56.026  72.991  68.788  4.00  1.00           C
ATOM   1274  OE1 GLN A 160      55.845  72.255  67.820  4.00  1.00           O
ATOM   1275  NE2 GLN A 160      55.001  73.598  69.445  4.00  1.00           N
ATOM   1276  C   GLN A 160      59.701  70.842  71.225  4.00  1.00           C
ATOM   1277  O   GLN A 160      60.600  70.151  70.747  4.00  1.00           O
ATOM   1278  N   SER A 161      59.017  70.480  72.321  4.00  1.00           N
ATOM   1279  CA  SER A 161      59.346  69.233  72.928  4.00  1.00           C
ATOM   1280  CB  SER A 161      59.817  69.348  74.388  4.00  1.00           C
ATOM   1281  OG  SER A 161      61.065  70.021  74.440  4.00  1.00           O
ATOM   1282  C   SER A 161      58.129  68.365  72.913  4.00  1.00           C
ATOM   1283  O   SER A 161      57.012  68.870  72.989  4.00  1.00           O
ATOM   1284  N   TYR A 162      58.301  67.027  72.802  1.00  1.00           N
ATOM   1285  CA  TYR A 162      57.109  66.229  72.817  1.00  1.00           C
ATOM   1286  CB  TYR A 162      56.976  65.165  71.720  1.00  1.00           C
ATOM   1287  CG  TYR A 162      55.527  64.872  71.846  1.00  1.00           C
ATOM   1288  CD1 TYR A 162      54.632  65.787  71.346  1.00  1.00           C
ATOM   1289  CD2 TYR A 162      55.057  63.737  72.463  1.00  1.00           C
ATOM   1290  CE1 TYR A 162      53.281  65.584  71.454  1.00  1.00           C
ATOM   1291  CE2 TYR A 162      53.704  63.527  72.573  1.00  1.00           C
ATOM   1292  CZ  TYR A 162      52.820  64.452  72.072  1.00  1.00           C
ATOM   1293  OH  TYR A 162      51.436  64.239  72.193  1.00  1.00           O
ATOM   1294  C   TYR A 162      57.059  65.530  74.127  1.00  1.00           C
ATOM   1295  O   TYR A 162      57.886  64.668  74.418  1.00  1.00           O
ATOM   1296  N   GLY A 163      56.090  65.912  74.979  1.00  1.00           N
ATOM   1297  CA  GLY A 163      55.981  65.243  76.236  1.00  1.00           C
ATOM   1298  C   GLY A 163      55.436  63.891  75.928  1.00  1.00           C
ATOM   1299  O   GLY A 163      54.456  63.761  75.198  1.00  1.00           O
ATOM   1300  N   PHE A 164      56.060  62.838  76.481  1.00  1.00           N
ATOM   1301  CA  PHE A 164      55.544  61.526  76.251  1.00  1.00           C
ATOM   1302  CB  PHE A 164      56.498  60.573  75.509  1.00  1.00           C
ATOM   1303  CG  PHE A 164      56.687  61.011  74.101  1.00  1.00           C
ATOM   1304  CD1 PHE A 164      57.570  62.018  73.798  1.00  1.00           C
ATOM   1305  CD2 PHE A 164      55.995  60.398  73.084  1.00  1.00           C
ATOM   1306  CE1 PHE A 164      57.747  62.413  72.494  1.00  1.00           C
ATOM   1307  CE2 PHE A 164      56.168  60.786  71.778  1.00  1.00           C
ATOM   1308  CZ  PHE A 164      57.048  61.799  71.482  1.00  1.00           C
ATOM   1309  C   PHE A 164      55.391  60.899  77.602  1.00  1.00           C
ATOM   1310  O   PHE A 164      56.211  61.125  78.492  1.00  1.00           O
ATOM   1311  N   GLN A 165      54.319  60.111  77.807  1.00  1.00           N
ATOM   1312  CA  GLN A 165      54.197  59.407  79.049  1.00  1.00           C
ATOM   1313  CB  GLN A 165      53.730  60.267  80.235  1.00  1.00           C
ATOM   1314  CG  GLN A 165      53.751  59.523  81.574  1.00  1.00           C
ATOM   1315  CD  GLN A 165      53.424  60.527  82.671  1.00  1.00           C
ATOM   1316  OE1 GLN A 165      53.169  61.699  82.397  1.00  1.00           O
ATOM   1317  NE2 GLN A 165      53.436  60.061  83.949  1.00  1.00           N
ATOM   1318  C   GLN A 165      53.202  58.330  78.840  1.00  1.00           C
ATOM   1319  O   GLN A 165      52.313  58.419  77.991  1.00  1.00           O
ATOM   1320  N   PRO A 166      53.364  57.295  79.600  3.00  1.00           N
ATOM   1321  CA  PRO A 166      52.483  56.177  79.513  3.00  1.00           C
ATOM   1322  CD  PRO A 166      54.651  56.947  80.175  3.00  1.00           C
ATOM   1323  CB  PRO A 166      53.161  55.044  80.294  3.00  1.00           C
ATOM   1324  CG  PRO A 166      54.330  55.719  81.041  3.00  1.00           C
ATOM   1325  C   PRO A 166      51.119  56.559  79.979  3.00  1.00           C
ATOM   1326  O   PRO A 166      50.160  55.885  79.605  3.00  1.00           O
ATOM   1327  N   THR A 167      50.995  57.619  80.802  3.00  1.00           N
ATOM   1328  CA  THR A 167      49.681  58.016  81.217  3.00  1.00           C
ATOM   1329  CB  THR A 167      49.648  58.649  82.579  3.00  1.00           C
ATOM   1330  OG1 THR A 167      50.150  57.747  83.555  3.00  1.00           O
ATOM   1331  CG2 THR A 167      48.196  59.036  82.909  3.00  1.00           C
ATOM   1332  C   THR A 167      49.262  59.074  80.251  3.00  1.00           C
ATOM   1333  O   THR A 167      49.175  60.251  80.598  3.00  1.00           O
ATOM   1334  N   ASN A 168      48.990  58.673  78.994  1.00  1.00           N
ATOM   1335  CA  ASN A 168      48.576  59.634  78.018  1.00  1.00           C
ATOM   1336  CB  ASN A 168      49.734  60.326  77.275  1.00  1.00           C
ATOM   1337  CG  ASN A 168      50.302  61.394  78.203  1.00  1.00           C
ATOM   1338  OD1 ASN A 168      51.375  61.230  78.781  1.00  1.00           O
ATOM   1339  ND2 ASN A 168      49.557  62.523  78.353  1.00  1.00           N
ATOM   1340  C   ASN A 168      47.707  58.954  77.019  1.00  1.00           C
ATOM   1341  O   ASN A 168      47.596  57.729  77.001  1.00  1.00           O
ATOM   1342  N   GLY A 169      47.040  59.753  76.165  1.00  1.00           N
ATOM   1343  CA  GLY A 169      46.176  59.194  75.172  1.00  1.00           C
ATOM   1344  C   GLY A 169      47.043  58.734  74.044  1.00  1.00           C
ATOM   1345  O   GLY A 169      48.263  58.879  74.082  1.00  1.00           O
ATOM   1346  N   VAL A 170      46.410  58.156  73.007  2.00  1.00           N
ATOM   1347  CA  VAL A 170      47.096  57.653  71.852  2.00  1.00           C
ATOM   1348  CB  VAL A 170      46.191  56.957  70.880  2.00  1.00           C
ATOM   1349  CG1 VAL A 170      45.622  55.698  71.553  2.00  1.00           C
ATOM   1350  CG2 VAL A 170      45.119  57.956  70.413  2.00  1.00           C
ATOM   1351  C   VAL A 170      47.719  58.790  71.141  2.00  1.00           C
ATOM   1352  O   VAL A 170      48.780  58.640  70.534  2.00  1.00           O
ATOM   1353  N   GLY A 171      47.064  59.960  71.194  2.00  1.00           N
ATOM   1354  CA  GLY A 171      47.582  61.062  70.455  2.00  1.00           C
ATOM   1355  C   GLY A 171      48.977  61.340  70.919  2.00  1.00           C
ATOM   1356  O   GLY A 171      49.885  61.472  70.105  2.00  1.00           O
ATOM   1357  N   TYR A 172      49.181  61.403  72.245  2.00  1.00           N
ATOM   1358  CA  TYR A 172      50.449  61.729  72.838  2.00  1.00           C
ATOM   1359  CB  TYR A 172      50.350  61.933  74.363  2.00  1.00           C
ATOM   1360  CG  TYR A 172      49.355  62.997  74.690  2.00  1.00           C
ATOM   1361  CD1 TYR A 172      48.015  62.688  74.760  2.00  1.00           C
ATOM   1362  CD2 TYR A 172      49.752  64.290  74.942  2.00  1.00           C
ATOM   1363  CE1 TYR A 172      47.084  63.653  75.068  2.00  1.00           C
ATOM   1364  CE2 TYR A 172      48.825  65.260  75.251  2.00  1.00           C
ATOM   1365  CZ  TYR A 172      47.489  64.942  75.313  2.00  1.00           C
ATOM   1366  OH  TYR A 172      46.538  65.936  75.631  2.00  1.00           O
ATOM   1367  C   TYR A 172      51.465  60.638  72.670  2.00  1.00           C
ATOM   1368  O   TYR A 172      52.635  60.950  72.446  2.00  1.00           O
ATOM   1369  N   GLN A 173      51.036  59.354  72.798  1.00  1.00           N
ATOM   1370  CA  GLN A 173      51.872  58.171  72.818  1.00  1.00           C
ATOM   1371  CB  GLN A 173      51.107  56.882  72.462  1.00  1.00           C
ATOM   1372  CG  GLN A 173      50.024  56.502  73.470  1.00  1.00           C
ATOM   1373  CD  GLN A 173      49.330  55.261  72.932  1.00  1.00           C
ATOM   1374  OE1 GLN A 173      48.797  54.451  73.687  1.00  1.00           O
ATOM   1375  NE2 GLN A 173      49.337  55.109  71.579  1.00  1.00           N
ATOM   1376  C   GLN A 173      52.945  58.330  71.807  1.00  1.00           C
ATOM   1377  O   GLN A 173      52.810  59.024  70.803  1.00  1.00           O
ATOM   1378  N   PRO A 174      54.032  57.697  72.105  4.00  1.00           N
ATOM   1379  CA  PRO A 174      55.157  57.759  71.233  4.00  1.00           C
ATOM   1380  CD  PRO A 174      54.418  57.459  73.488  4.00  1.00           C
ATOM   1381  CB  PRO A 174      56.311  57.120  72.005  4.00  1.00           C
ATOM   1382  CG  PRO A 174      55.955  57.394  73.478  4.00  1.00           C
ATOM   1383  C   PRO A 174      54.842  57.105  69.966  4.00  1.00           C
ATOM   1384  O   PRO A 174      53.799  56.461  69.851  4.00  1.00           O
ATOM   1385  N   TYR A 175      55.683  57.367  68.968  4.00  1.00           N
ATOM   1386  CA  TYR A 175      55.458  56.734  67.728  4.00  1.00           C
ATOM   1387  CB  TYR A 175      54.581  57.603  66.817  4.00  1.00           C
ATOM   1388  CG  TYR A 175      54.627  57.053  65.441  4.00  1.00           C
ATOM   1389  CD1 TYR A 175      53.823  56.002  65.077  4.00  1.00           C
ATOM   1390  CD2 TYR A 175      55.476  57.610  64.515  4.00  1.00           C
ATOM   1391  CE1 TYR A 175      53.879  55.513  63.797  4.00  1.00           C
ATOM   1392  CE2 TYR A 175      55.530  57.120  63.236  4.00  1.00           C
ATOM   1393  CZ  TYR A 175      54.733  56.068  62.872  4.00  1.00           C
ATOM   1394  OH  TYR A 175      54.797  55.570  61.553  4.00  1.00           O
ATOM   1395  C   TYR A 175      56.784  56.577  67.075  4.00  1.00           C
ATOM   1396  O   TYR A 175      57.529  57.544  66.926  4.00  1.00           O
ATOM   1397  N   ARG A 176      57.123  55.350  66.653  4.00  1.00           N
ATOM   1398  CA  ARG A 176      58.382  55.211  65.995  4.00  1.00           C
ATOM   1399  CB  ARG A 176      59.154  53.947  66.402  4.00  1.00           C
ATOM   1400  CG  ARG A 176      59.488  53.910  67.894  4.00  1.00           C
ATOM   1401  CD  ARG A 176      60.392  52.745  68.301  4.00  1.00           C
ATOM   1402  NE  ARG A 176      59.748  51.482  67.840  4.00  1.00           N
ATOM   1403  CZ  ARG A 176      60.088  50.947  66.630  4.00  1.00           C
ATOM   1404  NH1 ARG A 176      61.038  51.555  65.862  4.00  1.00           N
ATOM   1405  NH2 ARG A 176      59.489  49.800  66.196  4.00  1.00           N
ATOM   1406  C   ARG A 176      58.068  55.117  64.545  4.00  1.00           C
ATOM   1407  O   ARG A 176      57.211  54.339  64.130  4.00  1.00           O
ATOM   1408  N   VAL A 177      58.751  55.943  63.734  4.00  1.00           N
ATOM   1409  CA  VAL A 177      58.476  55.947  62.335  4.00  1.00           C
ATOM   1410  CB  VAL A 177      58.097  57.298  61.809  4.00  1.00           C
ATOM   1411  CG1 VAL A 177      59.299  58.236  61.968  4.00  1.00           C
ATOM   1412  CG2 VAL A 177      57.598  57.143  60.363  4.00  1.00           C
ATOM   1413  C   VAL A 177      59.703  55.515  61.599  4.00  1.00           C
ATOM   1414  O   VAL A 177      60.815  55.959  61.884  4.00  1.00           O
ATOM   1415  N   VAL A 178      59.529  54.581  60.647  4.00  1.00           N
ATOM   1416  CA  VAL A 178      60.612  54.211  59.788  4.00  1.00           C
ATOM   1417  CB  VAL A 178      61.104  52.807  60.003  4.00  1.00           C
ATOM   1418  CG1 VAL A 178      59.920  51.838  59.905  4.00  1.00           C
ATOM   1419  CG2 VAL A 178      62.219  52.519  58.985  4.00  1.00           C
ATOM   1420  C   VAL A 178      60.072  54.352  58.401  4.00  1.00           C
ATOM   1421  O   VAL A 178      59.118  53.673  58.026  4.00  1.00           O
ATOM   1422  N   VAL A 179      60.661  55.264  57.599  4.00  1.00           N
ATOM   1423  CA  VAL A 179      60.171  55.462  56.266  4.00  1.00           C
ATOM   1424  CB  VAL A 179      60.068  56.905  55.876  4.00  1.00           C
ATOM   1425  CG1 VAL A 179      59.637  56.989  54.402  4.00  1.00           C
ATOM   1426  CG2 VAL A 179      59.094  57.594  56.845  4.00  1.00           C
ATOM   1427  C   VAL A 179      61.155  54.804  55.354  4.00  1.00           C
ATOM   1428  O   VAL A 179      62.343  55.117  55.385  4.00  1.00           O
ATOM   1429  N   LEU A 180      60.691  53.854  54.514  4.00  1.00           N
ATOM   1430  CA  LEU A 180      61.639  53.196  53.665  4.00  1.00           C
ATOM   1431  CB  LEU A 180      61.501  51.663  53.647  4.00  1.00           C
ATOM   1432  CG  LEU A 180      61.804  51.025  55.017  4.00  1.00           C
ATOM   1433  CD1 LEU A 180      61.858  49.492  54.930  4.00  1.00           C
ATOM   1434  CD2 LEU A 180      63.068  51.635  55.645  4.00  1.00           C
ATOM   1435  C   LEU A 180      61.468  53.703  52.276  4.00  1.00           C
ATOM   1436  O   LEU A 180      60.503  53.374  51.589  4.00  1.00           O
ATOM   1437  N   SER A 181      62.420  54.547  51.842  4.00  1.00           N
ATOM   1438  CA  SER A 181      62.401  55.034  50.502  4.00  1.00           C
ATOM   1439  CB  SER A 181      63.218  56.323  50.293  4.00  1.00           C
ATOM   1440  OG  SER A 181      62.642  57.401  51.016  4.00  1.00           O
ATOM   1441  C   SER A 181      63.037  53.961  49.665  4.00  1.00           C
ATOM   1442  O   SER A 181      63.857  53.193  50.162  4.00  1.00           O
ATOM   1443  N   PHE A 182      62.657  53.855  48.373  4.00  1.00           N
ATOM   1444  CA  PHE A 182      63.266  52.866  47.520  4.00  1.00           C
ATOM   1445  CB  PHE A 182      62.327  51.690  47.200  4.00  1.00           C
ATOM   1446  CG  PHE A 182      61.995  51.015  48.489  4.00  1.00           C
ATOM   1447  CD1 PHE A 182      60.953  51.468  49.265  4.00  1.00           C
ATOM   1448  CD2 PHE A 182      62.725  49.932  48.921  4.00  1.00           C
ATOM   1449  CE1 PHE A 182      60.646  50.846  50.453  4.00  1.00           C
ATOM   1450  CE2 PHE A 182      62.423  49.306  50.108  4.00  1.00           C
ATOM   1451  CZ  PHE A 182      61.380  49.764  50.877  4.00  1.00           C
ATOM   1452  C   PHE A 182      63.558  53.553  46.230  4.00  1.00           C
ATOM   1453  O   PHE A 182      62.729  54.309  45.725  4.00  1.00           O
ATOM   1454  N   GLU A 183      64.758  53.329  45.661  4.00  1.00           N
ATOM   1455  CA  GLU A 183      65.013  53.972  44.409  4.00  1.00           C
ATOM   1456  CB  GLU A 183      66.014  55.132  44.466  4.00  1.00           C
ATOM   1457  CG  GLU A 183      65.381  56.400  45.037  4.00  1.00           C
ATOM   1458  CD  GLU A 183      64.196  56.760  44.144  4.00  1.00           C
ATOM   1459  OE1 GLU A 183      64.070  56.157  43.045  4.00  1.00           O
ATOM   1460  OE2 GLU A 183      63.397  57.643  44.554  4.00  1.00           O
ATOM   1461  C   GLU A 183      65.501  52.978  43.427  4.00  1.00           C
ATOM   1462  O   GLU A 183      66.378  52.166  43.717  4.00  1.00           O
ATOM   1463  N   LEU A 184      64.910  53.019  42.221  1.00  1.00           N
ATOM   1464  CA  LEU A 184      65.339  52.121  41.204  1.00  1.00           C
ATOM   1465  CB  LEU A 184      64.196  51.278  40.599  1.00  1.00           C
ATOM   1466  CG  LEU A 184      63.100  52.079  39.862  1.00  1.00           C
ATOM   1467  CD1 LEU A 184      62.015  51.143  39.303  1.00  1.00           C
ATOM   1468  CD2 LEU A 184      62.515  53.202  40.735  1.00  1.00           C
ATOM   1469  C   LEU A 184      65.935  52.939  40.120  1.00  1.00           C
ATOM   1470  O   LEU A 184      65.261  53.734  39.469  1.00  1.00           O
ATOM   1471  N   LEU A 185      67.250  52.761  39.924  1.00  1.00           N
ATOM   1472  CA  LEU A 185      67.947  53.432  38.878  1.00  1.00           C
ATOM   1473  CB  LEU A 185      69.406  53.771  39.231  1.00  1.00           C
ATOM   1474  CG  LEU A 185      69.574  54.704  40.446  1.00  1.00           C
ATOM   1475  CD1 LEU A 185      71.060  54.986  40.722  1.00  1.00           C
ATOM   1476  CD2 LEU A 185      68.748  55.990  40.293  1.00  1.00           C
ATOM   1477  C   LEU A 185      68.006  52.433  37.780  1.00  1.00           C
ATOM   1478  O   LEU A 185      67.649  51.271  37.968  1.00  1.00           O
ATOM   1479  N   HIS A 186      68.436  52.867  36.587  1.00  1.00           N
ATOM   1480  CA  HIS A 186      68.600  51.917  35.534  1.00  1.00           C
ATOM   1481  ND1 HIS A 186      70.351  50.660  33.030  1.00  1.00           N
ATOM   1482  CG  HIS A 186      69.203  51.406  33.179  1.00  1.00           C
ATOM   1483  CB  HIS A 186      69.055  52.501  34.191  1.00  1.00           C
ATOM   1484  NE2 HIS A 186      68.879  49.857  31.571  1.00  1.00           N
ATOM   1485  CD2 HIS A 186      68.314  50.903  32.280  1.00  1.00           C
ATOM   1486  CE1 HIS A 186      70.102  49.748  32.057  1.00  1.00           C
ATOM   1487  C   HIS A 186      69.676  51.003  36.001  1.00  1.00           C
ATOM   1488  O   HIS A 186      69.752  49.845  35.593  1.00  1.00           O
ATOM   1489  N   ALA A 187      70.534  51.536  36.890  1.00  1.00           N
ATOM   1490  CA  ALA A 187      71.654  50.834  37.432  1.00  1.00           C
ATOM   1491  CB  ALA A 187      72.309  51.556  38.622  1.00  1.00           C
ATOM   1492  C   ALA A 187      71.186  49.496  37.901  1.00  1.00           C
ATOM   1493  O   ALA A 187      70.003  49.248  38.114  1.00  1.00           O
ATOM   1494  N   PRO A 188      72.144  48.621  38.006  1.00  1.00           N
ATOM   1495  CA  PRO A 188      71.870  47.283  38.442  1.00  1.00           C
ATOM   1496  CD  PRO A 188      73.285  48.669  37.104  1.00  1.00           C
ATOM   1497  CB  PRO A 188      73.137  46.482  38.150  1.00  1.00           C
ATOM   1498  CG  PRO A 188      73.743  47.210  36.938  1.00  1.00           C
ATOM   1499  C   PRO A 188      71.406  47.169  39.851  1.00  1.00           C
ATOM   1500  O   PRO A 188      71.655  48.064  40.661  1.00  1.00           O
ATOM   1501  N   ALA A 189      70.713  46.054  40.132  1.00  1.00           N
ATOM   1502  CA  ALA A 189      70.123  45.770  41.400  1.00  1.00           C
ATOM   1503  CB  ALA A 189      69.108  44.614  41.360  1.00  1.00           C
ATOM   1504  C   ALA A 189      71.170  45.405  42.393  1.00  1.00           C
ATOM   1505  O   ALA A 189      72.314  45.109  42.050  1.00  1.00           O
ATOM   1506  N   THR A 190      70.770  45.473  43.676  1.00  1.00           N
ATOM   1507  CA  THR A 190      71.594  45.114  44.788  1.00  1.00           C
ATOM   1508  CB  THR A 190      70.920  45.399  46.096  1.00  1.00           C
ATOM   1509  OG1 THR A 190      71.742  44.974  47.170  1.00  1.00           O
ATOM   1510  CG2 THR A 190      69.546  44.704  46.136  1.00  1.00           C
ATOM   1511  C   THR A 190      71.881  43.611  44.707  1.00  1.00           C
ATOM   1512  O   THR A 190      72.456  43.168  43.677  1.00  1.00           O
ATOM   1513  OXT THR A 190      71.539  42.882  45.676  1.00  1.00           O
TER    1514      THR A 190 
ATOM   1515  N   LYS B   1      42.701  66.730  60.081  1.00  0.00           N
ATOM   1516  CA  LYS B   1      43.493  67.892  60.542  1.00  0.00           C
ATOM   1517  CB  LYS B   1      42.671  68.742  61.524  1.00  0.00           C
ATOM   1518  CG  LYS B   1      41.534  69.500  60.833  1.00  0.00           C
ATOM   1519  CD  LYS B   1      40.466  70.045  61.781  1.00  0.00           C
ATOM   1520  CE  LYS B   1      39.347  69.042  62.066  1.00  0.00           C
ATOM   1521  NZ  LYS B   1      38.630  68.719  60.811  1.00  0.00           N
ATOM   1522  C   LYS B   1      44.739  67.441  61.202  1.00  0.00           C
ATOM   1523  O   LYS B   1      45.327  66.434  60.811  1.00  0.00           O
ATOM   1524  N   LYS B   2      45.192  68.174  62.229  1.00  0.00           N
ATOM   1525  CA  LYS B   2      46.445  67.744  62.748  1.00  0.00           C
ATOM   1526  CB  LYS B   2      47.616  68.399  62.006  1.00  0.00           C
ATOM   1527  CG  LYS B   2      47.629  69.922  62.155  1.00  0.00           C
ATOM   1528  CD  LYS B   2      48.846  70.589  61.517  1.00  0.00           C
ATOM   1529  CE  LYS B   2      48.802  70.559  59.990  1.00  0.00           C
ATOM   1530  NZ  LYS B   2      47.682  71.394  59.501  1.00  0.00           N
ATOM   1531  C   LYS B   2      46.577  68.118  64.170  1.00  0.00           C
ATOM   1532  O   LYS B   2      45.804  68.915  64.700  1.00  0.00           O
ATOM   1533  N   LYS B   3      47.575  67.507  64.832  1.00  0.00           N
ATOM   1534  CA  LYS B   3      47.797  67.855  66.192  1.00  0.00           C
ATOM   1535  CB  LYS B   3      47.091  66.918  67.190  1.00  0.00           C
ATOM   1536  CG  LYS B   3      45.563  66.952  67.108  1.00  0.00           C
ATOM   1537  CD  LYS B   3      44.889  65.787  67.836  1.00  0.00           C
ATOM   1538  CE  LYS B   3      43.363  65.795  67.723  1.00  0.00           C
ATOM   1539  NZ  LYS B   3      42.805  64.546  68.288  1.00  0.00           N
ATOM   1540  C   LYS B   3      49.244  67.754  66.487  1.00  0.00           C
ATOM   1541  O   LYS B   3      49.878  66.729  66.244  1.00  0.00           O
ATOM   1542  N   LYS B   4      49.806  68.859  66.998  1.00  0.00           N
ATOM   1543  CA  LYS B   4      51.142  68.823  67.483  1.00  0.00           C
ATOM   1544  CB  LYS B   4      52.167  69.521  66.572  1.00  0.00           C
ATOM   1545  CG  LYS B   4      51.797  70.955  66.189  1.00  0.00           C
ATOM   1546  CD  LYS B   4      50.526  71.037  65.346  1.00  0.00           C
ATOM   1547  CE  LYS B   4      50.175  72.451  64.889  1.00  0.00           C
ATOM   1548  NZ  LYS B   4      49.053  72.399  63.924  1.00  0.00           N
ATOM   1549  C   LYS B   4      51.097  69.575  68.773  1.00  0.00           C
ATOM   1550  O   LYS B   4      51.695  70.642  68.906  1.00  0.00           O
ATOM   1551  N   TYR B   5      50.372  69.038  69.775  1.00  0.00           N
ATOM   1552  CA  TYR B   5      50.376  69.708  71.040  1.00  0.00           C
ATOM   1553  CB  TYR B   5      49.254  69.288  72.008  1.00  0.00           C
ATOM   1554  CG  TYR B   5      47.960  69.853  71.526  1.00  0.00           C
ATOM   1555  CD1 TYR B   5      47.621  71.151  71.830  1.00  0.00           C
ATOM   1556  CD2 TYR B   5      47.086  69.092  70.787  1.00  0.00           C
ATOM   1557  CE1 TYR B   5      46.432  71.690  71.400  1.00  0.00           C
ATOM   1558  CE2 TYR B   5      45.896  69.625  70.353  1.00  0.00           C
ATOM   1559  CZ  TYR B   5      45.566  70.924  70.659  1.00  0.00           C
ATOM   1560  OH  TYR B   5      44.343  71.467  70.213  1.00  0.00           O
ATOM   1561  C   TYR B   5      51.673  69.295  71.659  1.00  0.00           C
ATOM   1562  O   TYR B   5      51.994  68.109  71.723  1.00  0.00           O
ATOM   1563  N   ARG B   6      52.475  70.283  72.090  1.00  0.00           N
ATOM   1564  CA  ARG B   6      53.750  70.034  72.699  1.00  0.00           C
ATOM   1565  CB  ARG B   6      54.936  70.133  71.727  1.00  0.00           C
ATOM   1566  CG  ARG B   6      55.140  68.959  70.770  1.00  0.00           C
ATOM   1567  CD  ARG B   6      56.441  69.112  69.976  1.00  0.00           C
ATOM   1568  NE  ARG B   6      56.632  67.911  69.116  1.00  0.00           N
ATOM   1569  CZ  ARG B   6      56.102  67.872  67.859  1.00  0.00           C
ATOM   1570  NH1 ARG B   6      55.330  68.904  67.409  1.00  0.00           N
ATOM   1571  NH2 ARG B   6      56.355  66.803  67.049  1.00  0.00           N
ATOM   1572  C   ARG B   6      53.955  71.169  73.622  1.00  0.00           C
ATOM   1573  O   ARG B   6      53.160  72.107  73.641  1.00  0.00           O
ATOM   1574  N   ASN B   7      55.024  71.125  74.434  1.00  0.00           N
ATOM   1575  CA  ASN B   7      55.120  72.270  75.268  1.00  0.00           C
ATOM   1576  CB  ASN B   7      54.596  72.042  76.697  1.00  0.00           C
ATOM   1577  CG  ASN B   7      54.578  73.386  77.414  1.00  0.00           C
ATOM   1578  OD1 ASN B   7      55.593  73.827  77.951  1.00  0.00           O
ATOM   1579  ND2 ASN B   7      53.400  74.068  77.413  1.00  0.00           N
ATOM   1580  C   ASN B   7      56.507  72.805  75.361  1.00  0.00           C
ATOM   1581  O   ASN B   7      57.461  72.104  75.696  1.00  0.00           O
ATOM   1582  N   ILE B   8      56.612  74.100  75.018  1.00  0.00           N
ATOM   1583  CA  ILE B   8      57.770  74.925  75.168  1.00  0.00           C
ATOM   1584  CB  ILE B   8      58.640  75.008  73.951  1.00  0.00           C
ATOM   1585  CG1 ILE B   8      59.993  75.657  74.283  1.00  0.00           C
ATOM   1586  CG2 ILE B   8      57.855  75.760  72.876  1.00  0.00           C
ATOM   1587  CD1 ILE B   8      61.052  75.413  73.209  1.00  0.00           C
ATOM   1588  C   ILE B   8      57.170  76.270  75.394  1.00  0.00           C
ATOM   1589  O   ILE B   8      56.011  76.484  75.046  1.00  0.00           O
ATOM   1590  N   ARG B   9      57.898  77.211  76.015  1.00  0.00           N
ATOM   1591  CA  ARG B   9      57.291  78.501  76.162  1.00  0.00           C
ATOM   1592  CB  ARG B   9      58.112  79.472  77.022  1.00  0.00           C
ATOM   1593  CG  ARG B   9      57.599  80.912  76.957  1.00  0.00           C
ATOM   1594  CD  ARG B   9      58.442  81.908  77.755  1.00  0.00           C
ATOM   1595  NE  ARG B   9      58.268  81.579  79.197  1.00  0.00           N
ATOM   1596  CZ  ARG B   9      58.328  82.568  80.135  1.00  0.00           C
ATOM   1597  NH1 ARG B   9      58.541  83.860  79.750  1.00  0.00           N
ATOM   1598  NH2 ARG B   9      58.166  82.268  81.456  1.00  0.00           N
ATOM   1599  C   ARG B   9      57.251  79.089  74.778  1.00  0.00           C
ATOM   1600  O   ARG B   9      58.229  79.030  74.034  1.00  0.00           O
ATOM   1601  N   ARG B  10      56.089  79.653  74.402  1.00  0.00           N
ATOM   1602  CA  ARG B  10      55.859  80.341  73.159  1.00  0.00           C
ATOM   1603  CB  ARG B  10      56.357  81.799  73.165  1.00  0.00           C
ATOM   1604  CG  ARG B  10      55.572  82.700  74.124  1.00  0.00           C
ATOM   1605  CD  ARG B  10      54.290  83.282  73.521  1.00  0.00           C
ATOM   1606  NE  ARG B  10      53.631  84.114  74.568  1.00  0.00           N
ATOM   1607  CZ  ARG B  10      52.700  83.560  75.399  1.00  0.00           C
ATOM   1608  NH1 ARG B  10      52.345  82.250  75.253  1.00  0.00           N
ATOM   1609  NH2 ARG B  10      52.123  84.314  76.380  1.00  0.00           N
ATOM   1610  C   ARG B  10      56.387  79.644  71.938  1.00  0.00           C
ATOM   1611  O   ARG B  10      57.315  80.139  71.300  1.00  0.00           O
ATOM   1612  N   PRO B  11      55.849  78.509  71.584  1.00  0.00           N
ATOM   1613  CA  PRO B  11      56.225  77.849  70.365  1.00  0.00           C
ATOM   1614  CD  PRO B  11      55.302  77.571  72.546  1.00  0.00           C
ATOM   1615  CB  PRO B  11      55.993  76.359  70.579  1.00  0.00           C
ATOM   1616  CG  PRO B  11      54.977  76.311  71.729  1.00  0.00           C
ATOM   1617  C   PRO B  11      55.310  78.344  69.305  1.00  0.00           C
ATOM   1618  O   PRO B  11      54.444  79.169  69.592  1.00  0.00           O
ATOM   1619  N   GLY B  12      55.481  77.835  68.075  1.00  0.00           N
ATOM   1620  CA  GLY B  12      54.585  78.201  67.027  1.00  0.00           C
ATOM   1621  C   GLY B  12      55.031  79.566  66.530  1.00  0.00           C
ATOM   1622  O   GLY B  12      55.056  80.524  67.351  1.00  0.00           O
ATOM   1623  OXT GLY B  12      55.357  79.667  65.319  1.00  0.00           O
TER    1624      GLY B  12 
END
