# Supplementary material for: Antisense Peptide Technology for Diagnostic Tests and Bioengineering Research
Source: Int J Mol Sci. 2021 Aug 24;22(17):9106. doi: 10.3390/ijms22179106 (PMC8431130; doi:10.3390/ijms22179106)
Supplement: Supplementary file 1 [file ijms-22-09106-s001.zip › Table S2_f667dc5b0700afa_model_1.pdb]

REMARK   1 secondary structure assigned by stride 
REMARK   2 stride output converted by stride2pdb version 0.01
HELIX    1   1 PRO A   51  ASP A   56  1                                   6
HELIX    2   2 ASP A   72  GLN A   76  1                                   5
HELIX    3   3 LYS A   84  ASP A   87  1                                   4
HELIX    4   4 VAL A  170  TYR A  172  1                                   3
SHEET    1   1 1 ARG A  24  ILE A  25  0
SHEET    2   2 1 THR A  43  TYR A  47  0
SHEET    3   3 1 ASN A  61  TYR A  63  0
SHEET    4   4 1 SER A  66  VAL A  68  0
SHEET    5   5 1 GLY A  98  TRP A 103  0
SHEET    6   6 1 LEU A 119  TYR A 120  0
SHEET    7   7 1 TYR A 140  GLN A 141  0
SHEET    8   8 1 CYS A 155  TYR A 156  0
SHEET    9   9 1 GLN A 160  SER A 161  0
SHEET   10  10 1 ARG A 176  GLU A 183  0
.XyQGgQ.B99990002_fit.pdb
EXPDTA    THEORETICAL MODEL, MODELLER 9.24 2021/03/19 10:56:52
ATOM      1  N   ASN A   1      74.230  39.439  52.393  1.00  1.00           N
ATOM      2  CA  ASN A   1      73.680  38.691  53.544  1.00  1.00           C
ATOM      3  CB  ASN A   1      74.493  38.991  54.813  1.00  1.00           C
ATOM      4  CG  ASN A   1      74.159  37.931  55.853  1.00  1.00           C
ATOM      5  OD1 ASN A   1      73.174  37.205  55.730  1.00  1.00           O
ATOM      6  ND2 ASN A   1      75.006  37.843  56.913  1.00  1.00           N
ATOM      7  C   ASN A   1      72.265  39.123  53.750  1.00  1.00           C
ATOM      8  O   ASN A   1      71.506  39.255  52.793  1.00  1.00           O
ATOM      9  N   LEU A   2      71.874  39.366  55.015  4.00  1.00           N
ATOM     10  CA  LEU A   2      70.527  39.745  55.324  4.00  1.00           C
ATOM     11  CB  LEU A   2      70.012  39.063  56.605  4.00  1.00           C
ATOM     12  CG  LEU A   2      69.969  37.527  56.472  4.00  1.00           C
ATOM     13  CD1 LEU A   2      69.455  36.853  57.755  4.00  1.00           C
ATOM     14  CD2 LEU A   2      69.177  37.109  55.223  4.00  1.00           C
ATOM     15  C   LEU A   2      70.529  41.220  55.546  4.00  1.00           C
ATOM     16  O   LEU A   2      71.565  41.816  55.839  4.00  1.00           O
ATOM     17  N   CYS A   3      69.350  41.847  55.395  1.00  1.00           N
ATOM     18  CA  CYS A   3      69.242  43.266  55.539  1.00  1.00           C
ATOM     19  CB  CYS A   3      67.871  43.809  55.087  1.00  1.00           C
ATOM     20  SG  CYS A   3      67.722  45.612  55.267  1.00  1.00           S
ATOM     21  C   CYS A   3      69.421  43.641  56.973  1.00  1.00           C
ATOM     22  O   CYS A   3      69.153  42.875  57.896  1.00  1.00           O
ATOM     23  N   PRO A   4      69.936  44.830  57.139  3.00  1.00           N
ATOM     24  CA  PRO A   4      70.177  45.357  58.449  3.00  1.00           C
ATOM     25  CD  PRO A   4      70.860  45.378  56.156  3.00  1.00           C
ATOM     26  CB  PRO A   4      71.060  46.586  58.253  3.00  1.00           C
ATOM     27  CG  PRO A   4      71.821  46.274  56.954  3.00  1.00           C
ATOM     28  C   PRO A   4      68.886  45.655  59.130  3.00  1.00           C
ATOM     29  O   PRO A   4      68.874  45.764  60.356  3.00  1.00           O
ATOM     30  N   PHE A   5      67.792  45.806  58.358  2.00  1.00           N
ATOM     31  CA  PHE A   5      66.528  46.085  58.966  2.00  1.00           C
ATOM     32  CB  PHE A   5      65.413  46.241  57.915  2.00  1.00           C
ATOM     33  CG  PHE A   5      64.200  46.849  58.530  2.00  1.00           C
ATOM     34  CD1 PHE A   5      64.286  48.020  59.249  2.00  1.00           C
ATOM     35  CD2 PHE A   5      62.961  46.290  58.323  2.00  1.00           C
ATOM     36  CE1 PHE A   5      63.163  48.592  59.800  2.00  1.00           C
ATOM     37  CE2 PHE A   5      61.832  46.857  58.865  2.00  1.00           C
ATOM     38  CZ  PHE A   5      61.933  48.007  59.611  2.00  1.00           C
ATOM     39  C   PHE A   5      66.313  44.913  59.862  2.00  1.00           C
ATOM     40  O   PHE A   5      66.656  43.782  59.523  2.00  1.00           O
ATOM     41  N   GLY A   6      65.752  45.169  61.049  2.00  1.00           N
ATOM     42  CA  GLY A   6      65.701  44.173  62.073  2.00  1.00           C
ATOM     43  C   GLY A   6      66.540  44.774  63.141  2.00  1.00           C
ATOM     44  O   GLY A   6      66.257  44.626  64.329  2.00  1.00           O
ATOM     45  N   GLU A   7      67.666  45.391  62.730  2.00  1.00           N
ATOM     46  CA  GLU A   7      68.413  46.229  63.618  2.00  1.00           C
ATOM     47  CB  GLU A   7      69.845  46.480  63.113  2.00  1.00           C
ATOM     48  CG  GLU A   7      70.770  47.127  64.146  2.00  1.00           C
ATOM     49  CD  GLU A   7      70.377  48.588  64.316  2.00  1.00           C
ATOM     50  OE1 GLU A   7      70.182  49.277  63.279  2.00  1.00           O
ATOM     51  OE2 GLU A   7      70.266  49.035  65.488  2.00  1.00           O
ATOM     52  C   GLU A   7      67.698  47.549  63.656  2.00  1.00           C
ATOM     53  O   GLU A   7      67.421  48.090  64.724  2.00  1.00           O
ATOM     54  N   VAL A   8      67.361  48.083  62.452  2.00  1.00           N
ATOM     55  CA  VAL A   8      66.711  49.365  62.346  2.00  1.00           C
ATOM     56  CB  VAL A   8      66.508  49.834  60.939  2.00  1.00           C
ATOM     57  CG1 VAL A   8      65.620  51.089  60.982  2.00  1.00           C
ATOM     58  CG2 VAL A   8      67.890  50.090  60.312  2.00  1.00           C
ATOM     59  C   VAL A   8      65.379  49.255  62.998  2.00  1.00           C
ATOM     60  O   VAL A   8      65.082  49.992  63.938  2.00  1.00           O
ATOM     61  N   PHE A   9      64.525  48.313  62.548  2.00  1.00           N
ATOM     62  CA  PHE A   9      63.394  48.148  63.395  2.00  1.00           C
ATOM     63  CB  PHE A   9      62.217  47.297  62.840  2.00  1.00           C
ATOM     64  CG  PHE A   9      62.491  45.851  62.549  2.00  1.00           C
ATOM     65  CD1 PHE A   9      62.431  44.892  63.535  2.00  1.00           C
ATOM     66  CD2 PHE A   9      62.756  45.436  61.264  2.00  1.00           C
ATOM     67  CE1 PHE A   9      62.660  43.565  63.244  2.00  1.00           C
ATOM     68  CE2 PHE A   9      62.983  44.114  60.961  2.00  1.00           C
ATOM     69  CZ  PHE A   9      62.936  43.170  61.958  2.00  1.00           C
ATOM     70  C   PHE A   9      64.092  47.501  64.542  2.00  1.00           C
ATOM     71  O   PHE A   9      65.128  46.878  64.341  2.00  1.00           O
ATOM     72  N   ASN A  10      63.610  47.639  65.781  2.00  1.00           N
ATOM     73  CA  ASN A  10      64.393  47.089  66.849  2.00  1.00           C
ATOM     74  CB  ASN A  10      64.619  45.571  66.748  2.00  1.00           C
ATOM     75  CG  ASN A  10      63.324  44.895  67.183  2.00  1.00           C
ATOM     76  OD1 ASN A  10      62.695  45.307  68.156  2.00  1.00           O
ATOM     77  ND2 ASN A  10      62.911  43.833  66.443  2.00  1.00           N
ATOM     78  C   ASN A  10      65.716  47.779  67.042  2.00  1.00           C
ATOM     79  O   ASN A  10      66.751  47.122  67.153  2.00  1.00           O
ATOM     80  N   ALA A  11      65.703  49.131  67.106  1.00  1.00           N
ATOM     81  CA  ALA A  11      66.882  49.908  67.404  1.00  1.00           C
ATOM     82  CB  ALA A  11      67.182  51.007  66.369  1.00  1.00           C
ATOM     83  C   ALA A  11      66.623  50.595  68.712  1.00  1.00           C
ATOM     84  O   ALA A  11      65.480  50.911  69.039  1.00  1.00           O
ATOM     85  N   THR A  12      67.689  50.835  69.503  1.00  1.00           N
ATOM     86  CA  THR A  12      67.517  51.398  70.813  1.00  1.00           C
ATOM     87  CB  THR A  12      68.798  51.510  71.586  1.00  1.00           C
ATOM     88  OG1 THR A  12      69.382  50.226  71.753  1.00  1.00           O
ATOM     89  CG2 THR A  12      68.485  52.134  72.958  1.00  1.00           C
ATOM     90  C   THR A  12      66.917  52.770  70.766  1.00  1.00           C
ATOM     91  O   THR A  12      65.925  53.030  71.446  1.00  1.00           O
ATOM     92  N   ARG A  13      67.476  53.698  69.964  1.00  1.00           N
ATOM     93  CA  ARG A  13      66.888  55.008  69.990  1.00  1.00           C
ATOM     94  CB  ARG A  13      67.737  56.091  70.675  1.00  1.00           C
ATOM     95  CG  ARG A  13      66.937  57.360  70.989  1.00  1.00           C
ATOM     96  CD  ARG A  13      67.798  58.553  71.409  1.00  1.00           C
ATOM     97  NE  ARG A  13      66.903  59.533  72.086  1.00  1.00           N
ATOM     98  CZ  ARG A  13      67.144  59.850  73.392  1.00  1.00           C
ATOM     99  NH1 ARG A  13      68.188  59.262  74.045  1.00  1.00           N
ATOM    100  NH2 ARG A  13      66.343  60.740  74.048  1.00  1.00           N
ATOM    101  C   ARG A  13      66.688  55.460  68.591  1.00  1.00           C
ATOM    102  O   ARG A  13      67.391  55.045  67.672  1.00  1.00           O
ATOM    103  N   PHE A  14      65.680  56.328  68.416  1.00  1.00           N
ATOM    104  CA  PHE A  14      65.408  56.910  67.146  1.00  1.00           C
ATOM    105  CB  PHE A  14      63.945  56.786  66.692  1.00  1.00           C
ATOM    106  CG  PHE A  14      63.715  55.387  66.249  1.00  1.00           C
ATOM    107  CD1 PHE A  14      63.638  54.366  67.167  1.00  1.00           C
ATOM    108  CD2 PHE A  14      63.557  55.108  64.913  1.00  1.00           C
ATOM    109  CE1 PHE A  14      63.421  53.075  66.749  1.00  1.00           C
ATOM    110  CE2 PHE A  14      63.338  53.818  64.491  1.00  1.00           C
ATOM    111  CZ  PHE A  14      63.271  52.800  65.411  1.00  1.00           C
ATOM    112  C   PHE A  14      65.655  58.362  67.321  1.00  1.00           C
ATOM    113  O   PHE A  14      65.576  58.896  68.427  1.00  1.00           O
ATOM    114  N   ALA A  15      65.998  59.035  66.217  1.00  1.00           N
ATOM    115  CA  ALA A  15      66.254  60.432  66.306  1.00  1.00           C
ATOM    116  CB  ALA A  15      67.085  60.988  65.135  1.00  1.00           C
ATOM    117  C   ALA A  15      64.959  61.148  66.307  1.00  1.00           C
ATOM    118  O   ALA A  15      63.913  60.599  65.962  1.00  1.00           O
ATOM    119  N   SER A  16      65.021  62.421  66.721  4.00  1.00           N
ATOM    120  CA  SER A  16      63.853  63.227  66.805  4.00  1.00           C
ATOM    121  CB  SER A  16      64.075  64.515  67.615  4.00  1.00           C
ATOM    122  OG  SER A  16      65.099  65.299  67.019  4.00  1.00           O
ATOM    123  C   SER A  16      63.420  63.587  65.439  4.00  1.00           C
ATOM    124  O   SER A  16      64.116  63.363  64.452  4.00  1.00           O
ATOM    125  N   VAL A  17      62.208  64.144  65.359  2.00  1.00           N
ATOM    126  CA  VAL A  17      61.682  64.488  64.088  2.00  1.00           C
ATOM    127  CB  VAL A  17      60.299  65.067  64.156  2.00  1.00           C
ATOM    128  CG1 VAL A  17      59.362  64.048  64.824  2.00  1.00           C
ATOM    129  CG2 VAL A  17      60.371  66.421  64.872  2.00  1.00           C
ATOM    130  C   VAL A  17      62.582  65.556  63.490  2.00  1.00           C
ATOM    131  O   VAL A  17      62.816  65.541  62.285  2.00  1.00           O
ATOM    132  N   TYR A  18      63.134  66.512  64.291  2.00  1.00           N
ATOM    133  CA  TYR A  18      63.872  67.595  63.668  2.00  1.00           C
ATOM    134  CB  TYR A  18      64.325  68.757  64.597  2.00  1.00           C
ATOM    135  CG  TYR A  18      65.390  68.414  65.595  2.00  1.00           C
ATOM    136  CD1 TYR A  18      66.709  68.277  65.223  2.00  1.00           C
ATOM    137  CD2 TYR A  18      65.072  68.283  66.927  2.00  1.00           C
ATOM    138  CE1 TYR A  18      67.683  67.979  66.149  2.00  1.00           C
ATOM    139  CE2 TYR A  18      66.039  67.987  67.859  2.00  1.00           C
ATOM    140  CZ  TYR A  18      67.346  67.831  67.471  2.00  1.00           C
ATOM    141  OH  TYR A  18      68.338  67.527  68.428  2.00  1.00           O
ATOM    142  C   TYR A  18      65.057  67.067  62.918  2.00  1.00           C
ATOM    143  O   TYR A  18      65.255  67.420  61.757  2.00  1.00           O
ATOM    144  N   ALA A  19      65.872  66.195  63.536  2.00  1.00           N
ATOM    145  CA  ALA A  19      66.971  65.648  62.797  2.00  1.00           C
ATOM    146  CB  ALA A  19      68.328  65.790  63.506  2.00  1.00           C
ATOM    147  C   ALA A  19      66.654  64.201  62.730  2.00  1.00           C
ATOM    148  O   ALA A  19      66.545  63.522  63.750  2.00  1.00           O
ATOM    149  N   TRP A  20      66.493  63.694  61.503  1.00  1.00           N
ATOM    150  CA  TRP A  20      66.113  62.335  61.330  1.00  1.00           C
ATOM    151  CB  TRP A  20      65.381  62.050  60.013  1.00  1.00           C
ATOM    152  CG  TRP A  20      64.195  62.946  59.892  1.00  1.00           C
ATOM    153  CD2 TRP A  20      64.362  64.327  59.573  1.00  1.00           C
ATOM    154  CD1 TRP A  20      62.865  62.750  60.123  1.00  1.00           C
ATOM    155  NE1 TRP A  20      62.194  63.941  59.975  1.00  1.00           N
ATOM    156  CE2 TRP A  20      63.111  64.916  59.640  1.00  1.00           C
ATOM    157  CE3 TRP A  20      65.476  65.047  59.264  1.00  1.00           C
ATOM    158  CZ2 TRP A  20      62.963  66.245  59.402  1.00  1.00           C
ATOM    159  CZ3 TRP A  20      65.310  66.384  59.017  1.00  1.00           C
ATOM    160  CH2 TRP A  20      64.075  66.982  59.083  1.00  1.00           C
ATOM    161  C   TRP A  20      67.383  61.595  61.209  1.00  1.00           C
ATOM    162  O   TRP A  20      68.447  62.184  61.021  1.00  1.00           O
ATOM    163  N   ASN A  21      67.302  60.270  61.348  4.00  1.00           N
ATOM    164  CA  ASN A  21      68.492  59.531  61.135  4.00  1.00           C
ATOM    165  CB  ASN A  21      68.615  58.269  62.012  4.00  1.00           C
ATOM    166  CG  ASN A  21      68.522  58.641  63.484  4.00  1.00           C
ATOM    167  OD1 ASN A  21      67.470  58.481  64.102  4.00  1.00           O
ATOM    168  ND2 ASN A  21      69.648  59.127  64.073  4.00  1.00           N
ATOM    169  C   ASN A  21      68.366  59.010  59.754  4.00  1.00           C
ATOM    170  O   ASN A  21      67.299  58.556  59.344  4.00  1.00           O
ATOM    171  N   ARG A  22      69.455  59.085  58.983  4.00  1.00           N
ATOM    172  CA  ARG A  22      69.364  58.567  57.662  4.00  1.00           C
ATOM    173  CB  ARG A  22      69.844  59.564  56.594  4.00  1.00           C
ATOM    174  CG  ARG A  22      69.806  59.037  55.159  4.00  1.00           C
ATOM    175  CD  ARG A  22      70.604  59.908  54.183  4.00  1.00           C
ATOM    176  NE  ARG A  22      69.988  61.264  54.195  4.00  1.00           N
ATOM    177  CZ  ARG A  22      70.371  62.186  55.126  4.00  1.00           C
ATOM    178  NH1 ARG A  22      71.387  61.905  55.995  4.00  1.00           N
ATOM    179  NH2 ARG A  22      69.733  63.391  55.189  4.00  1.00           N
ATOM    180  C   ARG A  22      70.295  57.395  57.593  4.00  1.00           C
ATOM    181  O   ARG A  22      71.484  57.525  57.880  4.00  1.00           O
ATOM    182  N   LYS A  23      69.781  56.202  57.228  4.00  1.00           N
ATOM    183  CA  LYS A  23      70.669  55.081  57.099  4.00  1.00           C
ATOM    184  CB  LYS A  23      70.524  54.029  58.209  4.00  1.00           C
ATOM    185  CG  LYS A  23      70.955  54.587  59.566  4.00  1.00           C
ATOM    186  CD  LYS A  23      70.664  53.674  60.756  4.00  1.00           C
ATOM    187  CE  LYS A  23      70.888  54.368  62.100  4.00  1.00           C
ATOM    188  NZ  LYS A  23      72.166  55.117  62.073  4.00  1.00           N
ATOM    189  C   LYS A  23      70.382  54.433  55.775  4.00  1.00           C
ATOM    190  O   LYS A  23      69.223  54.199  55.439  4.00  1.00           O
ATOM    191  N   ARG A  24      71.429  54.121  54.976  4.00  1.00           N
ATOM    192  CA  ARG A  24      71.141  53.546  53.689  4.00  1.00           C
ATOM    193  CB  ARG A  24      71.969  54.086  52.508  4.00  1.00           C
ATOM    194  CG  ARG A  24      73.460  53.741  52.551  4.00  1.00           C
ATOM    195  CD  ARG A  24      74.194  54.127  51.263  4.00  1.00           C
ATOM    196  NE  ARG A  24      75.593  53.619  51.358  4.00  1.00           N
ATOM    197  CZ  ARG A  24      75.908  52.361  50.931  4.00  1.00           C
ATOM    198  NH1 ARG A  24      74.950  51.550  50.394  4.00  1.00           N
ATOM    199  NH2 ARG A  24      77.193  51.912  51.044  4.00  1.00           N
ATOM    200  C   ARG A  24      71.418  52.087  53.752  4.00  1.00           C
ATOM    201  O   ARG A  24      72.359  51.647  54.412  4.00  1.00           O
ATOM    202  N   ILE A  25      70.570  51.287  53.079  4.00  1.00           N
ATOM    203  CA  ILE A  25      70.824  49.883  53.040  4.00  1.00           C
ATOM    204  CB  ILE A  25      69.724  49.028  53.603  4.00  1.00           C
ATOM    205  CG1 ILE A  25      69.518  49.330  55.097  4.00  1.00           C
ATOM    206  CG2 ILE A  25      70.079  47.557  53.325  4.00  1.00           C
ATOM    207  CD1 ILE A  25      68.281  48.653  55.683  4.00  1.00           C
ATOM    208  C   ILE A  25      71.000  49.517  51.615  4.00  1.00           C
ATOM    209  O   ILE A  25      70.202  49.883  50.754  4.00  1.00           O
ATOM    210  N   SER A  26      72.095  48.799  51.329  1.00  1.00           N
ATOM    211  CA  SER A  26      72.355  48.393  49.988  1.00  1.00           C
ATOM    212  CB  SER A  26      73.114  49.453  49.173  1.00  1.00           C
ATOM    213  OG  SER A  26      73.356  48.983  47.855  1.00  1.00           O
ATOM    214  C   SER A  26      73.236  47.191  50.096  1.00  1.00           C
ATOM    215  O   SER A  26      73.660  46.807  51.184  1.00  1.00           O
ATOM    216  N   ASN A  27      73.512  46.549  48.950  1.00  1.00           N
ATOM    217  CA  ASN A  27      74.372  45.405  48.905  1.00  1.00           C
ATOM    218  CB  ASN A  27      75.774  45.673  49.484  1.00  1.00           C
ATOM    219  CG  ASN A  27      76.542  46.607  48.560  1.00  1.00           C
ATOM    220  OD1 ASN A  27      76.288  46.664  47.358  1.00  1.00           O
ATOM    221  ND2 ASN A  27      77.524  47.353  49.133  1.00  1.00           N
ATOM    222  C   ASN A  27      73.762  44.333  49.737  1.00  1.00           C
ATOM    223  O   ASN A  27      74.448  43.397  50.146  1.00  1.00           O
ATOM    224  N   CYS A  28      72.444  44.412  49.984  1.00  1.00           N
ATOM    225  CA  CYS A  28      71.885  43.401  50.823  1.00  1.00           C
ATOM    226  CB  CYS A  28      71.459  43.916  52.208  1.00  1.00           C
ATOM    227  SG  CYS A  28      72.877  44.460  53.211  1.00  1.00           S
ATOM    228  C   CYS A  28      70.681  42.819  50.168  1.00  1.00           C
ATOM    229  O   CYS A  28      70.112  43.403  49.247  1.00  1.00           O
ATOM    230  N   VAL A  29      70.279  41.615  50.627  4.00  1.00           N
ATOM    231  CA  VAL A  29      69.096  41.020  50.088  4.00  1.00           C
ATOM    232  CB  VAL A  29      69.126  39.520  49.992  4.00  1.00           C
ATOM    233  CG1 VAL A  29      70.300  39.132  49.078  4.00  1.00           C
ATOM    234  CG2 VAL A  29      69.180  38.897  51.395  4.00  1.00           C
ATOM    235  C   VAL A  29      67.982  41.427  50.995  4.00  1.00           C
ATOM    236  O   VAL A  29      68.054  41.257  52.212  4.00  1.00           O
ATOM    237  N   ALA A  30      66.929  42.027  50.410  1.00  1.00           N
ATOM    238  CA  ALA A  30      65.793  42.464  51.166  1.00  1.00           C
ATOM    239  CB  ALA A  30      64.994  43.591  50.488  1.00  1.00           C
ATOM    240  C   ALA A  30      64.872  41.287  51.336  1.00  1.00           C
ATOM    241  O   ALA A  30      65.019  40.271  50.659  1.00  1.00           O
ATOM    242  N   ASP A  31      63.918  41.387  52.288  1.00  1.00           N
ATOM    243  CA  ASP A  31      62.942  40.355  52.531  1.00  1.00           C
ATOM    244  CB  ASP A  31      62.907  39.913  54.002  1.00  1.00           C
ATOM    245  CG  ASP A  31      64.233  39.237  54.314  1.00  1.00           C
ATOM    246  OD1 ASP A  31      64.858  38.691  53.366  1.00  1.00           O
ATOM    247  OD2 ASP A  31      64.642  39.265  55.506  1.00  1.00           O
ATOM    248  C   ASP A  31      61.627  40.977  52.250  1.00  1.00           C
ATOM    249  O   ASP A  31      60.987  40.725  51.230  1.00  1.00           O
ATOM    250  N   TYR A  32      61.215  41.831  53.195  2.00  1.00           N
ATOM    251  CA  TYR A  32      60.001  42.577  53.141  2.00  1.00           C
ATOM    252  CB  TYR A  32      59.742  43.134  51.733  2.00  1.00           C
ATOM    253  CG  TYR A  32      58.951  44.394  51.813  2.00  1.00           C
ATOM    254  CD1 TYR A  32      57.583  44.412  51.974  2.00  1.00           C
ATOM    255  CD2 TYR A  32      59.625  45.590  51.728  2.00  1.00           C
ATOM    256  CE1 TYR A  32      56.907  45.612  52.035  2.00  1.00           C
ATOM    257  CE2 TYR A  32      58.959  46.788  51.787  2.00  1.00           C
ATOM    258  CZ  TYR A  32      57.596  46.799  51.938  2.00  1.00           C
ATOM    259  OH  TYR A  32      56.915  48.033  51.996  2.00  1.00           O
ATOM    260  C   TYR A  32      58.890  41.633  53.462  2.00  1.00           C
ATOM    261  O   TYR A  32      57.741  42.044  53.612  2.00  1.00           O
ATOM    262  N   SER A  33      59.212  40.329  53.551  2.00  1.00           N
ATOM    263  CA  SER A  33      58.269  39.327  53.945  2.00  1.00           C
ATOM    264  CB  SER A  33      58.711  37.911  53.542  2.00  1.00           C
ATOM    265  OG  SER A  33      59.924  37.573  54.202  2.00  1.00           O
ATOM    266  C   SER A  33      58.144  39.325  55.440  2.00  1.00           C
ATOM    267  O   SER A  33      57.037  39.292  55.972  2.00  1.00           O
ATOM    268  N   VAL A  34      59.288  39.338  56.165  2.00  1.00           N
ATOM    269  CA  VAL A  34      59.228  39.264  57.602  2.00  1.00           C
ATOM    270  CB  VAL A  34      60.585  39.172  58.259  2.00  1.00           C
ATOM    271  CG1 VAL A  34      61.451  40.387  57.881  2.00  1.00           C
ATOM    272  CG2 VAL A  34      60.372  39.017  59.775  2.00  1.00           C
ATOM    273  C   VAL A  34      58.520  40.477  58.101  2.00  1.00           C
ATOM    274  O   VAL A  34      57.553  40.364  58.851  2.00  1.00           O
ATOM    275  N   LEU A  35      58.960  41.684  57.699  2.00  1.00           N
ATOM    276  CA  LEU A  35      58.084  42.749  58.047  2.00  1.00           C
ATOM    277  CB  LEU A  35      58.568  44.176  57.722  2.00  1.00           C
ATOM    278  CG  LEU A  35      59.013  44.394  56.266  2.00  1.00           C
ATOM    279  CD1 LEU A  35      59.331  45.873  55.998  2.00  1.00           C
ATOM    280  CD2 LEU A  35      60.205  43.491  55.922  2.00  1.00           C
ATOM    281  C   LEU A  35      56.962  42.414  57.120  2.00  1.00           C
ATOM    282  O   LEU A  35      57.187  41.823  56.067  2.00  1.00           O
ATOM    283  N   TYR A  36      55.725  42.742  57.491  2.00  1.00           N
ATOM    284  CA  TYR A  36      54.551  42.409  56.740  2.00  1.00           C
ATOM    285  CB  TYR A  36      54.670  42.617  55.222  2.00  1.00           C
ATOM    286  CG  TYR A  36      53.276  42.501  54.704  2.00  1.00           C
ATOM    287  CD1 TYR A  36      52.345  43.468  55.010  2.00  1.00           C
ATOM    288  CD2 TYR A  36      52.895  41.447  53.906  2.00  1.00           C
ATOM    289  CE1 TYR A  36      51.055  43.382  54.543  2.00  1.00           C
ATOM    290  CE2 TYR A  36      51.606  41.355  53.435  2.00  1.00           C
ATOM    291  CZ  TYR A  36      50.683  42.321  53.755  2.00  1.00           C
ATOM    292  OH  TYR A  36      49.359  42.227  53.273  2.00  1.00           O
ATOM    293  C   TYR A  36      54.141  41.000  57.036  2.00  1.00           C
ATOM    294  O   TYR A  36      52.967  40.663  56.896  2.00  1.00           O
ATOM    295  N   ASN A  37      55.073  40.132  57.480  2.00  1.00           N
ATOM    296  CA  ASN A  37      54.646  38.826  57.899  2.00  1.00           C
ATOM    297  CB  ASN A  37      55.782  37.792  57.971  2.00  1.00           C
ATOM    298  CG  ASN A  37      55.149  36.458  58.347  2.00  1.00           C
ATOM    299  OD1 ASN A  37      54.409  35.865  57.563  2.00  1.00           O
ATOM    300  ND2 ASN A  37      55.443  35.972  59.582  2.00  1.00           N
ATOM    301  C   ASN A  37      54.075  38.944  59.264  2.00  1.00           C
ATOM    302  O   ASN A  37      52.978  38.466  59.545  2.00  1.00           O
ATOM    303  N   SER A  38      54.825  39.630  60.147  3.00  1.00           N
ATOM    304  CA  SER A  38      54.406  39.728  61.508  3.00  1.00           C
ATOM    305  CB  SER A  38      55.541  39.995  62.511  3.00  1.00           C
ATOM    306  OG  SER A  38      56.128  41.263  62.264  3.00  1.00           O
ATOM    307  C   SER A  38      53.414  40.819  61.627  3.00  1.00           C
ATOM    308  O   SER A  38      53.399  41.748  60.823  3.00  1.00           O
ATOM    309  N   ALA A  39      52.517  40.716  62.625  1.00  1.00           N
ATOM    310  CA  ALA A  39      51.631  41.821  62.767  1.00  1.00           C
ATOM    311  CB  ALA A  39      50.178  41.407  63.052  1.00  1.00           C
ATOM    312  C   ALA A  39      52.104  42.584  63.952  1.00  1.00           C
ATOM    313  O   ALA A  39      51.361  42.808  64.906  1.00  1.00           O
ATOM    314  N   SER A  40      53.381  42.998  63.915  1.00  1.00           N
ATOM    315  CA  SER A  40      53.895  43.816  64.964  1.00  1.00           C
ATOM    316  CB  SER A  40      55.432  43.871  64.997  1.00  1.00           C
ATOM    317  OG  SER A  40      55.966  42.593  65.305  1.00  1.00           O
ATOM    318  C   SER A  40      53.436  45.210  64.683  1.00  1.00           C
ATOM    319  O   SER A  40      53.139  45.981  65.595  1.00  1.00           O
ATOM    320  N   PHE A  41      53.338  45.545  63.379  1.00  1.00           N
ATOM    321  CA  PHE A  41      53.109  46.901  62.976  1.00  1.00           C
ATOM    322  CB  PHE A  41      53.765  47.264  61.626  1.00  1.00           C
ATOM    323  CG  PHE A  41      53.193  46.412  60.539  1.00  1.00           C
ATOM    324  CD1 PHE A  41      52.024  46.764  59.906  1.00  1.00           C
ATOM    325  CD2 PHE A  41      53.834  45.259  60.147  1.00  1.00           C
ATOM    326  CE1 PHE A  41      51.500  45.982  58.901  1.00  1.00           C
ATOM    327  CE2 PHE A  41      53.316  44.472  59.144  1.00  1.00           C
ATOM    328  CZ  PHE A  41      52.146  44.833  58.518  1.00  1.00           C
ATOM    329  C   PHE A  41      51.660  47.252  62.890  1.00  1.00           C
ATOM    330  O   PHE A  41      50.837  46.503  62.366  1.00  1.00           O
ATOM    331  N   SER A  42      51.331  48.429  63.461  1.00  1.00           N
ATOM    332  CA  SER A  42      50.013  48.980  63.402  1.00  1.00           C
ATOM    333  CB  SER A  42      49.836  50.212  64.299  1.00  1.00           C
ATOM    334  OG  SER A  42      50.017  49.856  65.660  1.00  1.00           O
ATOM    335  C   SER A  42      49.751  49.442  62.007  1.00  1.00           C
ATOM    336  O   SER A  42      48.743  49.076  61.402  1.00  1.00           O
ATOM    337  N   THR A  43      50.681  50.246  61.445  4.00  1.00           N
ATOM    338  CA  THR A  43      50.402  50.824  60.163  4.00  1.00           C
ATOM    339  CB  THR A  43      50.317  52.318  60.196  4.00  1.00           C
ATOM    340  OG1 THR A  43      49.317  52.723  61.118  4.00  1.00           O
ATOM    341  CG2 THR A  43      49.966  52.821  58.785  4.00  1.00           C
ATOM    342  C   THR A  43      51.448  50.473  59.159  4.00  1.00           C
ATOM    343  O   THR A  43      52.645  50.612  59.402  4.00  1.00           O
ATOM    344  N   PHE A  44      50.990  49.988  57.989  4.00  1.00           N
ATOM    345  CA  PHE A  44      51.847  49.708  56.874  4.00  1.00           C
ATOM    346  CB  PHE A  44      51.812  48.215  56.506  4.00  1.00           C
ATOM    347  CG  PHE A  44      52.924  47.900  55.570  4.00  1.00           C
ATOM    348  CD1 PHE A  44      54.217  47.864  56.037  4.00  1.00           C
ATOM    349  CD2 PHE A  44      52.677  47.607  54.249  4.00  1.00           C
ATOM    350  CE1 PHE A  44      55.256  47.563  55.190  4.00  1.00           C
ATOM    351  CE2 PHE A  44      53.713  47.305  53.397  4.00  1.00           C
ATOM    352  CZ  PHE A  44      55.002  47.285  53.869  4.00  1.00           C
ATOM    353  C   PHE A  44      51.217  50.483  55.766  4.00  1.00           C
ATOM    354  O   PHE A  44      50.169  50.104  55.244  4.00  1.00           O
ATOM    355  N   LYS A  45      51.836  51.612  55.389  4.00  1.00           N
ATOM    356  CA  LYS A  45      51.248  52.418  54.365  4.00  1.00           C
ATOM    357  CB  LYS A  45      51.088  53.877  54.827  4.00  1.00           C
ATOM    358  CG  LYS A  45      50.096  54.723  54.031  4.00  1.00           C
ATOM    359  CD  LYS A  45      49.699  55.997  54.782  4.00  1.00           C
ATOM    360  CE  LYS A  45      48.666  56.868  54.066  4.00  1.00           C
ATOM    361  NZ  LYS A  45      48.465  58.124  54.824  4.00  1.00           N
ATOM    362  C   LYS A  45      52.233  52.392  53.249  4.00  1.00           C
ATOM    363  O   LYS A  45      53.297  53.004  53.333  4.00  1.00           O
ATOM    364  N   CYS A  46      51.903  51.661  52.171  4.00  1.00           N
ATOM    365  CA  CYS A  46      52.811  51.575  51.072  4.00  1.00           C
ATOM    366  CB  CYS A  46      52.933  50.156  50.490  4.00  1.00           C
ATOM    367  SG  CYS A  46      51.330  49.457  49.988  4.00  1.00           S
ATOM    368  C   CYS A  46      52.291  52.468  50.014  4.00  1.00           C
ATOM    369  O   CYS A  46      51.091  52.493  49.747  4.00  1.00           O
ATOM    370  N   TYR A  47      53.187  53.242  49.381  4.00  1.00           N
ATOM    371  CA  TYR A  47      52.647  54.146  48.426  4.00  1.00           C
ATOM    372  CB  TYR A  47      52.881  55.622  48.794  4.00  1.00           C
ATOM    373  CG  TYR A  47      52.031  56.471  47.911  4.00  1.00           C
ATOM    374  CD1 TYR A  47      52.493  56.928  46.697  4.00  1.00           C
ATOM    375  CD2 TYR A  47      50.758  56.808  48.310  4.00  1.00           C
ATOM    376  CE1 TYR A  47      51.694  57.713  45.897  4.00  1.00           C
ATOM    377  CE2 TYR A  47      49.956  57.592  47.517  4.00  1.00           C
ATOM    378  CZ  TYR A  47      50.425  58.046  46.309  4.00  1.00           C
ATOM    379  OH  TYR A  47      49.600  58.850  45.495  4.00  1.00           O
ATOM    380  C   TYR A  47      53.288  53.928  47.093  4.00  1.00           C
ATOM    381  O   TYR A  47      54.511  53.935  46.967  4.00  1.00           O
ATOM    382  N   GLY A  48      52.451  53.705  46.061  1.00  1.00           N
ATOM    383  CA  GLY A  48      52.908  53.614  44.704  1.00  1.00           C
ATOM    384  C   GLY A  48      53.244  52.204  44.384  1.00  1.00           C
ATOM    385  O   GLY A  48      53.178  51.786  43.229  1.00  1.00           O
ATOM    386  N   VAL A  49      53.606  51.428  45.416  1.00  1.00           N
ATOM    387  CA  VAL A  49      53.983  50.069  45.191  1.00  1.00           C
ATOM    388  CB  VAL A  49      55.444  49.836  45.458  1.00  1.00           C
ATOM    389  CG1 VAL A  49      55.750  48.335  45.328  1.00  1.00           C
ATOM    390  CG2 VAL A  49      56.270  50.740  44.528  1.00  1.00           C
ATOM    391  C   VAL A  49      53.253  49.265  46.218  1.00  1.00           C
ATOM    392  O   VAL A  49      53.118  49.688  47.365  1.00  1.00           O
ATOM    393  N   SER A  50      52.744  48.077  45.836  1.00  1.00           N
ATOM    394  CA  SER A  50      52.086  47.270  46.817  1.00  1.00           C
ATOM    395  CB  SER A  50      51.134  46.218  46.215  1.00  1.00           C
ATOM    396  OG  SER A  50      50.065  46.861  45.538  1.00  1.00           O
ATOM    397  C   SER A  50      53.158  46.550  47.574  1.00  1.00           C
ATOM    398  O   SER A  50      54.224  46.252  47.037  1.00  1.00           O
ATOM    399  N   PRO A  51      52.893  46.269  48.820  2.00  1.00           N
ATOM    400  CA  PRO A  51      53.847  45.594  49.662  2.00  1.00           C
ATOM    401  CD  PRO A  51      51.527  46.000  49.238  2.00  1.00           C
ATOM    402  CB  PRO A  51      53.086  45.277  50.946  2.00  1.00           C
ATOM    403  CG  PRO A  51      51.652  45.046  50.439  2.00  1.00           C
ATOM    404  C   PRO A  51      54.331  44.329  49.025  2.00  1.00           C
ATOM    405  O   PRO A  51      55.539  44.096  49.017  2.00  1.00           O
ATOM    406  N   THR A  52      53.411  43.503  48.493  2.00  1.00           N
ATOM    407  CA  THR A  52      53.805  42.252  47.913  2.00  1.00           C
ATOM    408  CB  THR A  52      52.648  41.399  47.475  2.00  1.00           C
ATOM    409  OG1 THR A  52      51.907  42.048  46.453  2.00  1.00           O
ATOM    410  CG2 THR A  52      51.752  41.130  48.697  2.00  1.00           C
ATOM    411  C   THR A  52      54.636  42.545  46.714  2.00  1.00           C
ATOM    412  O   THR A  52      55.654  41.902  46.462  2.00  1.00           O
ATOM    413  N   LYS A  53      54.213  43.562  45.952  2.00  1.00           N
ATOM    414  CA  LYS A  53      54.877  43.931  44.743  2.00  1.00           C
ATOM    415  CB  LYS A  53      54.153  45.079  44.017  2.00  1.00           C
ATOM    416  CG  LYS A  53      54.604  45.292  42.571  2.00  1.00           C
ATOM    417  CD  LYS A  53      56.072  45.692  42.430  2.00  1.00           C
ATOM    418  CE  LYS A  53      56.548  45.785  40.979  2.00  1.00           C
ATOM    419  NZ  LYS A  53      57.976  46.173  40.942  2.00  1.00           N
ATOM    420  C   LYS A  53      56.268  44.380  45.081  2.00  1.00           C
ATOM    421  O   LYS A  53      57.214  44.100  44.345  2.00  1.00           O
ATOM    422  N   LEU A  54      56.440  45.051  46.238  2.00  1.00           N
ATOM    423  CA  LEU A  54      57.710  45.632  46.563  2.00  1.00           C
ATOM    424  CB  LEU A  54      57.708  46.415  47.889  2.00  1.00           C
ATOM    425  CG  LEU A  54      58.947  47.315  48.064  2.00  1.00           C
ATOM    426  CD1 LEU A  54      60.247  46.510  48.221  2.00  1.00           C
ATOM    427  CD2 LEU A  54      59.024  48.341  46.920  2.00  1.00           C
ATOM    428  C   LEU A  54      58.741  44.550  46.624  2.00  1.00           C
ATOM    429  O   LEU A  54      59.867  44.731  46.163  2.00  1.00           O
ATOM    430  N   ASN A  55      58.373  43.377  47.165  3.00  1.00           N
ATOM    431  CA  ASN A  55      59.307  42.300  47.305  3.00  1.00           C
ATOM    432  CB  ASN A  55      58.620  41.024  47.832  3.00  1.00           C
ATOM    433  CG  ASN A  55      59.632  39.892  47.972  3.00  1.00           C
ATOM    434  OD1 ASN A  55      60.287  39.498  47.009  3.00  1.00           O
ATOM    435  ND2 ASN A  55      59.754  39.343  49.210  3.00  1.00           N
ATOM    436  C   ASN A  55      59.845  41.988  45.954  3.00  1.00           C
ATOM    437  O   ASN A  55      61.042  41.765  45.783  3.00  1.00           O
ATOM    438  N   ASP A  56      58.959  42.000  44.950  3.00  1.00           N
ATOM    439  CA  ASP A  56      59.339  41.601  43.635  3.00  1.00           C
ATOM    440  CB  ASP A  56      58.170  41.674  42.641  3.00  1.00           C
ATOM    441  CG  ASP A  56      57.165  40.610  43.052  3.00  1.00           C
ATOM    442  OD1 ASP A  56      57.569  39.674  43.791  3.00  1.00           O
ATOM    443  OD2 ASP A  56      55.980  40.722  42.638  3.00  1.00           O
ATOM    444  C   ASP A  56      60.426  42.492  43.106  3.00  1.00           C
ATOM    445  O   ASP A  56      61.385  42.008  42.506  3.00  1.00           O
ATOM    446  N   LEU A  57      60.338  43.816  43.343  1.00  1.00           N
ATOM    447  CA  LEU A  57      61.245  44.694  42.656  1.00  1.00           C
ATOM    448  CB  LEU A  57      60.620  46.063  42.325  1.00  1.00           C
ATOM    449  CG  LEU A  57      61.488  46.940  41.402  1.00  1.00           C
ATOM    450  CD1 LEU A  57      61.734  46.251  40.049  1.00  1.00           C
ATOM    451  CD2 LEU A  57      60.877  48.341  41.236  1.00  1.00           C
ATOM    452  C   LEU A  57      62.544  44.914  43.381  1.00  1.00           C
ATOM    453  O   LEU A  57      62.592  44.963  44.608  1.00  1.00           O
ATOM    454  N   CYS A  58      63.644  45.040  42.591  1.00  1.00           N
ATOM    455  CA  CYS A  58      64.988  45.302  43.055  1.00  1.00           C
ATOM    456  CB  CYS A  58      66.070  44.872  42.048  1.00  1.00           C
ATOM    457  SG  CYS A  58      66.007  43.091  41.688  1.00  1.00           S
ATOM    458  C   CYS A  58      65.109  46.779  43.243  1.00  1.00           C
ATOM    459  O   CYS A  58      64.401  47.551  42.598  1.00  1.00           O
ATOM    460  N   PHE A  59      65.999  47.221  44.156  1.00  1.00           N
ATOM    461  CA  PHE A  59      66.131  48.636  44.336  1.00  1.00           C
ATOM    462  CB  PHE A  59      65.594  49.164  45.682  1.00  1.00           C
ATOM    463  CG  PHE A  59      66.411  48.615  46.807  1.00  1.00           C
ATOM    464  CD1 PHE A  59      67.561  49.250  47.227  1.00  1.00           C
ATOM    465  CD2 PHE A  59      66.016  47.467  47.452  1.00  1.00           C
ATOM    466  CE1 PHE A  59      68.309  48.741  48.265  1.00  1.00           C
ATOM    467  CE2 PHE A  59      66.759  46.955  48.490  1.00  1.00           C
ATOM    468  CZ  PHE A  59      67.907  47.590  48.899  1.00  1.00           C
ATOM    469  C   PHE A  59      67.561  48.997  44.296  1.00  1.00           C
ATOM    470  O   PHE A  59      68.420  48.264  44.785  1.00  1.00           O
ATOM    471  N   THR A  60      67.854  50.150  43.680  1.00  1.00           N
ATOM    472  CA  THR A  60      69.215  50.552  43.686  1.00  1.00           C
ATOM    473  CB  THR A  60      69.522  51.682  42.736  1.00  1.00           C
ATOM    474  OG1 THR A  60      70.928  51.814  42.589  1.00  1.00           O
ATOM    475  CG2 THR A  60      68.911  53.000  43.240  1.00  1.00           C
ATOM    476  C   THR A  60      69.596  50.925  45.072  1.00  1.00           C
ATOM    477  O   THR A  60      70.637  50.505  45.577  1.00  1.00           O
ATOM    478  N   ASN A  61      68.736  51.712  45.739  4.00  1.00           N
ATOM    479  CA  ASN A  61      69.085  52.105  47.061  4.00  1.00           C
ATOM    480  CB  ASN A  61      69.838  53.446  47.119  4.00  1.00           C
ATOM    481  CG  ASN A  61      71.248  53.209  46.590  4.00  1.00           C
ATOM    482  OD1 ASN A  61      72.046  52.509  47.211  4.00  1.00           O
ATOM    483  ND2 ASN A  61      71.563  53.800  45.406  4.00  1.00           N
ATOM    484  C   ASN A  61      67.848  52.238  47.862  4.00  1.00           C
ATOM    485  O   ASN A  61      66.833  52.744  47.389  4.00  1.00           O
ATOM    486  N   VAL A  62      67.909  51.749  49.110  4.00  1.00           N
ATOM    487  CA  VAL A  62      66.797  51.942  49.975  4.00  1.00           C
ATOM    488  CB  VAL A  62      66.245  50.692  50.585  4.00  1.00           C
ATOM    489  CG1 VAL A  62      65.168  51.097  51.605  4.00  1.00           C
ATOM    490  CG2 VAL A  62      65.706  49.798  49.454  4.00  1.00           C
ATOM    491  C   VAL A  62      67.313  52.807  51.088  4.00  1.00           C
ATOM    492  O   VAL A  62      68.392  52.554  51.622  4.00  1.00           O
ATOM    493  N   TYR A  63      66.566  53.868  51.465  4.00  1.00           N
ATOM    494  CA  TYR A  63      67.046  54.734  52.507  4.00  1.00           C
ATOM    495  CB  TYR A  63      67.028  56.239  52.166  4.00  1.00           C
ATOM    496  CG  TYR A  63      67.951  56.560  51.038  4.00  1.00           C
ATOM    497  CD1 TYR A  63      67.560  56.350  49.736  4.00  1.00           C
ATOM    498  CD2 TYR A  63      69.196  57.101  51.273  4.00  1.00           C
ATOM    499  CE1 TYR A  63      68.399  56.653  48.690  4.00  1.00           C
ATOM    500  CE2 TYR A  63      70.042  57.406  50.232  4.00  1.00           C
ATOM    501  CZ  TYR A  63      69.644  57.181  48.936  4.00  1.00           C
ATOM    502  OH  TYR A  63      70.504  57.493  47.860  4.00  1.00           O
ATOM    503  C   TYR A  63      66.100  54.603  53.684  4.00  1.00           C
ATOM    504  O   TYR A  63      64.883  54.679  53.525  4.00  1.00           O
ATOM    505  N   ALA A  64      66.652  54.375  54.898  4.00  1.00           N
ATOM    506  CA  ALA A  64      65.897  54.121  56.107  4.00  1.00           C
ATOM    507  CB  ALA A  64      66.777  53.554  57.236  4.00  1.00           C
ATOM    508  C   ALA A  64      65.106  55.251  56.714  4.00  1.00           C
ATOM    509  O   ALA A  64      63.942  55.045  57.047  4.00  1.00           O
ATOM    510  N   ASP A  65      65.694  56.455  56.891  4.00  1.00           N
ATOM    511  CA  ASP A  65      65.035  57.573  57.537  4.00  1.00           C
ATOM    512  CB  ASP A  65      64.283  58.534  56.599  4.00  1.00           C
ATOM    513  CG  ASP A  65      65.319  59.496  56.023  4.00  1.00           C
ATOM    514  OD1 ASP A  65      66.535  59.289  56.286  4.00  1.00           O
ATOM    515  OD2 ASP A  65      64.905  60.458  55.324  4.00  1.00           O
ATOM    516  C   ASP A  65      64.166  57.202  58.704  4.00  1.00           C
ATOM    517  O   ASP A  65      62.972  56.951  58.543  4.00  1.00           O
ATOM    518  N   SER A  66      64.758  57.150  59.921  4.00  1.00           N
ATOM    519  CA  SER A  66      64.020  56.744  61.087  4.00  1.00           C
ATOM    520  CB  SER A  66      64.737  55.649  61.896  4.00  1.00           C
ATOM    521  OG  SER A  66      64.852  54.464  61.121  4.00  1.00           O
ATOM    522  C   SER A  66      63.758  57.879  62.018  4.00  1.00           C
ATOM    523  O   SER A  66      64.586  58.773  62.181  4.00  1.00           O
ATOM    524  N   PHE A  67      62.555  57.874  62.641  4.00  1.00           N
ATOM    525  CA  PHE A  67      62.281  58.872  63.631  4.00  1.00           C
ATOM    526  CB  PHE A  67      62.088  60.294  63.062  4.00  1.00           C
ATOM    527  CG  PHE A  67      60.930  60.318  62.124  4.00  1.00           C
ATOM    528  CD1 PHE A  67      59.650  60.492  62.597  4.00  1.00           C
ATOM    529  CD2 PHE A  67      61.125  60.181  60.768  4.00  1.00           C
ATOM    530  CE1 PHE A  67      58.581  60.520  61.734  4.00  1.00           C
ATOM    531  CE2 PHE A  67      60.059  60.209  59.899  4.00  1.00           C
ATOM    532  CZ  PHE A  67      58.784  60.377  60.383  4.00  1.00           C
ATOM    533  C   PHE A  67      61.084  58.518  64.462  4.00  1.00           C
ATOM    534  O   PHE A  67      60.259  57.699  64.067  4.00  1.00           O
ATOM    535  N   VAL A  68      60.983  59.140  65.664  4.00  1.00           N
ATOM    536  CA  VAL A  68      59.887  58.944  66.577  4.00  1.00           C
ATOM    537  CB  VAL A  68      60.293  58.891  68.024  4.00  1.00           C
ATOM    538  CG1 VAL A  68      60.938  60.228  68.411  4.00  1.00           C
ATOM    539  CG2 VAL A  68      59.061  58.521  68.867  4.00  1.00           C
ATOM    540  C   VAL A  68      58.937  60.067  66.361  4.00  1.00           C
ATOM    541  O   VAL A  68      59.330  61.173  65.991  4.00  1.00           O
ATOM    542  N   ILE A  69      57.640  59.791  66.570  4.00  1.00           N
ATOM    543  CA  ILE A  69      56.636  60.761  66.273  4.00  1.00           C
ATOM    544  CB  ILE A  69      55.915  60.413  65.000  4.00  1.00           C
ATOM    545  CG1 ILE A  69      55.192  61.626  64.402  4.00  1.00           C
ATOM    546  CG2 ILE A  69      54.995  59.215  65.290  4.00  1.00           C
ATOM    547  CD1 ILE A  69      54.787  61.405  62.943  4.00  1.00           C
ATOM    548  C   ILE A  69      55.663  60.735  67.396  4.00  1.00           C
ATOM    549  O   ILE A  69      55.948  60.190  68.458  4.00  1.00           O
ATOM    550  N   ARG A  70      54.576  61.503  67.225  4.00  1.00           N
ATOM    551  CA  ARG A  70      53.453  61.638  68.106  4.00  1.00           C
ATOM    552  CB  ARG A  70      52.686  62.925  67.791  4.00  1.00           C
ATOM    553  CG  ARG A  70      51.430  63.131  68.628  4.00  1.00           C
ATOM    554  CD  ARG A  70      50.517  64.193  68.022  4.00  1.00           C
ATOM    555  NE  ARG A  70      49.379  64.412  68.951  4.00  1.00           N
ATOM    556  CZ  ARG A  70      48.539  65.459  68.709  4.00  1.00           C
ATOM    557  NH1 ARG A  70      48.754  66.248  67.615  4.00  1.00           N
ATOM    558  NH2 ARG A  70      47.500  65.721  69.551  4.00  1.00           N
ATOM    559  C   ARG A  70      52.433  60.558  68.053  4.00  1.00           C
ATOM    560  O   ARG A  70      51.858  60.222  69.081  4.00  1.00           O
ATOM    561  N   GLY A  71      52.132  60.014  66.863  2.00  1.00           N
ATOM    562  CA  GLY A  71      51.049  59.077  66.767  2.00  1.00           C
ATOM    563  C   GLY A  71      50.039  59.669  65.820  2.00  1.00           C
ATOM    564  O   GLY A  71      49.696  59.053  64.812  2.00  1.00           O
ATOM    565  N   ASP A  72      49.541  60.888  66.116  2.00  1.00           N
ATOM    566  CA  ASP A  72      48.610  61.584  65.259  2.00  1.00           C
ATOM    567  CB  ASP A  72      47.942  62.762  65.981  2.00  1.00           C
ATOM    568  CG  ASP A  72      47.049  62.129  67.041  2.00  1.00           C
ATOM    569  OD1 ASP A  72      46.673  60.941  66.852  2.00  1.00           O
ATOM    570  OD2 ASP A  72      46.739  62.809  68.056  2.00  1.00           O
ATOM    571  C   ASP A  72      49.363  62.055  64.054  2.00  1.00           C
ATOM    572  O   ASP A  72      48.849  62.076  62.936  2.00  1.00           O
ATOM    573  N   GLU A  73      50.635  62.420  64.287  2.00  1.00           N
ATOM    574  CA  GLU A  73      51.553  62.974  63.333  2.00  1.00           C
ATOM    575  CB  GLU A  73      52.813  63.536  64.014  2.00  1.00           C
ATOM    576  CG  GLU A  73      52.461  64.696  64.952  2.00  1.00           C
ATOM    577  CD  GLU A  73      53.726  65.227  65.605  2.00  1.00           C
ATOM    578  OE1 GLU A  73      54.834  64.781  65.204  2.00  1.00           O
ATOM    579  OE2 GLU A  73      53.599  66.090  66.514  2.00  1.00           O
ATOM    580  C   GLU A  73      51.939  61.958  62.283  2.00  1.00           C
ATOM    581  O   GLU A  73      52.335  62.339  61.185  2.00  1.00           O
ATOM    582  N   VAL A  74      51.862  60.641  62.578  2.00  1.00           N
ATOM    583  CA  VAL A  74      52.247  59.623  61.623  2.00  1.00           C
ATOM    584  CB  VAL A  74      51.946  58.238  62.107  2.00  1.00           C
ATOM    585  CG1 VAL A  74      52.306  57.246  60.990  2.00  1.00           C
ATOM    586  CG2 VAL A  74      52.700  57.999  63.424  2.00  1.00           C
ATOM    587  C   VAL A  74      51.419  59.850  60.406  2.00  1.00           C
ATOM    588  O   VAL A  74      51.861  59.652  59.277  2.00  1.00           O
ATOM    589  N   ARG A  75      50.182  60.305  60.627  2.00  1.00           N
ATOM    590  CA  ARG A  75      49.251  60.570  59.578  2.00  1.00           C
ATOM    591  CB  ARG A  75      47.981  61.200  60.160  2.00  1.00           C
ATOM    592  CG  ARG A  75      46.916  61.611  59.150  2.00  1.00           C
ATOM    593  CD  ARG A  75      45.905  62.550  59.803  2.00  1.00           C
ATOM    594  NE  ARG A  75      46.714  63.606  60.475  2.00  1.00           N
ATOM    595  CZ  ARG A  75      46.171  64.393  61.448  2.00  1.00           C
ATOM    596  NH1 ARG A  75      44.852  64.260  61.775  2.00  1.00           N
ATOM    597  NH2 ARG A  75      46.949  65.305  62.099  2.00  1.00           N
ATOM    598  C   ARG A  75      49.880  61.576  58.662  2.00  1.00           C
ATOM    599  O   ARG A  75      49.745  61.490  57.441  2.00  1.00           O
ATOM    600  N   GLN A  76      50.608  62.550  59.235  2.00  1.00           N
ATOM    601  CA  GLN A  76      51.236  63.599  58.480  2.00  1.00           C
ATOM    602  CB  GLN A  76      52.097  64.524  59.358  2.00  1.00           C
ATOM    603  CG  GLN A  76      51.326  65.206  60.487  2.00  1.00           C
ATOM    604  CD  GLN A  76      50.287  66.107  59.849  2.00  1.00           C
ATOM    605  OE1 GLN A  76      49.357  65.635  59.196  2.00  1.00           O
ATOM    606  NE2 GLN A  76      50.448  67.444  60.036  2.00  1.00           N
ATOM    607  C   GLN A  76      52.198  62.965  57.518  2.00  1.00           C
ATOM    608  O   GLN A  76      52.268  63.400  56.369  2.00  1.00           O
ATOM    609  N   ILE A  77      52.966  61.924  57.935  1.00  1.00           N
ATOM    610  CA  ILE A  77      53.902  61.400  56.977  1.00  1.00           C
ATOM    611  CB  ILE A  77      54.863  60.347  57.470  1.00  1.00           C
ATOM    612  CG1 ILE A  77      54.150  59.059  57.902  1.00  1.00           C
ATOM    613  CG2 ILE A  77      55.730  60.980  58.570  1.00  1.00           C
ATOM    614  CD1 ILE A  77      55.109  57.884  58.101  1.00  1.00           C
ATOM    615  C   ILE A  77      53.082  60.840  55.858  1.00  1.00           C
ATOM    616  O   ILE A  77      52.318  59.894  56.036  1.00  1.00           O
ATOM    617  N   ALA A  78      53.217  61.457  54.665  1.00  1.00           N
ATOM    618  CA  ALA A  78      52.440  61.055  53.529  1.00  1.00           C
ATOM    619  CB  ALA A  78      50.934  61.339  53.674  1.00  1.00           C
ATOM    620  C   ALA A  78      52.920  61.850  52.356  1.00  1.00           C
ATOM    621  O   ALA A  78      53.808  62.689  52.478  1.00  1.00           O
ATOM    622  N   PRO A  79      52.387  61.553  51.199  3.00  1.00           N
ATOM    623  CA  PRO A  79      52.774  62.247  50.001  3.00  1.00           C
ATOM    624  CD  PRO A  79      51.856  60.235  50.918  3.00  1.00           C
ATOM    625  CB  PRO A  79      52.273  61.392  48.833  3.00  1.00           C
ATOM    626  CG  PRO A  79      51.335  60.355  49.476  3.00  1.00           C
ATOM    627  C   PRO A  79      52.510  63.698  49.846  3.00  1.00           C
ATOM    628  O   PRO A  79      53.427  64.430  49.477  3.00  1.00           O
ATOM    629  N   GLY A  80      51.277  64.148  50.112  3.00  1.00           N
ATOM    630  CA  GLY A  80      51.009  65.544  49.993  3.00  1.00           C
ATOM    631  C   GLY A  80      50.406  65.849  51.297  3.00  1.00           C
ATOM    632  O   GLY A  80      49.211  65.653  51.507  3.00  1.00           O
ATOM    633  N   GLN A  81      51.229  66.348  52.222  1.00  1.00           N
ATOM    634  CA  GLN A  81      50.677  66.494  53.516  1.00  1.00           C
ATOM    635  CB  GLN A  81      51.362  65.620  54.588  1.00  1.00           C
ATOM    636  CG  GLN A  81      52.798  66.026  54.954  1.00  1.00           C
ATOM    637  CD  GLN A  81      53.818  65.501  53.948  1.00  1.00           C
ATOM    638  OE1 GLN A  81      53.496  65.183  52.806  1.00  1.00           O
ATOM    639  NE2 GLN A  81      55.105  65.419  54.387  1.00  1.00           N
ATOM    640  C   GLN A  81      50.852  67.896  53.926  1.00  1.00           C
ATOM    641  O   GLN A  81      51.694  68.630  53.411  1.00  1.00           O
ATOM    642  N   THR A  82      50.008  68.290  54.879  1.00  1.00           N
ATOM    643  CA  THR A  82      50.062  69.596  55.421  1.00  1.00           C
ATOM    644  CB  THR A  82      48.776  70.353  55.273  1.00  1.00           C
ATOM    645  OG1 THR A  82      47.731  69.673  55.953  1.00  1.00           O
ATOM    646  CG2 THR A  82      48.440  70.481  53.778  1.00  1.00           C
ATOM    647  C   THR A  82      50.254  69.380  56.877  1.00  1.00           C
ATOM    648  O   THR A  82      50.365  68.245  57.337  1.00  1.00           O
ATOM    649  N   GLY A  83      50.317  70.475  57.646  1.00  1.00           N
ATOM    650  CA  GLY A  83      50.517  70.308  59.048  1.00  1.00           C
ATOM    651  C   GLY A  83      51.970  70.484  59.281  1.00  1.00           C
ATOM    652  O   GLY A  83      52.780  70.372  58.361  1.00  1.00           O
ATOM    653  N   LYS A  84      52.335  70.764  60.540  2.00  1.00           N
ATOM    654  CA  LYS A  84      53.694  71.096  60.799  2.00  1.00           C
ATOM    655  CB  LYS A  84      53.946  71.584  62.232  2.00  1.00           C
ATOM    656  CG  LYS A  84      55.257  72.363  62.340  2.00  1.00           C
ATOM    657  CD  LYS A  84      55.194  73.708  61.613  2.00  1.00           C
ATOM    658  CE  LYS A  84      55.191  73.567  60.089  2.00  1.00           C
ATOM    659  NZ  LYS A  84      54.070  74.339  59.507  2.00  1.00           N
ATOM    660  C   LYS A  84      54.637  69.952  60.549  2.00  1.00           C
ATOM    661  O   LYS A  84      55.599  70.119  59.801  2.00  1.00           O
ATOM    662  N   ILE A  85      54.405  68.747  61.127  2.00  1.00           N
ATOM    663  CA  ILE A  85      55.342  67.702  60.797  2.00  1.00           C
ATOM    664  CB  ILE A  85      55.308  66.487  61.688  2.00  1.00           C
ATOM    665  CG1 ILE A  85      56.352  65.474  61.182  2.00  1.00           C
ATOM    666  CG2 ILE A  85      53.870  65.956  61.825  2.00  1.00           C
ATOM    667  CD1 ILE A  85      56.588  64.295  62.124  2.00  1.00           C
ATOM    668  C   ILE A  85      54.945  67.332  59.415  2.00  1.00           C
ATOM    669  O   ILE A  85      53.949  66.650  59.181  2.00  1.00           O
ATOM    670  N   ALA A  86      55.748  67.822  58.455  2.00  1.00           N
ATOM    671  CA  ALA A  86      55.407  67.757  57.070  2.00  1.00           C
ATOM    672  CB  ALA A  86      53.917  68.018  56.810  2.00  1.00           C
ATOM    673  C   ALA A  86      56.109  68.950  56.533  2.00  1.00           C
ATOM    674  O   ALA A  86      57.233  68.882  56.041  2.00  1.00           O
ATOM    675  N   ASP A  87      55.416  70.097  56.660  2.00  1.00           N
ATOM    676  CA  ASP A  87      55.891  71.364  56.203  2.00  1.00           C
ATOM    677  CB  ASP A  87      54.991  72.521  56.667  2.00  1.00           C
ATOM    678  CG  ASP A  87      53.709  72.483  55.851  2.00  1.00           C
ATOM    679  OD1 ASP A  87      53.743  72.959  54.685  2.00  1.00           O
ATOM    680  OD2 ASP A  87      52.687  71.966  56.373  2.00  1.00           O
ATOM    681  C   ASP A  87      57.226  71.586  56.818  2.00  1.00           C
ATOM    682  O   ASP A  87      58.169  72.001  56.145  2.00  1.00           O
ATOM    683  N   TYR A  88      57.351  71.297  58.120  2.00  1.00           N
ATOM    684  CA  TYR A  88      58.648  71.407  58.699  2.00  1.00           C
ATOM    685  CB  TYR A  88      58.772  72.323  59.927  2.00  1.00           C
ATOM    686  CG  TYR A  88      60.227  72.651  59.982  2.00  1.00           C
ATOM    687  CD1 TYR A  88      60.737  73.543  59.065  2.00  1.00           C
ATOM    688  CD2 TYR A  88      61.078  72.100  60.912  2.00  1.00           C
ATOM    689  CE1 TYR A  88      62.069  73.878  59.062  2.00  1.00           C
ATOM    690  CE2 TYR A  88      62.416  72.432  60.916  2.00  1.00           C
ATOM    691  CZ  TYR A  88      62.913  73.321  59.990  2.00  1.00           C
ATOM    692  OH  TYR A  88      64.281  73.663  59.988  2.00  1.00           O
ATOM    693  C   TYR A  88      58.885  70.003  59.129  2.00  1.00           C
ATOM    694  O   TYR A  88      58.037  69.153  58.861  2.00  1.00           O
ATOM    695  N   ASN A  89      60.040  69.695  59.748  3.00  1.00           N
ATOM    696  CA  ASN A  89      60.301  68.315  60.031  3.00  1.00           C
ATOM    697  CB  ASN A  89      59.173  67.558  60.756  3.00  1.00           C
ATOM    698  CG  ASN A  89      59.054  68.202  62.129  3.00  1.00           C
ATOM    699  OD1 ASN A  89      60.058  68.475  62.786  3.00  1.00           O
ATOM    700  ND2 ASN A  89      57.797  68.476  62.565  3.00  1.00           N
ATOM    701  C   ASN A  89      60.576  67.759  58.657  3.00  1.00           C
ATOM    702  O   ASN A  89      61.029  68.501  57.788  3.00  1.00           O
ATOM    703  N   TYR A  90      60.339  66.456  58.409  1.00  1.00           N
ATOM    704  CA  TYR A  90      60.695  65.850  57.145  1.00  1.00           C
ATOM    705  CB  TYR A  90      61.319  64.453  57.353  1.00  1.00           C
ATOM    706  CG  TYR A  90      61.338  63.632  56.108  1.00  1.00           C
ATOM    707  CD1 TYR A  90      62.168  63.924  55.052  1.00  1.00           C
ATOM    708  CD2 TYR A  90      60.529  62.520  56.032  1.00  1.00           C
ATOM    709  CE1 TYR A  90      62.166  63.133  53.926  1.00  1.00           C
ATOM    710  CE2 TYR A  90      60.523  61.726  54.911  1.00  1.00           C
ATOM    711  CZ  TYR A  90      61.344  62.034  53.854  1.00  1.00           C
ATOM    712  OH  TYR A  90      61.344  61.222  52.699  1.00  1.00           O
ATOM    713  C   TYR A  90      59.479  65.704  56.323  1.00  1.00           C
ATOM    714  O   TYR A  90      58.396  65.416  56.827  1.00  1.00           O
ATOM    715  N   LYS A  91      59.649  65.937  55.010  1.00  1.00           N
ATOM    716  CA  LYS A  91      58.528  65.903  54.139  1.00  1.00           C
ATOM    717  CB  LYS A  91      58.341  67.243  53.400  1.00  1.00           C
ATOM    718  CG  LYS A  91      56.911  67.499  52.921  1.00  1.00           C
ATOM    719  CD  LYS A  91      56.587  68.986  52.736  1.00  1.00           C
ATOM    720  CE  LYS A  91      56.509  69.455  51.282  1.00  1.00           C
ATOM    721  NZ  LYS A  91      57.864  69.729  50.759  1.00  1.00           N
ATOM    722  C   LYS A  91      58.704  64.800  53.177  1.00  1.00           C
ATOM    723  O   LYS A  91      59.801  64.277  52.991  1.00  1.00           O
ATOM    724  N   LEU A  92      57.580  64.384  52.576  1.00  1.00           N
ATOM    725  CA  LEU A  92      57.640  63.318  51.636  1.00  1.00           C
ATOM    726  CB  LEU A  92      56.554  62.249  51.817  1.00  1.00           C
ATOM    727  CG  LEU A  92      56.642  61.459  53.128  1.00  1.00           C
ATOM    728  CD1 LEU A  92      55.591  60.337  53.171  1.00  1.00           C
ATOM    729  CD2 LEU A  92      58.073  60.956  53.362  1.00  1.00           C
ATOM    730  C   LEU A  92      57.341  63.899  50.294  1.00  1.00           C
ATOM    731  O   LEU A  92      56.476  64.758  50.145  1.00  1.00           O
ATOM    732  N   PRO A  93      58.058  63.437  49.316  1.00  1.00           N
ATOM    733  CA  PRO A  93      57.806  63.939  48.001  1.00  1.00           C
ATOM    734  CD  PRO A  93      59.471  63.169  49.516  1.00  1.00           C
ATOM    735  CB  PRO A  93      59.116  63.814  47.215  1.00  1.00           C
ATOM    736  CG  PRO A  93      60.015  62.935  48.100  1.00  1.00           C
ATOM    737  C   PRO A  93      56.619  63.363  47.334  1.00  1.00           C
ATOM    738  O   PRO A  93      56.241  62.233  47.637  1.00  1.00           O
ATOM    739  N   ASP A  94      56.004  64.152  46.435  3.00  1.00           N
ATOM    740  CA  ASP A  94      54.995  63.608  45.590  3.00  1.00           C
ATOM    741  CB  ASP A  94      54.255  64.662  44.749  3.00  1.00           C
ATOM    742  CG  ASP A  94      53.345  65.450  45.680  3.00  1.00           C
ATOM    743  OD1 ASP A  94      52.816  64.835  46.645  3.00  1.00           O
ATOM    744  OD2 ASP A  94      53.161  66.673  45.436  3.00  1.00           O
ATOM    745  C   ASP A  94      55.846  62.804  44.682  3.00  1.00           C
ATOM    746  O   ASP A  94      57.064  62.985  44.668  3.00  1.00           O
ATOM    747  N   ASP A  95      55.259  61.909  43.882  3.00  1.00           N
ATOM    748  CA  ASP A  95      56.133  61.066  43.137  3.00  1.00           C
ATOM    749  CB  ASP A  95      57.120  61.802  42.203  3.00  1.00           C
ATOM    750  CG  ASP A  95      56.380  62.412  41.020  3.00  1.00           C
ATOM    751  OD1 ASP A  95      55.179  62.085  40.824  3.00  1.00           O
ATOM    752  OD2 ASP A  95      57.022  63.214  40.290  3.00  1.00           O
ATOM    753  C   ASP A  95      56.949  60.304  44.111  3.00  1.00           C
ATOM    754  O   ASP A  95      58.147  60.107  43.919  3.00  1.00           O
ATOM    755  N   PHE A  96      56.305  59.840  45.194  1.00  1.00           N
ATOM    756  CA  PHE A  96      57.069  59.148  46.178  1.00  1.00           C
ATOM    757  CB  PHE A  96      56.678  59.526  47.612  1.00  1.00           C
ATOM    758  CG  PHE A  96      57.785  59.076  48.492  1.00  1.00           C
ATOM    759  CD1 PHE A  96      57.864  57.770  48.912  1.00  1.00           C
ATOM    760  CD2 PHE A  96      58.758  59.968  48.875  1.00  1.00           C
ATOM    761  CE1 PHE A  96      58.896  57.362  49.721  1.00  1.00           C
ATOM    762  CE2 PHE A  96      59.792  59.566  49.685  1.00  1.00           C
ATOM    763  CZ  PHE A  96      59.859  58.261  50.110  1.00  1.00           C
ATOM    764  C   PHE A  96      56.787  57.699  46.046  1.00  1.00           C
ATOM    765  O   PHE A  96      55.635  57.269  46.042  1.00  1.00           O
ATOM    766  N   THR A  97      57.862  56.907  45.908  1.00  1.00           N
ATOM    767  CA  THR A  97      57.705  55.492  45.925  1.00  1.00           C
ATOM    768  CB  THR A  97      58.450  54.774  44.846  1.00  1.00           C
ATOM    769  OG1 THR A  97      57.988  55.193  43.570  1.00  1.00           O
ATOM    770  CG2 THR A  97      58.235  53.262  45.031  1.00  1.00           C
ATOM    771  C   THR A  97      58.312  55.087  47.223  1.00  1.00           C
ATOM    772  O   THR A  97      59.487  55.353  47.471  1.00  1.00           O
ATOM    773  N   GLY A  98      57.527  54.458  48.115  4.00  1.00           N
ATOM    774  CA  GLY A  98      58.156  54.102  49.346  4.00  1.00           C
ATOM    775  C   GLY A  98      57.133  53.661  50.335  4.00  1.00           C
ATOM    776  O   GLY A  98      55.932  53.802  50.115  4.00  1.00           O
ATOM    777  N   CYS A  99      57.608  53.115  51.475  4.00  1.00           N
ATOM    778  CA  CYS A  99      56.684  52.632  52.453  4.00  1.00           C
ATOM    779  CB  CYS A  99      56.705  51.104  52.617  4.00  1.00           C
ATOM    780  SG  CYS A  99      55.385  50.512  53.717  4.00  1.00           S
ATOM    781  C   CYS A  99      57.003  53.231  53.789  4.00  1.00           C
ATOM    782  O   CYS A  99      58.165  53.451  54.120  4.00  1.00           O
ATOM    783  N   VAL A 100      55.955  53.529  54.590  4.00  1.00           N
ATOM    784  CA  VAL A 100      56.159  54.035  55.920  4.00  1.00           C
ATOM    785  CB  VAL A 100      55.340  55.254  56.248  4.00  1.00           C
ATOM    786  CG1 VAL A 100      55.774  56.387  55.305  4.00  1.00           C
ATOM    787  CG2 VAL A 100      53.842  54.914  56.152  4.00  1.00           C
ATOM    788  C   VAL A 100      55.723  52.945  56.823  4.00  1.00           C
ATOM    789  O   VAL A 100      54.661  52.350  56.644  4.00  1.00           O
ATOM    790  N   ILE A 101      56.566  52.606  57.803  4.00  1.00           N
ATOM    791  CA  ILE A 101      56.115  51.608  58.707  4.00  1.00           C
ATOM    792  CB  ILE A 101      56.966  50.368  58.751  4.00  1.00           C
ATOM    793  CG1 ILE A 101      56.867  49.586  57.431  4.00  1.00           C
ATOM    794  CG2 ILE A 101      56.560  49.551  59.990  4.00  1.00           C
ATOM    795  CD1 ILE A 101      57.861  48.430  57.331  4.00  1.00           C
ATOM    796  C   ILE A 101      56.191  52.216  60.058  4.00  1.00           C
ATOM    797  O   ILE A 101      57.218  52.775  60.440  4.00  1.00           O
ATOM    798  N   ALA A 102      55.091  52.134  60.825  4.00  1.00           N
ATOM    799  CA  ALA A 102      55.147  52.728  62.120  4.00  1.00           C
ATOM    800  CB  ALA A 102      54.244  53.962  62.275  4.00  1.00           C
ATOM    801  C   ALA A 102      54.688  51.721  63.125  4.00  1.00           C
ATOM    802  O   ALA A 102      53.803  50.913  62.847  4.00  1.00           O
ATOM    803  N   TRP A 103      55.309  51.732  64.324  4.00  1.00           N
ATOM    804  CA  TRP A 103      54.863  50.858  65.368  4.00  1.00           C
ATOM    805  CB  TRP A 103      55.785  49.681  65.729  4.00  1.00           C
ATOM    806  CG  TRP A 103      57.165  50.030  66.202  4.00  1.00           C
ATOM    807  CD2 TRP A 103      58.341  49.844  65.405  4.00  1.00           C
ATOM    808  CD1 TRP A 103      57.581  50.502  67.410  4.00  1.00           C
ATOM    809  NE1 TRP A 103      58.949  50.620  67.417  4.00  1.00           N
ATOM    810  CE2 TRP A 103      59.430  50.220  66.189  4.00  1.00           C
ATOM    811  CE3 TRP A 103      58.498  49.389  64.129  4.00  1.00           C
ATOM    812  CZ2 TRP A 103      60.704  50.145  65.705  4.00  1.00           C
ATOM    813  CZ3 TRP A 103      59.782  49.325  63.640  4.00  1.00           C
ATOM    814  CH2 TRP A 103      60.863  49.696  64.413  4.00  1.00           C
ATOM    815  C   TRP A 103      54.596  51.712  66.592  4.00  1.00           C
ATOM    816  O   TRP A 103      54.976  52.881  66.635  4.00  1.00           O
ATOM    817  N   ASN A 104      53.911  51.144  67.612  4.00  1.00           N
ATOM    818  CA  ASN A 104      53.389  51.869  68.753  4.00  1.00           C
ATOM    819  CB  ASN A 104      52.698  50.919  69.749  4.00  1.00           C
ATOM    820  CG  ASN A 104      51.678  50.053  69.024  4.00  1.00           C
ATOM    821  OD1 ASN A 104      50.840  50.543  68.269  4.00  1.00           O
ATOM    822  ND2 ASN A 104      51.759  48.714  69.255  4.00  1.00           N
ATOM    823  C   ASN A 104      54.435  52.559  69.581  4.00  1.00           C
ATOM    824  O   ASN A 104      54.426  53.781  69.712  4.00  1.00           O
ATOM    825  N   SER A 105      55.381  51.783  70.142  1.00  1.00           N
ATOM    826  CA  SER A 105      56.439  52.277  70.982  1.00  1.00           C
ATOM    827  CB  SER A 105      57.430  53.167  70.203  1.00  1.00           C
ATOM    828  OG  SER A 105      58.514  53.566  71.030  1.00  1.00           O
ATOM    829  C   SER A 105      55.975  53.039  72.211  1.00  1.00           C
ATOM    830  O   SER A 105      56.464  54.133  72.479  1.00  1.00           O
ATOM    831  N   ASN A 106      54.979  52.533  72.969  2.00  1.00           N
ATOM    832  CA  ASN A 106      54.642  53.124  74.251  2.00  1.00           C
ATOM    833  CB  ASN A 106      53.300  52.573  74.774  2.00  1.00           C
ATOM    834  CG  ASN A 106      53.102  52.992  76.225  2.00  1.00           C
ATOM    835  OD1 ASN A 106      52.478  54.011  76.520  2.00  1.00           O
ATOM    836  ND2 ASN A 106      53.636  52.167  77.164  2.00  1.00           N
ATOM    837  C   ASN A 106      55.694  52.750  75.253  2.00  1.00           C
ATOM    838  O   ASN A 106      56.231  53.603  75.959  2.00  1.00           O
ATOM    839  N   ASN A 107      56.041  51.447  75.310  2.00  1.00           N
ATOM    840  CA  ASN A 107      56.944  50.949  76.313  2.00  1.00           C
ATOM    841  CB  ASN A 107      57.173  49.430  76.213  2.00  1.00           C
ATOM    842  CG  ASN A 107      55.882  48.715  76.593  2.00  1.00           C
ATOM    843  OD1 ASN A 107      55.011  49.281  77.251  2.00  1.00           O
ATOM    844  ND2 ASN A 107      55.759  47.428  76.172  2.00  1.00           N
ATOM    845  C   ASN A 107      58.264  51.605  76.140  2.00  1.00           C
ATOM    846  O   ASN A 107      58.859  52.086  77.103  2.00  1.00           O
ATOM    847  N   LEU A 108      58.771  51.656  74.898  2.00  1.00           N
ATOM    848  CA  LEU A 108      60.026  52.316  74.755  2.00  1.00           C
ATOM    849  CB  LEU A 108      60.979  51.651  73.757  2.00  1.00           C
ATOM    850  CG  LEU A 108      61.335  50.217  74.189  2.00  1.00           C
ATOM    851  CD1 LEU A 108      62.498  49.649  73.362  2.00  1.00           C
ATOM    852  CD2 LEU A 108      61.563  50.131  75.707  2.00  1.00           C
ATOM    853  C   LEU A 108      59.697  53.699  74.305  2.00  1.00           C
ATOM    854  O   LEU A 108      58.724  53.914  73.588  2.00  1.00           O
ATOM    855  N   ASP A 109      60.502  54.680  74.736  2.00  1.00           N
ATOM    856  CA  ASP A 109      60.303  56.058  74.399  2.00  1.00           C
ATOM    857  CB  ASP A 109      60.242  56.331  72.884  2.00  1.00           C
ATOM    858  CG  ASP A 109      61.663  56.313  72.334  2.00  1.00           C
ATOM    859  OD1 ASP A 109      62.617  56.306  73.155  2.00  1.00           O
ATOM    860  OD2 ASP A 109      61.812  56.320  71.082  2.00  1.00           O
ATOM    861  C   ASP A 109      59.099  56.686  75.026  2.00  1.00           C
ATOM    862  O   ASP A 109      58.607  57.703  74.541  2.00  1.00           O
ATOM    863  N   SER A 110      58.589  56.116  76.126  1.00  1.00           N
ATOM    864  CA  SER A 110      57.585  56.801  76.888  1.00  1.00           C
ATOM    865  CB  SER A 110      56.168  56.234  76.732  1.00  1.00           C
ATOM    866  OG  SER A 110      55.273  56.953  77.567  1.00  1.00           O
ATOM    867  C   SER A 110      58.021  56.499  78.288  1.00  1.00           C
ATOM    868  O   SER A 110      58.243  55.338  78.629  1.00  1.00           O
ATOM    869  N   LYS A 111      58.181  57.527  79.137  1.00  1.00           N
ATOM    870  CA  LYS A 111      58.649  57.277  80.471  1.00  1.00           C
ATOM    871  CB  LYS A 111      60.013  57.965  80.718  1.00  1.00           C
ATOM    872  CG  LYS A 111      60.729  57.667  82.041  1.00  1.00           C
ATOM    873  CD  LYS A 111      60.098  58.329  83.265  1.00  1.00           C
ATOM    874  CE  LYS A 111      60.991  58.320  84.506  1.00  1.00           C
ATOM    875  NZ  LYS A 111      60.937  56.996  85.161  1.00  1.00           N
ATOM    876  C   LYS A 111      57.605  57.826  81.371  1.00  1.00           C
ATOM    877  O   LYS A 111      56.830  58.681  80.951  1.00  1.00           O
ATOM    878  N   VAL A 112      57.533  57.341  82.625  3.00  1.00           N
ATOM    879  CA  VAL A 112      56.472  57.800  83.469  3.00  1.00           C
ATOM    880  CB  VAL A 112      56.455  57.144  84.819  3.00  1.00           C
ATOM    881  CG1 VAL A 112      57.760  57.471  85.558  3.00  1.00           C
ATOM    882  CG2 VAL A 112      55.180  57.596  85.551  3.00  1.00           C
ATOM    883  C   VAL A 112      56.574  59.279  83.617  3.00  1.00           C
ATOM    884  O   VAL A 112      55.583  59.988  83.448  3.00  1.00           O
ATOM    885  N   GLY A 113      57.775  59.800  83.917  3.00  1.00           N
ATOM    886  CA  GLY A 113      57.881  61.226  83.944  3.00  1.00           C
ATOM    887  C   GLY A 113      57.820  61.590  82.500  3.00  1.00           C
ATOM    888  O   GLY A 113      58.099  60.745  81.653  3.00  1.00           O
ATOM    889  N   GLY A 114      57.479  62.852  82.173  1.00  1.00           N
ATOM    890  CA  GLY A 114      57.327  63.216  80.792  1.00  1.00           C
ATOM    891  C   GLY A 114      58.618  62.927  80.098  1.00  1.00           C
ATOM    892  O   GLY A 114      59.698  63.140  80.648  1.00  1.00           O
ATOM    893  N   ASN A 115      58.525  62.412  78.856  1.00  1.00           N
ATOM    894  CA  ASN A 115      59.707  61.993  78.169  1.00  1.00           C
ATOM    895  CB  ASN A 115      59.418  61.243  76.850  1.00  1.00           C
ATOM    896  CG  ASN A 115      58.613  62.114  75.898  1.00  1.00           C
ATOM    897  OD1 ASN A 115      58.060  63.140  76.283  1.00  1.00           O
ATOM    898  ND2 ASN A 115      58.522  61.676  74.613  1.00  1.00           N
ATOM    899  C   ASN A 115      60.639  63.130  77.910  1.00  1.00           C
ATOM    900  O   ASN A 115      61.803  63.060  78.304  1.00  1.00           O
ATOM    901  N   TYR A 116      60.188  64.229  77.262  1.00  1.00           N
ATOM    902  CA  TYR A 116      61.092  65.292  76.914  1.00  1.00           C
ATOM    903  CB  TYR A 116      61.708  65.978  78.153  1.00  1.00           C
ATOM    904  CG  TYR A 116      62.363  67.266  77.768  1.00  1.00           C
ATOM    905  CD1 TYR A 116      61.603  68.397  77.574  1.00  1.00           C
ATOM    906  CD2 TYR A 116      63.729  67.356  77.627  1.00  1.00           C
ATOM    907  CE1 TYR A 116      62.189  69.594  77.229  1.00  1.00           C
ATOM    908  CE2 TYR A 116      64.321  68.550  77.283  1.00  1.00           C
ATOM    909  CZ  TYR A 116      63.552  69.673  77.084  1.00  1.00           C
ATOM    910  OH  TYR A 116      64.156  70.899  76.731  1.00  1.00           O
ATOM    911  C   TYR A 116      62.192  64.693  76.052  1.00  1.00           C
ATOM    912  O   TYR A 116      62.291  63.486  75.829  1.00  1.00           O
ATOM    913  N   ASN A 117      63.016  65.546  75.435  1.00  1.00           N
ATOM    914  CA  ASN A 117      64.128  65.047  74.677  1.00  1.00           C
ATOM    915  CB  ASN A 117      64.946  63.966  75.407  1.00  1.00           C
ATOM    916  CG  ASN A 117      65.704  64.646  76.533  1.00  1.00           C
ATOM    917  OD1 ASN A 117      66.696  65.334  76.299  1.00  1.00           O
ATOM    918  ND2 ASN A 117      65.222  64.456  77.791  1.00  1.00           N
ATOM    919  C   ASN A 117      63.741  64.510  73.334  1.00  1.00           C
ATOM    920  O   ASN A 117      64.567  63.935  72.629  1.00  1.00           O
ATOM    921  N   TYR A 118      62.484  64.713  72.925  1.00  1.00           N
ATOM    922  CA  TYR A 118      62.054  64.381  71.599  1.00  1.00           C
ATOM    923  CB  TYR A 118      60.909  63.350  71.637  1.00  1.00           C
ATOM    924  CG  TYR A 118      60.051  63.427  70.420  1.00  1.00           C
ATOM    925  CD1 TYR A 118      60.477  63.034  69.175  1.00  1.00           C
ATOM    926  CD2 TYR A 118      58.762  63.882  70.560  1.00  1.00           C
ATOM    927  CE1 TYR A 118      59.628  63.117  68.091  1.00  1.00           C
ATOM    928  CE2 TYR A 118      57.909  63.969  69.488  1.00  1.00           C
ATOM    929  CZ  TYR A 118      58.343  63.586  68.244  1.00  1.00           C
ATOM    930  OH  TYR A 118      57.471  63.671  67.138  1.00  1.00           O
ATOM    931  C   TYR A 118      61.564  65.674  71.088  1.00  1.00           C
ATOM    932  O   TYR A 118      60.644  66.267  71.650  1.00  1.00           O
ATOM    933  N   LEU A 119      62.173  66.163  70.004  4.00  1.00           N
ATOM    934  CA  LEU A 119      61.809  67.497  69.689  4.00  1.00           C
ATOM    935  CB  LEU A 119      63.015  68.452  69.644  4.00  1.00           C
ATOM    936  CG  LEU A 119      63.926  68.375  70.883  4.00  1.00           C
ATOM    937  CD1 LEU A 119      63.156  68.686  72.175  4.00  1.00           C
ATOM    938  CD2 LEU A 119      64.693  67.043  70.928  4.00  1.00           C
ATOM    939  C   LEU A 119      61.228  67.553  68.316  4.00  1.00           C
ATOM    940  O   LEU A 119      61.631  66.797  67.433  4.00  1.00           O
ATOM    941  N   TYR A 120      60.233  68.442  68.099  4.00  1.00           N
ATOM    942  CA  TYR A 120      59.806  68.618  66.743  4.00  1.00           C
ATOM    943  CB  TYR A 120      58.402  68.081  66.366  4.00  1.00           C
ATOM    944  CG  TYR A 120      57.249  68.906  66.839  4.00  1.00           C
ATOM    945  CD1 TYR A 120      56.897  70.065  66.183  4.00  1.00           C
ATOM    946  CD2 TYR A 120      56.484  68.495  67.907  4.00  1.00           C
ATOM    947  CE1 TYR A 120      55.820  70.813  66.601  4.00  1.00           C
ATOM    948  CE2 TYR A 120      55.406  69.239  68.330  4.00  1.00           C
ATOM    949  CZ  TYR A 120      55.072  70.401  67.679  4.00  1.00           C
ATOM    950  OH  TYR A 120      53.966  71.163  68.111  4.00  1.00           O
ATOM    951  C   TYR A 120      59.907  70.082  66.424  4.00  1.00           C
ATOM    952  O   TYR A 120      59.509  70.923  67.228  4.00  1.00           O
ATOM    953  N   ARG A 121      60.462  70.433  65.240  4.00  1.00           N
ATOM    954  CA  ARG A 121      60.677  71.826  64.948  4.00  1.00           C
ATOM    955  CB  ARG A 121      61.812  72.098  63.945  4.00  1.00           C
ATOM    956  CG  ARG A 121      62.173  73.583  63.876  4.00  1.00           C
ATOM    957  CD  ARG A 121      63.665  73.840  63.652  4.00  1.00           C
ATOM    958  NE  ARG A 121      64.365  73.282  64.840  4.00  1.00           N
ATOM    959  CZ  ARG A 121      64.953  72.053  64.767  4.00  1.00           C
ATOM    960  NH1 ARG A 121      65.080  71.435  63.557  4.00  1.00           N
ATOM    961  NH2 ARG A 121      65.419  71.451  65.899  4.00  1.00           N
ATOM    962  C   ARG A 121      59.402  72.450  64.464  4.00  1.00           C
ATOM    963  O   ARG A 121      58.775  71.965  63.524  4.00  1.00           O
ATOM    964  N   LEU A 122      58.983  73.556  65.125  1.00  1.00           N
ATOM    965  CA  LEU A 122      57.762  74.234  64.780  1.00  1.00           C
ATOM    966  CB  LEU A 122      56.764  74.255  65.957  1.00  1.00           C
ATOM    967  CG  LEU A 122      55.316  74.682  65.628  1.00  1.00           C
ATOM    968  CD1 LEU A 122      55.233  76.033  64.899  1.00  1.00           C
ATOM    969  CD2 LEU A 122      54.550  73.547  64.938  1.00  1.00           C
ATOM    970  C   LEU A 122      58.124  75.667  64.535  1.00  1.00           C
ATOM    971  O   LEU A 122      58.480  76.365  65.483  1.00  1.00           O
ATOM    972  N   PHE A 123      58.041  76.126  63.263  1.00  1.00           N
ATOM    973  CA  PHE A 123      58.317  77.495  62.896  1.00  1.00           C
ATOM    974  CB  PHE A 123      59.499  78.125  63.675  1.00  1.00           C
ATOM    975  CG  PHE A 123      60.815  77.749  63.041  1.00  1.00           C
ATOM    976  CD1 PHE A 123      61.289  76.453  62.943  1.00  1.00           C
ATOM    977  CD2 PHE A 123      61.559  78.754  62.464  1.00  1.00           C
ATOM    978  CE1 PHE A 123      62.493  76.191  62.334  1.00  1.00           C
ATOM    979  CE2 PHE A 123      62.764  78.494  61.855  1.00  1.00           C
ATOM    980  CZ  PHE A 123      63.239  77.208  61.794  1.00  1.00           C
ATOM    981  C   PHE A 123      58.885  77.347  61.543  1.00  1.00           C
ATOM    982  O   PHE A 123      59.012  76.211  61.090  1.00  1.00           O
ATOM    983  N   ARG A 124      59.204  78.480  60.878  1.00  1.00           N
ATOM    984  CA  ARG A 124      60.052  78.436  59.727  1.00  1.00           C
ATOM    985  CB  ARG A 124      59.822  77.271  58.746  1.00  1.00           C
ATOM    986  CG  ARG A 124      58.382  77.284  58.225  1.00  1.00           C
ATOM    987  CD  ARG A 124      58.035  76.196  57.213  1.00  1.00           C
ATOM    988  NE  ARG A 124      56.632  76.453  56.779  1.00  1.00           N
ATOM    989  CZ  ARG A 124      56.398  77.398  55.823  1.00  1.00           C
ATOM    990  NH1 ARG A 124      57.446  78.107  55.309  1.00  1.00           N
ATOM    991  NH2 ARG A 124      55.128  77.645  55.388  1.00  1.00           N
ATOM    992  C   ARG A 124      59.751  79.586  58.855  1.00  1.00           C
ATOM    993  O   ARG A 124      58.598  79.979  58.685  1.00  1.00           O
ATOM    994  N   LYS A 125      60.810  80.184  58.301  1.00  1.00           N
ATOM    995  CA  LYS A 125      60.567  81.145  57.287  1.00  1.00           C
ATOM    996  CB  LYS A 125      61.779  82.043  56.984  1.00  1.00           C
ATOM    997  CG  LYS A 125      61.490  83.069  55.887  1.00  1.00           C
ATOM    998  CD  LYS A 125      62.501  84.214  55.818  1.00  1.00           C
ATOM    999  CE  LYS A 125      62.221  85.196  54.680  1.00  1.00           C
ATOM   1000  NZ  LYS A 125      62.966  86.455  54.905  1.00  1.00           N
ATOM   1001  C   LYS A 125      60.222  80.426  56.011  1.00  1.00           C
ATOM   1002  O   LYS A 125      59.289  80.805  55.305  1.00  1.00           O
ATOM   1003  N   SER A 126      60.973  79.344  55.699  1.00  1.00           N
ATOM   1004  CA  SER A 126      60.810  78.614  54.467  1.00  1.00           C
ATOM   1005  CB  SER A 126      62.118  78.491  53.663  1.00  1.00           C
ATOM   1006  OG  SER A 126      61.893  77.762  52.465  1.00  1.00           O
ATOM   1007  C   SER A 126      60.378  77.223  54.818  1.00  1.00           C
ATOM   1008  O   SER A 126      60.685  76.717  55.896  1.00  1.00           O
ATOM   1009  N   ASN A 127      59.631  76.580  53.896  1.00  1.00           N
ATOM   1010  CA  ASN A 127      59.109  75.254  54.080  1.00  1.00           C
ATOM   1011  CB  ASN A 127      57.843  75.013  53.236  1.00  1.00           C
ATOM   1012  CG  ASN A 127      57.147  73.759  53.731  1.00  1.00           C
ATOM   1013  OD1 ASN A 127      56.684  73.702  54.867  1.00  1.00           O
ATOM   1014  ND2 ASN A 127      57.058  72.726  52.851  1.00  1.00           N
ATOM   1015  C   ASN A 127      60.157  74.276  53.654  1.00  1.00           C
ATOM   1016  O   ASN A 127      61.047  74.602  52.870  1.00  1.00           O
ATOM   1017  N   LEU A 128      60.079  73.042  54.190  1.00  1.00           N
ATOM   1018  CA  LEU A 128      61.039  72.025  53.876  1.00  1.00           C
ATOM   1019  CB  LEU A 128      60.959  70.806  54.811  1.00  1.00           C
ATOM   1020  CG  LEU A 128      62.076  69.773  54.571  1.00  1.00           C
ATOM   1021  CD1 LEU A 128      63.428  70.294  55.084  1.00  1.00           C
ATOM   1022  CD2 LEU A 128      61.710  68.391  55.132  1.00  1.00           C
ATOM   1023  C   LEU A 128      60.737  71.530  52.503  1.00  1.00           C
ATOM   1024  O   LEU A 128      59.580  71.368  52.118  1.00  1.00           O
ATOM   1025  N   LYS A 129      61.802  71.316  51.722  1.00  1.00           N
ATOM   1026  CA  LYS A 129      61.666  70.710  50.438  1.00  1.00           C
ATOM   1027  CB  LYS A 129      62.848  71.036  49.508  1.00  1.00           C
ATOM   1028  CG  LYS A 129      62.954  72.525  49.182  1.00  1.00           C
ATOM   1029  CD  LYS A 129      64.290  72.910  48.548  1.00  1.00           C
ATOM   1030  CE  LYS A 129      64.313  72.756  47.026  1.00  1.00           C
ATOM   1031  NZ  LYS A 129      64.073  71.346  46.649  1.00  1.00           N
ATOM   1032  C   LYS A 129      61.705  69.245  50.770  1.00  1.00           C
ATOM   1033  O   LYS A 129      61.978  68.906  51.920  1.00  1.00           O
ATOM   1034  N   PRO A 130      61.422  68.349  49.869  3.00  1.00           N
ATOM   1035  CA  PRO A 130      61.442  66.939  50.171  3.00  1.00           C
ATOM   1036  CD  PRO A 130      61.376  68.619  48.443  3.00  1.00           C
ATOM   1037  CB  PRO A 130      61.091  66.246  48.854  3.00  1.00           C
ATOM   1038  CG  PRO A 130      61.563  67.244  47.780  3.00  1.00           C
ATOM   1039  C   PRO A 130      62.797  66.543  50.670  3.00  1.00           C
ATOM   1040  O   PRO A 130      63.732  67.315  50.454  3.00  1.00           O
ATOM   1041  N   PHE A 131      62.896  65.341  51.312  3.00  1.00           N
ATOM   1042  CA  PHE A 131      64.037  64.748  51.978  3.00  1.00           C
ATOM   1043  CB  PHE A 131      64.839  63.777  51.078  3.00  1.00           C
ATOM   1044  CG  PHE A 131      64.160  62.480  50.795  3.00  1.00           C
ATOM   1045  CD1 PHE A 131      63.024  62.406  50.022  3.00  1.00           C
ATOM   1046  CD2 PHE A 131      64.719  61.313  51.266  3.00  1.00           C
ATOM   1047  CE1 PHE A 131      62.436  61.188  49.762  3.00  1.00           C
ATOM   1048  CE2 PHE A 131      64.137  60.095  51.009  3.00  1.00           C
ATOM   1049  CZ  PHE A 131      62.990  60.031  50.258  3.00  1.00           C
ATOM   1050  C   PHE A 131      65.041  65.807  52.284  3.00  1.00           C
ATOM   1051  O   PHE A 131      66.039  65.953  51.578  3.00  1.00           O
ATOM   1052  N   GLU A 132      64.799  66.582  53.351  1.00  1.00           N
ATOM   1053  CA  GLU A 132      65.757  67.568  53.737  1.00  1.00           C
ATOM   1054  CB  GLU A 132      65.414  69.009  53.319  1.00  1.00           C
ATOM   1055  CG  GLU A 132      65.677  69.279  51.835  1.00  1.00           C
ATOM   1056  CD  GLU A 132      65.496  70.769  51.585  1.00  1.00           C
ATOM   1057  OE1 GLU A 132      65.106  71.484  52.545  1.00  1.00           O
ATOM   1058  OE2 GLU A 132      65.749  71.211  50.433  1.00  1.00           O
ATOM   1059  C   GLU A 132      65.828  67.503  55.232  1.00  1.00           C
ATOM   1060  O   GLU A 132      64.852  67.141  55.888  1.00  1.00           O
ATOM   1061  N   ARG A 133      67.007  67.811  55.809  1.00  1.00           N
ATOM   1062  CA  ARG A 133      67.163  67.780  57.238  1.00  1.00           C
ATOM   1063  CB  ARG A 133      68.272  66.824  57.708  1.00  1.00           C
ATOM   1064  CG  ARG A 133      69.647  67.168  57.126  1.00  1.00           C
ATOM   1065  CD  ARG A 133      70.775  66.278  57.653  1.00  1.00           C
ATOM   1066  NE  ARG A 133      72.007  66.588  56.873  1.00  1.00           N
ATOM   1067  CZ  ARG A 133      72.991  65.646  56.783  1.00  1.00           C
ATOM   1068  NH1 ARG A 133      72.839  64.455  57.429  1.00  1.00           N
ATOM   1069  NH2 ARG A 133      74.115  65.890  56.047  1.00  1.00           N
ATOM   1070  C   ARG A 133      67.577  69.151  57.650  1.00  1.00           C
ATOM   1071  O   ARG A 133      68.378  69.796  56.975  1.00  1.00           O
ATOM   1072  N   ASP A 134      67.019  69.654  58.768  1.00  1.00           N
ATOM   1073  CA  ASP A 134      67.403  70.967  59.190  1.00  1.00           C
ATOM   1074  CB  ASP A 134      66.343  72.040  58.885  1.00  1.00           C
ATOM   1075  CG  ASP A 134      66.253  72.245  57.379  1.00  1.00           C
ATOM   1076  OD1 ASP A 134      67.322  72.283  56.714  1.00  1.00           O
ATOM   1077  OD2 ASP A 134      65.105  72.366  56.872  1.00  1.00           O
ATOM   1078  C   ASP A 134      67.565  70.966  60.669  1.00  1.00           C
ATOM   1079  O   ASP A 134      66.580  70.932  61.405  1.00  1.00           O
ATOM   1080  N   ILE A 135      68.820  70.971  61.152  1.00  1.00           N
ATOM   1081  CA  ILE A 135      68.989  71.124  62.563  1.00  1.00           C
ATOM   1082  CB  ILE A 135      69.712  69.997  63.240  1.00  1.00           C
ATOM   1083  CG1 ILE A 135      69.892  70.359  64.723  1.00  1.00           C
ATOM   1084  CG2 ILE A 135      71.025  69.708  62.493  1.00  1.00           C
ATOM   1085  CD1 ILE A 135      68.579  70.681  65.433  1.00  1.00           C
ATOM   1086  C   ILE A 135      69.746  72.378  62.802  1.00  1.00           C
ATOM   1087  O   ILE A 135      70.963  72.446  62.631  1.00  1.00           O
ATOM   1088  N   SER A 136      69.003  73.424  63.189  1.00  1.00           N
ATOM   1089  CA  SER A 136      69.593  74.660  63.578  1.00  1.00           C
ATOM   1090  CB  SER A 136      69.725  75.691  62.447  1.00  1.00           C
ATOM   1091  OG  SER A 136      70.322  76.883  62.939  1.00  1.00           O
ATOM   1092  C   SER A 136      68.624  75.190  64.562  1.00  1.00           C
ATOM   1093  O   SER A 136      67.416  75.117  64.344  1.00  1.00           O
ATOM   1094  N   THR A 137      69.108  75.711  65.698  1.00  1.00           N
ATOM   1095  CA  THR A 137      68.122  76.222  66.589  1.00  1.00           C
ATOM   1096  CB  THR A 137      68.383  75.880  68.030  1.00  1.00           C
ATOM   1097  OG1 THR A 137      69.627  76.410  68.464  1.00  1.00           O
ATOM   1098  CG2 THR A 137      68.386  74.349  68.173  1.00  1.00           C
ATOM   1099  C   THR A 137      68.147  77.700  66.431  1.00  1.00           C
ATOM   1100  O   THR A 137      68.531  78.445  67.330  1.00  1.00           O
ATOM   1101  N   GLU A 138      67.711  78.160  65.249  1.00  1.00           N
ATOM   1102  CA  GLU A 138      67.677  79.561  64.987  1.00  1.00           C
ATOM   1103  CB  GLU A 138      67.559  79.889  63.490  1.00  1.00           C
ATOM   1104  CG  GLU A 138      68.768  79.451  62.664  1.00  1.00           C
ATOM   1105  CD  GLU A 138      68.398  79.611  61.198  1.00  1.00           C
ATOM   1106  OE1 GLU A 138      67.629  80.558  60.882  1.00  1.00           O
ATOM   1107  OE2 GLU A 138      68.870  78.781  60.376  1.00  1.00           O
ATOM   1108  C   GLU A 138      66.435  80.058  65.633  1.00  1.00           C
ATOM   1109  O   GLU A 138      65.537  79.281  65.937  1.00  1.00           O
ATOM   1110  N   ILE A 139      66.360  81.374  65.886  1.00  1.00           N
ATOM   1111  CA  ILE A 139      65.187  81.900  66.512  1.00  1.00           C
ATOM   1112  CB  ILE A 139      65.411  83.164  67.291  1.00  1.00           C
ATOM   1113  CG1 ILE A 139      65.823  84.317  66.355  1.00  1.00           C
ATOM   1114  CG2 ILE A 139      66.433  82.866  68.398  1.00  1.00           C
ATOM   1115  CD1 ILE A 139      67.117  84.075  65.578  1.00  1.00           C
ATOM   1116  C   ILE A 139      64.231  82.278  65.421  1.00  1.00           C
ATOM   1117  O   ILE A 139      64.638  82.800  64.384  1.00  1.00           O
ATOM   1118  N   TYR A 140      62.926  81.982  65.604  4.00  1.00           N
ATOM   1119  CA  TYR A 140      61.993  82.442  64.620  4.00  1.00           C
ATOM   1120  CB  TYR A 140      60.712  81.605  64.463  4.00  1.00           C
ATOM   1121  CG  TYR A 140      60.045  82.099  63.220  4.00  1.00           C
ATOM   1122  CD1 TYR A 140      60.436  81.617  61.992  4.00  1.00           C
ATOM   1123  CD2 TYR A 140      59.042  83.042  63.271  4.00  1.00           C
ATOM   1124  CE1 TYR A 140      59.839  82.058  60.834  4.00  1.00           C
ATOM   1125  CE2 TYR A 140      58.440  83.489  62.116  4.00  1.00           C
ATOM   1126  CZ  TYR A 140      58.838  82.998  60.895  4.00  1.00           C
ATOM   1127  OH  TYR A 140      58.223  83.454  59.709  4.00  1.00           O
ATOM   1128  C   TYR A 140      61.601  83.797  65.079  4.00  1.00           C
ATOM   1129  O   TYR A 140      61.071  83.971  66.176  4.00  1.00           O
ATOM   1130  N   GLN A 141      61.875  84.810  64.246  4.00  1.00           N
ATOM   1131  CA  GLN A 141      61.560  86.137  64.660  4.00  1.00           C
ATOM   1132  CB  GLN A 141      62.669  87.132  64.272  4.00  1.00           C
ATOM   1133  CG  GLN A 141      64.031  86.751  64.863  4.00  1.00           C
ATOM   1134  CD  GLN A 141      65.110  87.622  64.232  4.00  1.00           C
ATOM   1135  OE1 GLN A 141      64.844  88.730  63.769  4.00  1.00           O
ATOM   1136  NE2 GLN A 141      66.367  87.104  64.207  4.00  1.00           N
ATOM   1137  C   GLN A 141      60.325  86.503  63.912  4.00  1.00           C
ATOM   1138  O   GLN A 141      60.373  86.812  62.722  4.00  1.00           O
ATOM   1139  N   ALA A 142      59.174  86.469  64.604  1.00  1.00           N
ATOM   1140  CA  ALA A 142      57.936  86.684  63.924  1.00  1.00           C
ATOM   1141  CB  ALA A 142      56.714  86.455  64.828  1.00  1.00           C
ATOM   1142  C   ALA A 142      57.836  88.065  63.364  1.00  1.00           C
ATOM   1143  O   ALA A 142      57.518  88.239  62.188  1.00  1.00           O
ATOM   1144  N   GLY A 143      58.135  89.092  64.178  1.00  1.00           N
ATOM   1145  CA  GLY A 143      57.967  90.430  63.694  1.00  1.00           C
ATOM   1146  C   GLY A 143      59.222  90.832  63.006  1.00  1.00           C
ATOM   1147  O   GLY A 143      60.202  90.090  62.989  1.00  1.00           O
ATOM   1148  N   SER A 144      59.202  92.037  62.411  1.00  1.00           N
ATOM   1149  CA  SER A 144      60.349  92.559  61.735  1.00  1.00           C
ATOM   1150  CB  SER A 144      60.046  93.785  60.852  1.00  1.00           C
ATOM   1151  OG  SER A 144      59.664  94.889  61.656  1.00  1.00           O
ATOM   1152  C   SER A 144      61.359  92.967  62.770  1.00  1.00           C
ATOM   1153  O   SER A 144      62.533  93.158  62.457  1.00  1.00           O
ATOM   1154  N   THR A 145      60.924  93.092  64.046  1.00  1.00           N
ATOM   1155  CA  THR A 145      61.779  93.554  65.102  1.00  1.00           C
ATOM   1156  CB  THR A 145      61.093  93.639  66.442  1.00  1.00           C
ATOM   1157  OG1 THR A 145      60.724  92.341  66.880  1.00  1.00           O
ATOM   1158  CG2 THR A 145      59.843  94.521  66.298  1.00  1.00           C
ATOM   1159  C   THR A 145      62.944  92.633  65.265  1.00  1.00           C
ATOM   1160  O   THR A 145      62.852  91.411  65.153  1.00  1.00           O
ATOM   1161  N   PRO A 146      64.061  93.264  65.504  1.00  1.00           N
ATOM   1162  CA  PRO A 146      65.329  92.622  65.705  1.00  1.00           C
ATOM   1163  CD  PRO A 146      64.183  94.700  65.332  1.00  1.00           C
ATOM   1164  CB  PRO A 146      66.376  93.732  65.620  1.00  1.00           C
ATOM   1165  CG  PRO A 146      65.582  95.025  65.875  1.00  1.00           C
ATOM   1166  C   PRO A 146      65.376  91.888  67.006  1.00  1.00           C
ATOM   1167  O   PRO A 146      64.827  92.374  67.990  1.00  1.00           O
ATOM   1168  N   CYS A 147      66.022  90.710  67.003  1.00  1.00           N
ATOM   1169  CA  CYS A 147      66.250  89.978  68.209  1.00  1.00           C
ATOM   1170  CB  CYS A 147      65.598  88.584  68.237  1.00  1.00           C
ATOM   1171  SG  CYS A 147      63.783  88.676  68.312  1.00  1.00           S
ATOM   1172  C   CYS A 147      67.731  89.800  68.236  1.00  1.00           C
ATOM   1173  O   CYS A 147      68.361  89.597  67.200  1.00  1.00           O
ATOM   1174  N   ASN A 148      68.325  89.904  69.432  3.00  1.00           N
ATOM   1175  CA  ASN A 148      69.733  89.718  69.612  3.00  1.00           C
ATOM   1176  CB  ASN A 148      70.193  89.968  71.059  3.00  1.00           C
ATOM   1177  CG  ASN A 148      70.073  91.458  71.346  3.00  1.00           C
ATOM   1178  OD1 ASN A 148      69.959  92.271  70.429  3.00  1.00           O
ATOM   1179  ND2 ASN A 148      70.112  91.833  72.654  3.00  1.00           N
ATOM   1180  C   ASN A 148      69.974  88.279  69.312  3.00  1.00           C
ATOM   1181  O   ASN A 148      71.096  87.867  69.021  3.00  1.00           O
ATOM   1182  N   GLY A 149      68.892  87.476  69.350  3.00  1.00           N
ATOM   1183  CA  GLY A 149      69.030  86.062  69.214  3.00  1.00           C
ATOM   1184  C   GLY A 149      68.531  85.474  70.490  3.00  1.00           C
ATOM   1185  O   GLY A 149      68.736  84.294  70.773  3.00  1.00           O
ATOM   1186  N   VAL A 150      67.847  86.310  71.295  1.00  1.00           N
ATOM   1187  CA  VAL A 150      67.370  85.867  72.567  1.00  1.00           C
ATOM   1188  CB  VAL A 150      68.112  86.570  73.682  1.00  1.00           C
ATOM   1189  CG1 VAL A 150      67.616  86.115  75.064  1.00  1.00           C
ATOM   1190  CG2 VAL A 150      69.617  86.341  73.460  1.00  1.00           C
ATOM   1191  C   VAL A 150      65.911  86.169  72.677  1.00  1.00           C
ATOM   1192  O   VAL A 150      65.357  86.937  71.891  1.00  1.00           O
ATOM   1193  N   GLU A 151      65.249  85.537  73.664  1.00  1.00           N
ATOM   1194  CA  GLU A 151      63.846  85.707  73.871  1.00  1.00           C
ATOM   1195  CB  GLU A 151      63.255  84.716  74.887  1.00  1.00           C
ATOM   1196  CG  GLU A 151      63.452  83.252  74.476  1.00  1.00           C
ATOM   1197  CD  GLU A 151      62.766  82.993  73.139  1.00  1.00           C
ATOM   1198  OE1 GLU A 151      62.216  83.955  72.539  1.00  1.00           O
ATOM   1199  OE2 GLU A 151      62.786  81.814  72.695  1.00  1.00           O
ATOM   1200  C   GLU A 151      63.619  87.106  74.347  1.00  1.00           C
ATOM   1201  O   GLU A 151      64.517  87.749  74.888  1.00  1.00           O
ATOM   1202  N   GLY A 152      62.386  87.607  74.141  4.00  1.00           N
ATOM   1203  CA  GLY A 152      62.032  88.964  74.446  4.00  1.00           C
ATOM   1204  C   GLY A 152      61.621  89.556  73.139  4.00  1.00           C
ATOM   1205  O   GLY A 152      62.179  89.218  72.097  4.00  1.00           O
ATOM   1206  N   PHE A 153      60.621  90.462  73.154  3.00  1.00           N
ATOM   1207  CA  PHE A 153      60.117  90.941  71.900  3.00  1.00           C
ATOM   1208  CB  PHE A 153      61.164  91.592  70.982  3.00  1.00           C
ATOM   1209  CG  PHE A 153      61.341  92.980  71.496  3.00  1.00           C
ATOM   1210  CD1 PHE A 153      62.165  93.248  72.565  3.00  1.00           C
ATOM   1211  CD2 PHE A 153      60.665  94.018  70.898  3.00  1.00           C
ATOM   1212  CE1 PHE A 153      62.310  94.536  73.026  3.00  1.00           C
ATOM   1213  CE2 PHE A 153      60.805  95.307  71.353  3.00  1.00           C
ATOM   1214  CZ  PHE A 153      61.632  95.566  72.420  3.00  1.00           C
ATOM   1215  C   PHE A 153      59.464  89.757  71.248  3.00  1.00           C
ATOM   1216  O   PHE A 153      59.360  88.696  71.862  3.00  1.00           O
ATOM   1217  N   ASN A 154      58.958  89.877  70.005  3.00  1.00           N
ATOM   1218  CA  ASN A 154      58.316  88.695  69.507  3.00  1.00           C
ATOM   1219  CB  ASN A 154      57.154  88.958  68.523  3.00  1.00           C
ATOM   1220  CG  ASN A 154      57.597  89.756  67.302  3.00  1.00           C
ATOM   1221  OD1 ASN A 154      58.770  90.079  67.124  3.00  1.00           O
ATOM   1222  ND2 ASN A 154      56.605  90.106  66.439  3.00  1.00           N
ATOM   1223  C   ASN A 154      59.333  87.784  68.893  3.00  1.00           C
ATOM   1224  O   ASN A 154      59.487  87.713  67.675  3.00  1.00           O
ATOM   1225  N   CYS A 155      60.050  87.035  69.752  4.00  1.00           N
ATOM   1226  CA  CYS A 155      61.012  86.077  69.290  4.00  1.00           C
ATOM   1227  CB  CYS A 155      62.415  86.273  69.895  4.00  1.00           C
ATOM   1228  SG  CYS A 155      63.621  85.051  69.295  4.00  1.00           S
ATOM   1229  C   CYS A 155      60.514  84.775  69.758  4.00  1.00           C
ATOM   1230  O   CYS A 155      60.213  84.585  70.934  4.00  1.00           O
ATOM   1231  N   TYR A 156      60.402  83.839  68.816  4.00  1.00           N
ATOM   1232  CA  TYR A 156      59.929  82.558  69.188  4.00  1.00           C
ATOM   1233  CB  TYR A 156      58.674  82.130  68.415  4.00  1.00           C
ATOM   1234  CG  TYR A 156      58.572  80.655  68.560  4.00  1.00           C
ATOM   1235  CD1 TYR A 156      58.312  80.078  69.778  4.00  1.00           C
ATOM   1236  CD2 TYR A 156      58.731  79.845  67.461  4.00  1.00           C
ATOM   1237  CE1 TYR A 156      58.220  78.713  69.908  4.00  1.00           C
ATOM   1238  CE2 TYR A 156      58.640  78.481  67.578  4.00  1.00           C
ATOM   1239  CZ  TYR A 156      58.386  77.913  68.803  4.00  1.00           C
ATOM   1240  OH  TYR A 156      58.296  76.510  68.918  4.00  1.00           O
ATOM   1241  C   TYR A 156      61.018  81.594  68.903  4.00  1.00           C
ATOM   1242  O   TYR A 156      61.688  81.689  67.880  4.00  1.00           O
ATOM   1243  N   PHE A 157      61.244  80.653  69.829  1.00  1.00           N
ATOM   1244  CA  PHE A 157      62.308  79.730  69.614  1.00  1.00           C
ATOM   1245  CB  PHE A 157      63.081  79.438  70.913  1.00  1.00           C
ATOM   1246  CG  PHE A 157      64.184  78.487  70.621  1.00  1.00           C
ATOM   1247  CD1 PHE A 157      65.319  78.921  69.977  1.00  1.00           C
ATOM   1248  CD2 PHE A 157      64.096  77.172  71.011  1.00  1.00           C
ATOM   1249  CE1 PHE A 157      66.348  78.049  69.711  1.00  1.00           C
ATOM   1250  CE2 PHE A 157      65.122  76.296  70.748  1.00  1.00           C
ATOM   1251  CZ  PHE A 157      66.250  76.735  70.097  1.00  1.00           C
ATOM   1252  C   PHE A 157      61.703  78.463  69.122  1.00  1.00           C
ATOM   1253  O   PHE A 157      61.107  77.697  69.876  1.00  1.00           O
ATOM   1254  N   PRO A 158      61.837  78.242  67.849  1.00  1.00           N
ATOM   1255  CA  PRO A 158      61.293  77.059  67.245  1.00  1.00           C
ATOM   1256  CD  PRO A 158      62.962  78.767  67.097  1.00  1.00           C
ATOM   1257  CB  PRO A 158      61.797  77.076  65.826  1.00  1.00           C
ATOM   1258  CG  PRO A 158      63.159  77.770  65.944  1.00  1.00           C
ATOM   1259  C   PRO A 158      61.868  75.905  67.953  1.00  1.00           C
ATOM   1260  O   PRO A 158      63.089  75.791  68.043  1.00  1.00           O
ATOM   1261  N   LEU A 159      60.992  75.039  68.456  4.00  1.00           N
ATOM   1262  CA  LEU A 159      61.457  73.882  69.116  4.00  1.00           C
ATOM   1263  CB  LEU A 159      62.535  74.164  70.179  4.00  1.00           C
ATOM   1264  CG  LEU A 159      63.118  72.891  70.821  4.00  1.00           C
ATOM   1265  CD1 LEU A 159      64.063  72.167  69.848  4.00  1.00           C
ATOM   1266  CD2 LEU A 159      63.758  73.177  72.187  4.00  1.00           C
ATOM   1267  C   LEU A 159      60.253  73.443  69.885  4.00  1.00           C
ATOM   1268  O   LEU A 159      59.794  74.171  70.764  4.00  1.00           O
ATOM   1269  N   GLN A 160      59.683  72.262  69.582  4.00  1.00           N
ATOM   1270  CA  GLN A 160      58.532  71.862  70.341  4.00  1.00           C
ATOM   1271  CB  GLN A 160      57.290  71.591  69.475  4.00  1.00           C
ATOM   1272  CG  GLN A 160      56.909  72.767  68.564  4.00  1.00           C
ATOM   1273  CD  GLN A 160      56.617  74.018  69.391  4.00  1.00           C
ATOM   1274  OE1 GLN A 160      57.110  74.190  70.505  4.00  1.00           O
ATOM   1275  NE2 GLN A 160      55.800  74.941  68.816  4.00  1.00           N
ATOM   1276  C   GLN A 160      58.927  70.610  71.017  4.00  1.00           C
ATOM   1277  O   GLN A 160      59.566  69.742  70.427  4.00  1.00           O
ATOM   1278  N   SER A 161      58.573  70.498  72.302  4.00  1.00           N
ATOM   1279  CA  SER A 161      58.956  69.322  73.004  4.00  1.00           C
ATOM   1280  CB  SER A 161      59.331  69.594  74.471  4.00  1.00           C
ATOM   1281  OG  SER A 161      59.559  68.372  75.156  4.00  1.00           O
ATOM   1282  C   SER A 161      57.779  68.443  73.028  4.00  1.00           C
ATOM   1283  O   SER A 161      56.652  68.899  73.217  4.00  1.00           O
ATOM   1284  N   TYR A 162      57.997  67.139  72.819  1.00  1.00           N
ATOM   1285  CA  TYR A 162      56.812  66.377  72.919  1.00  1.00           C
ATOM   1286  CB  TYR A 162      56.539  65.355  71.808  1.00  1.00           C
ATOM   1287  CG  TYR A 162      55.131  64.902  72.033  1.00  1.00           C
ATOM   1288  CD1 TYR A 162      54.076  65.673  71.596  1.00  1.00           C
ATOM   1289  CD2 TYR A 162      54.857  63.720  72.680  1.00  1.00           C
ATOM   1290  CE1 TYR A 162      52.775  65.274  71.799  1.00  1.00           C
ATOM   1291  CE2 TYR A 162      53.558  63.314  72.885  1.00  1.00           C
ATOM   1292  CZ  TYR A 162      52.513  64.091  72.445  1.00  1.00           C
ATOM   1293  OH  TYR A 162      51.180  63.676  72.655  1.00  1.00           O
ATOM   1294  C   TYR A 162      56.878  65.663  74.209  1.00  1.00           C
ATOM   1295  O   TYR A 162      57.842  64.958  74.501  1.00  1.00           O
ATOM   1296  N   GLY A 163      55.841  65.866  75.038  1.00  1.00           N
ATOM   1297  CA  GLY A 163      55.859  65.216  76.301  1.00  1.00           C
ATOM   1298  C   GLY A 163      54.973  64.029  76.173  1.00  1.00           C
ATOM   1299  O   GLY A 163      53.778  64.099  76.454  1.00  1.00           O
ATOM   1300  N   PHE A 164      55.541  62.888  75.742  1.00  1.00           N
ATOM   1301  CA  PHE A 164      54.717  61.736  75.703  1.00  1.00           C
ATOM   1302  CB  PHE A 164      54.862  60.780  74.514  1.00  1.00           C
ATOM   1303  CG  PHE A 164      53.894  59.702  74.871  1.00  1.00           C
ATOM   1304  CD1 PHE A 164      52.542  59.963  74.897  1.00  1.00           C
ATOM   1305  CD2 PHE A 164      54.331  58.443  75.210  1.00  1.00           C
ATOM   1306  CE1 PHE A 164      51.637  58.984  75.234  1.00  1.00           C
ATOM   1307  CE2 PHE A 164      53.429  57.458  75.546  1.00  1.00           C
ATOM   1308  CZ  PHE A 164      52.083  57.725  75.555  1.00  1.00           C
ATOM   1309  C   PHE A 164      54.953  60.939  76.936  1.00  1.00           C
ATOM   1310  O   PHE A 164      56.093  60.708  77.335  1.00  1.00           O
ATOM   1311  N   GLN A 165      53.851  60.506  77.576  1.00  1.00           N
ATOM   1312  CA  GLN A 165      53.961  59.773  78.797  1.00  1.00           C
ATOM   1313  CB  GLN A 165      53.455  60.560  80.017  1.00  1.00           C
ATOM   1314  CG  GLN A 165      54.164  61.886  80.292  1.00  1.00           C
ATOM   1315  CD  GLN A 165      53.435  62.534  81.463  1.00  1.00           C
ATOM   1316  OE1 GLN A 165      53.314  61.947  82.538  1.00  1.00           O
ATOM   1317  NE2 GLN A 165      52.917  63.771  81.243  1.00  1.00           N
ATOM   1318  C   GLN A 165      53.062  58.597  78.722  1.00  1.00           C
ATOM   1319  O   GLN A 165      51.993  58.647  78.117  1.00  1.00           O
ATOM   1320  N   PRO A 166      53.458  57.549  79.395  3.00  1.00           N
ATOM   1321  CA  PRO A 166      52.688  56.344  79.417  3.00  1.00           C
ATOM   1322  CD  PRO A 166      54.230  57.685  80.617  3.00  1.00           C
ATOM   1323  CB  PRO A 166      53.414  55.416  80.382  3.00  1.00           C
ATOM   1324  CG  PRO A 166      53.951  56.406  81.429  3.00  1.00           C
ATOM   1325  C   PRO A 166      51.405  56.778  80.037  3.00  1.00           C
ATOM   1326  O   PRO A 166      51.393  57.805  80.719  3.00  1.00           O
ATOM   1327  N   THR A 167      50.344  55.968  79.901  3.00  1.00           N
ATOM   1328  CA  THR A 167      49.025  56.379  80.267  3.00  1.00           C
ATOM   1329  CB  THR A 167      48.742  56.302  81.745  3.00  1.00           C
ATOM   1330  OG1 THR A 167      49.612  57.159  82.471  3.00  1.00           O
ATOM   1331  CG2 THR A 167      48.922  54.845  82.204  3.00  1.00           C
ATOM   1332  C   THR A 167      48.825  57.781  79.809  3.00  1.00           C
ATOM   1333  O   THR A 167      48.841  58.737  80.585  3.00  1.00           O
ATOM   1334  N   ASN A 168      48.633  57.916  78.488  1.00  1.00           N
ATOM   1335  CA  ASN A 168      48.364  59.188  77.910  1.00  1.00           C
ATOM   1336  CB  ASN A 168      49.584  59.900  77.305  1.00  1.00           C
ATOM   1337  CG  ASN A 168      49.245  61.385  77.278  1.00  1.00           C
ATOM   1338  OD1 ASN A 168      48.118  61.780  77.576  1.00  1.00           O
ATOM   1339  ND2 ASN A 168      50.245  62.231  76.921  1.00  1.00           N
ATOM   1340  C   ASN A 168      47.383  58.917  76.820  1.00  1.00           C
ATOM   1341  O   ASN A 168      46.882  57.799  76.697  1.00  1.00           O
ATOM   1342  N   GLY A 169      47.047  59.937  76.014  1.00  1.00           N
ATOM   1343  CA  GLY A 169      46.093  59.694  74.977  1.00  1.00           C
ATOM   1344  C   GLY A 169      46.777  58.909  73.905  1.00  1.00           C
ATOM   1345  O   GLY A 169      48.004  58.869  73.825  1.00  1.00           O
ATOM   1346  N   VAL A 170      45.972  58.252  73.049  2.00  1.00           N
ATOM   1347  CA  VAL A 170      46.480  57.467  71.965  2.00  1.00           C
ATOM   1348  CB  VAL A 170      45.399  56.713  71.240  2.00  1.00           C
ATOM   1349  CG1 VAL A 170      44.813  55.665  72.201  2.00  1.00           C
ATOM   1350  CG2 VAL A 170      44.354  57.718  70.726  2.00  1.00           C
ATOM   1351  C   VAL A 170      47.149  58.366  70.989  2.00  1.00           C
ATOM   1352  O   VAL A 170      48.186  58.023  70.424  2.00  1.00           O
ATOM   1353  N   GLY A 171      46.566  59.555  70.770  2.00  1.00           N
ATOM   1354  CA  GLY A 171      47.152  60.469  69.841  2.00  1.00           C
ATOM   1355  C   GLY A 171      48.522  60.774  70.360  2.00  1.00           C
ATOM   1356  O   GLY A 171      49.475  60.912  69.598  2.00  1.00           O
ATOM   1357  N   TYR A 172      48.628  60.892  71.695  2.00  1.00           N
ATOM   1358  CA  TYR A 172      49.821  61.255  72.406  2.00  1.00           C
ATOM   1359  CB  TYR A 172      49.529  61.445  73.903  2.00  1.00           C
ATOM   1360  CG  TYR A 172      48.560  62.569  74.051  2.00  1.00           C
ATOM   1361  CD1 TYR A 172      47.250  62.422  73.653  2.00  1.00           C
ATOM   1362  CD2 TYR A 172      48.953  63.764  74.609  2.00  1.00           C
ATOM   1363  CE1 TYR A 172      46.348  63.450  73.796  2.00  1.00           C
ATOM   1364  CE2 TYR A 172      48.056  64.796  74.756  2.00  1.00           C
ATOM   1365  CZ  TYR A 172      46.753  64.641  74.349  2.00  1.00           C
ATOM   1366  OH  TYR A 172      45.831  65.698  74.500  2.00  1.00           O
ATOM   1367  C   TYR A 172      50.913  60.205  72.303  2.00  1.00           C
ATOM   1368  O   TYR A 172      52.073  60.554  72.094  2.00  1.00           O
ATOM   1369  N   GLN A 173      50.591  58.893  72.428  1.00  1.00           N
ATOM   1370  CA  GLN A 173      51.603  57.855  72.534  1.00  1.00           C
ATOM   1371  CB  GLN A 173      51.032  56.430  72.611  1.00  1.00           C
ATOM   1372  CG  GLN A 173      50.330  55.997  71.324  1.00  1.00           C
ATOM   1373  CD  GLN A 173      49.940  54.534  71.470  1.00  1.00           C
ATOM   1374  OE1 GLN A 173      50.389  53.681  70.706  1.00  1.00           O
ATOM   1375  NE2 GLN A 173      49.077  54.232  72.478  1.00  1.00           N
ATOM   1376  C   GLN A 173      52.521  57.881  71.364  1.00  1.00           C
ATOM   1377  O   GLN A 173      52.109  57.998  70.216  1.00  1.00           O
ATOM   1378  N   PRO A 174      53.771  57.686  71.685  4.00  1.00           N
ATOM   1379  CA  PRO A 174      54.861  57.944  70.790  4.00  1.00           C
ATOM   1380  CD  PRO A 174      54.140  56.732  72.711  4.00  1.00           C
ATOM   1381  CB  PRO A 174      56.082  57.236  71.380  4.00  1.00           C
ATOM   1382  CG  PRO A 174      55.665  56.864  72.813  4.00  1.00           C
ATOM   1383  C   PRO A 174      54.672  57.554  69.367  4.00  1.00           C
ATOM   1384  O   PRO A 174      54.228  58.377  68.571  4.00  1.00           O
ATOM   1385  N   TYR A 175      54.892  56.274  69.060  4.00  1.00           N
ATOM   1386  CA  TYR A 175      54.937  55.799  67.715  4.00  1.00           C
ATOM   1387  CB  TYR A 175      53.917  56.394  66.722  4.00  1.00           C
ATOM   1388  CG  TYR A 175      52.573  55.824  67.030  4.00  1.00           C
ATOM   1389  CD1 TYR A 175      51.817  56.321  68.065  4.00  1.00           C
ATOM   1390  CD2 TYR A 175      52.066  54.789  66.275  4.00  1.00           C
ATOM   1391  CE1 TYR A 175      50.576  55.799  68.348  4.00  1.00           C
ATOM   1392  CE2 TYR A 175      50.826  54.262  66.552  4.00  1.00           C
ATOM   1393  CZ  TYR A 175      50.080  54.766  67.590  4.00  1.00           C
ATOM   1394  OH  TYR A 175      48.806  54.227  67.875  4.00  1.00           O
ATOM   1395  C   TYR A 175      56.321  56.000  67.194  4.00  1.00           C
ATOM   1396  O   TYR A 175      56.808  57.126  67.095  4.00  1.00           O
ATOM   1397  N   ARG A 176      56.992  54.877  66.863  4.00  1.00           N
ATOM   1398  CA  ARG A 176      58.307  54.905  66.295  4.00  1.00           C
ATOM   1399  CB  ARG A 176      59.204  53.737  66.734  4.00  1.00           C
ATOM   1400  CG  ARG A 176      59.772  53.872  68.152  4.00  1.00           C
ATOM   1401  CD  ARG A 176      60.498  52.603  68.606  4.00  1.00           C
ATOM   1402  NE  ARG A 176      61.307  52.906  69.818  4.00  1.00           N
ATOM   1403  CZ  ARG A 176      62.367  52.094  70.102  4.00  1.00           C
ATOM   1404  NH1 ARG A 176      62.619  51.025  69.289  4.00  1.00           N
ATOM   1405  NH2 ARG A 176      63.173  52.345  71.174  4.00  1.00           N
ATOM   1406  C   ARG A 176      58.072  54.788  64.832  4.00  1.00           C
ATOM   1407  O   ARG A 176      57.149  54.098  64.403  4.00  1.00           O
ATOM   1408  N   VAL A 177      58.877  55.481  64.012  4.00  1.00           N
ATOM   1409  CA  VAL A 177      58.555  55.414  62.625  4.00  1.00           C
ATOM   1410  CB  VAL A 177      57.974  56.686  62.096  4.00  1.00           C
ATOM   1411  CG1 VAL A 177      57.820  56.558  60.572  4.00  1.00           C
ATOM   1412  CG2 VAL A 177      56.651  56.949  62.838  4.00  1.00           C
ATOM   1413  C   VAL A 177      59.765  55.098  61.811  4.00  1.00           C
ATOM   1414  O   VAL A 177      60.871  55.556  62.101  4.00  1.00           O
ATOM   1415  N   VAL A 178      59.569  54.262  60.770  4.00  1.00           N
ATOM   1416  CA  VAL A 178      60.620  53.970  59.844  4.00  1.00           C
ATOM   1417  CB  VAL A 178      61.141  52.561  59.914  4.00  1.00           C
ATOM   1418  CG1 VAL A 178      61.750  52.358  61.313  4.00  1.00           C
ATOM   1419  CG2 VAL A 178      60.016  51.570  59.572  4.00  1.00           C
ATOM   1420  C   VAL A 178      60.065  54.217  58.484  4.00  1.00           C
ATOM   1421  O   VAL A 178      59.024  53.672  58.118  4.00  1.00           O
ATOM   1422  N   VAL A 179      60.743  55.074  57.698  4.00  1.00           N
ATOM   1423  CA  VAL A 179      60.226  55.342  56.395  4.00  1.00           C
ATOM   1424  CB  VAL A 179      60.003  56.804  56.127  4.00  1.00           C
ATOM   1425  CG1 VAL A 179      58.872  57.282  57.054  4.00  1.00           C
ATOM   1426  CG2 VAL A 179      61.319  57.572  56.337  4.00  1.00           C
ATOM   1427  C   VAL A 179      61.158  54.780  55.389  4.00  1.00           C
ATOM   1428  O   VAL A 179      62.261  55.276  55.176  4.00  1.00           O
ATOM   1429  N   LEU A 180      60.706  53.722  54.704  4.00  1.00           N
ATOM   1430  CA  LEU A 180      61.600  53.106  53.787  4.00  1.00           C
ATOM   1431  CB  LEU A 180      61.421  51.580  53.715  4.00  1.00           C
ATOM   1432  CG  LEU A 180      61.587  50.873  55.076  4.00  1.00           C
ATOM   1433  CD1 LEU A 180      60.449  51.237  56.048  4.00  1.00           C
ATOM   1434  CD2 LEU A 180      61.747  49.356  54.896  4.00  1.00           C
ATOM   1435  C   LEU A 180      61.327  53.668  52.437  4.00  1.00           C
ATOM   1436  O   LEU A 180      60.253  53.469  51.870  4.00  1.00           O
ATOM   1437  N   SER A 181      62.312  54.406  51.895  4.00  1.00           N
ATOM   1438  CA  SER A 181      62.175  54.997  50.600  4.00  1.00           C
ATOM   1439  CB  SER A 181      63.008  56.277  50.425  4.00  1.00           C
ATOM   1440  OG  SER A 181      62.824  56.807  49.121  4.00  1.00           O
ATOM   1441  C   SER A 181      62.670  54.004  49.607  4.00  1.00           C
ATOM   1442  O   SER A 181      63.245  52.978  49.968  4.00  1.00           O
ATOM   1443  N   PHE A 182      62.436  54.289  48.315  4.00  1.00           N
ATOM   1444  CA  PHE A 182      62.858  53.402  47.273  4.00  1.00           C
ATOM   1445  CB  PHE A 182      61.662  52.677  46.638  4.00  1.00           C
ATOM   1446  CG  PHE A 182      62.122  51.852  45.486  4.00  1.00           C
ATOM   1447  CD1 PHE A 182      62.162  52.390  44.220  4.00  1.00           C
ATOM   1448  CD2 PHE A 182      62.507  50.543  45.667  4.00  1.00           C
ATOM   1449  CE1 PHE A 182      62.580  51.636  43.149  4.00  1.00           C
ATOM   1450  CE2 PHE A 182      62.924  49.784  44.599  4.00  1.00           C
ATOM   1451  CZ  PHE A 182      62.962  50.329  43.338  4.00  1.00           C
ATOM   1452  C   PHE A 182      63.467  54.248  46.188  4.00  1.00           C
ATOM   1453  O   PHE A 182      63.016  55.366  45.946  4.00  1.00           O
ATOM   1454  N   GLU A 183      64.536  53.753  45.522  4.00  1.00           N
ATOM   1455  CA  GLU A 183      65.067  54.482  44.400  4.00  1.00           C
ATOM   1456  CB  GLU A 183      66.379  55.242  44.667  4.00  1.00           C
ATOM   1457  CG  GLU A 183      66.784  56.129  43.482  4.00  1.00           C
ATOM   1458  CD  GLU A 183      68.065  56.876  43.827  4.00  1.00           C
ATOM   1459  OE1 GLU A 183      68.073  57.576  44.874  4.00  1.00           O
ATOM   1460  OE2 GLU A 183      69.052  56.760  43.053  4.00  1.00           O
ATOM   1461  C   GLU A 183      65.348  53.495  43.327  4.00  1.00           C
ATOM   1462  O   GLU A 183      66.124  52.558  43.509  4.00  1.00           O
ATOM   1463  N   LEU A 184      64.701  53.682  42.166  1.00  1.00           N
ATOM   1464  CA  LEU A 184      64.954  52.794  41.079  1.00  1.00           C
ATOM   1465  CB  LEU A 184      63.664  52.271  40.424  1.00  1.00           C
ATOM   1466  CG  LEU A 184      63.901  51.309  39.245  1.00  1.00           C
ATOM   1467  CD1 LEU A 184      64.580  50.010  39.708  1.00  1.00           C
ATOM   1468  CD2 LEU A 184      62.603  51.054  38.463  1.00  1.00           C
ATOM   1469  C   LEU A 184      65.669  53.602  40.068  1.00  1.00           C
ATOM   1470  O   LEU A 184      65.096  54.503  39.456  1.00  1.00           O
ATOM   1471  N   LEU A 185      66.960  53.304  39.879  1.00  1.00           N
ATOM   1472  CA  LEU A 185      67.673  54.066  38.917  1.00  1.00           C
ATOM   1473  CB  LEU A 185      68.828  54.892  39.498  1.00  1.00           C
ATOM   1474  CG  LEU A 185      69.373  55.888  38.465  1.00  1.00           C
ATOM   1475  CD1 LEU A 185      68.245  56.814  37.983  1.00  1.00           C
ATOM   1476  CD2 LEU A 185      70.573  56.675  39.015  1.00  1.00           C
ATOM   1477  C   LEU A 185      68.227  53.091  37.925  1.00  1.00           C
ATOM   1478  O   LEU A 185      68.068  51.881  38.077  1.00  1.00           O
ATOM   1479  N   HIS A 186      68.888  53.602  36.869  1.00  1.00           N
ATOM   1480  CA  HIS A 186      69.438  52.750  35.852  1.00  1.00           C
ATOM   1481  ND1 HIS A 186      68.530  53.516  32.728  1.00  1.00           N
ATOM   1482  CG  HIS A 186      69.148  54.160  33.778  1.00  1.00           C
ATOM   1483  CB  HIS A 186      70.129  53.504  34.703  1.00  1.00           C
ATOM   1484  NE2 HIS A 186      67.753  55.600  32.743  1.00  1.00           N
ATOM   1485  CD2 HIS A 186      68.662  55.432  33.771  1.00  1.00           C
ATOM   1486  CE1 HIS A 186      67.707  54.423  32.144  1.00  1.00           C
ATOM   1487  C   HIS A 186      70.455  51.859  36.492  1.00  1.00           C
ATOM   1488  O   HIS A 186      70.628  50.714  36.082  1.00  1.00           O
ATOM   1489  N   ALA A 187      71.147  52.363  37.532  1.00  1.00           N
ATOM   1490  CA  ALA A 187      72.187  51.602  38.163  1.00  1.00           C
ATOM   1491  CB  ALA A 187      72.814  52.289  39.388  1.00  1.00           C
ATOM   1492  C   ALA A 187      71.647  50.271  38.590  1.00  1.00           C
ATOM   1493  O   ALA A 187      70.465  50.100  38.882  1.00  1.00           O
ATOM   1494  N   PRO A 188      72.558  49.331  38.633  1.00  1.00           N
ATOM   1495  CA  PRO A 188      72.318  47.941  38.923  1.00  1.00           C
ATOM   1496  CD  PRO A 188      73.964  49.618  38.403  1.00  1.00           C
ATOM   1497  CB  PRO A 188      73.690  47.266  38.917  1.00  1.00           C
ATOM   1498  CG  PRO A 188      74.601  48.242  38.154  1.00  1.00           C
ATOM   1499  C   PRO A 188      71.641  47.727  40.240  1.00  1.00           C
ATOM   1500  O   PRO A 188      71.697  48.604  41.101  1.00  1.00           O
ATOM   1501  N   ALA A 189      70.973  46.563  40.390  1.00  1.00           N
ATOM   1502  CA  ALA A 189      70.277  46.209  41.592  1.00  1.00           C
ATOM   1503  CB  ALA A 189      69.366  44.979  41.438  1.00  1.00           C
ATOM   1504  C   ALA A 189      71.274  45.915  42.649  1.00  1.00           C
ATOM   1505  O   ALA A 189      72.389  45.476  42.368  1.00  1.00           O
ATOM   1506  N   THR A 190      70.893  46.177  43.910  1.00  1.00           N
ATOM   1507  CA  THR A 190      71.811  45.930  44.973  1.00  1.00           C
ATOM   1508  CB  THR A 190      72.765  47.072  45.142  1.00  1.00           C
ATOM   1509  OG1 THR A 190      73.410  47.355  43.909  1.00  1.00           O
ATOM   1510  CG2 THR A 190      73.824  46.650  46.159  1.00  1.00           C
ATOM   1511  C   THR A 190      70.955  45.829  46.229  1.00  1.00           C
ATOM   1512  O   THR A 190      70.224  46.813  46.524  1.00  1.00           O
ATOM   1513  OXT THR A 190      71.011  44.768  46.905  1.00  1.00           O
TER    1514      THR A 190 
ATOM   1515  N   LYS B   1      52.876  78.357  56.998  1.00  0.00           N
ATOM   1516  CA  LYS B   1      52.658  79.017  58.304  1.00  0.00           C
ATOM   1517  CB  LYS B   1      51.230  79.578  58.397  1.00  0.00           C
ATOM   1518  CG  LYS B   1      51.031  80.820  57.527  1.00  0.00           C
ATOM   1519  CD  LYS B   1      51.206  80.544  56.035  1.00  0.00           C
ATOM   1520  CE  LYS B   1      51.139  81.805  55.173  1.00  0.00           C
ATOM   1521  NZ  LYS B   1      51.367  81.458  53.754  1.00  0.00           N
ATOM   1522  C   LYS B   1      52.873  78.060  59.424  1.00  0.00           C
ATOM   1523  O   LYS B   1      53.116  76.873  59.213  1.00  0.00           O
ATOM   1524  N   LEU B   2      52.796  78.576  60.662  1.00  0.00           N
ATOM   1525  CA  LEU B   2      53.046  77.753  61.803  1.00  0.00           C
ATOM   1526  CB  LEU B   2      53.970  78.453  62.822  1.00  0.00           C
ATOM   1527  CG  LEU B   2      55.414  78.716  62.351  1.00  0.00           C
ATOM   1528  CD1 LEU B   2      55.454  79.468  61.012  1.00  0.00           C
ATOM   1529  CD2 LEU B   2      56.203  79.468  63.439  1.00  0.00           C
ATOM   1530  C   LEU B   2      51.760  77.560  62.543  1.00  0.00           C
ATOM   1531  O   LEU B   2      51.436  78.353  63.425  1.00  0.00           O
ATOM   1532  N   THR B   3      50.988  76.502  62.227  4.00  0.00           N
ATOM   1533  CA  THR B   3      49.847  76.271  63.062  4.00  0.00           C
ATOM   1534  CB  THR B   3      48.755  75.452  62.428  4.00  0.00           C
ATOM   1535  OG1 THR B   3      47.587  75.492  63.234  4.00  0.00           O
ATOM   1536  CG2 THR B   3      49.234  74.001  62.256  4.00  0.00           C
ATOM   1537  C   THR B   3      50.433  75.498  64.210  4.00  0.00           C
ATOM   1538  O   THR B   3      51.253  74.603  64.012  4.00  0.00           O
ATOM   1539  N   ILE B   4      50.065  75.856  65.451  4.00  0.00           N
ATOM   1540  CA  ILE B   4      50.579  75.193  66.619  4.00  0.00           C
ATOM   1541  CB  ILE B   4      50.305  75.955  67.881  4.00  0.00           C
ATOM   1542  CG1 ILE B   4      50.931  75.253  69.097  4.00  0.00           C
ATOM   1543  CG2 ILE B   4      48.780  76.129  67.988  4.00  0.00           C
ATOM   1544  CD1 ILE B   4      50.792  76.049  70.394  4.00  0.00           C
ATOM   1545  C   ILE B   4      49.796  73.925  66.758  4.00  0.00           C
ATOM   1546  O   ILE B   4      48.632  73.852  66.367  4.00  0.00           O
ATOM   1547  N   LYS B   5      50.437  72.884  67.318  4.00  0.00           N
ATOM   1548  CA  LYS B   5      49.850  71.582  67.445  4.00  0.00           C
ATOM   1549  CB  LYS B   5      50.808  70.534  68.028  4.00  0.00           C
ATOM   1550  CG  LYS B   5      50.292  69.105  67.847  4.00  0.00           C
ATOM   1551  CD  LYS B   5      50.256  68.666  66.382  4.00  0.00           C
ATOM   1552  CE  LYS B   5      51.646  68.558  65.751  4.00  0.00           C
ATOM   1553  NZ  LYS B   5      51.532  68.151  64.332  4.00  0.00           N
ATOM   1554  C   LYS B   5      48.633  71.606  68.310  4.00  0.00           C
ATOM   1555  O   LYS B   5      47.659  70.906  68.037  4.00  0.00           O
ATOM   1556  N   GLY B   6      48.637  72.430  69.366  1.00  0.00           N
ATOM   1557  CA  GLY B   6      47.564  72.340  70.305  1.00  0.00           C
ATOM   1558  C   GLY B   6      48.201  71.604  71.412  1.00  0.00           C
ATOM   1559  O   GLY B   6      47.705  71.549  72.537  1.00  0.00           O
ATOM   1560  N   ASP B   7      49.360  71.015  71.072  1.00  0.00           N
ATOM   1561  CA  ASP B   7      50.129  70.315  72.037  1.00  0.00           C
ATOM   1562  CB  ASP B   7      50.063  68.789  71.874  1.00  0.00           C
ATOM   1563  CG  ASP B   7      50.578  68.166  73.160  1.00  0.00           C
ATOM   1564  OD1 ASP B   7      50.532  68.860  74.210  1.00  0.00           O
ATOM   1565  OD2 ASP B   7      51.026  66.989  73.109  1.00  0.00           O
ATOM   1566  C   ASP B   7      51.546  70.714  71.860  1.00  0.00           C
ATOM   1567  O   ASP B   7      52.234  70.244  70.955  1.00  0.00           O
ATOM   1568  N   VAL B   8      52.016  71.617  72.731  1.00  0.00           N
ATOM   1569  CA  VAL B   8      53.379  72.019  72.657  1.00  0.00           C
ATOM   1570  CB  VAL B   8      53.556  73.447  72.260  1.00  0.00           C
ATOM   1571  CG1 VAL B   8      55.057  73.744  72.262  1.00  0.00           C
ATOM   1572  CG2 VAL B   8      52.870  73.682  70.907  1.00  0.00           C
ATOM   1573  C   VAL B   8      53.899  71.914  74.042  1.00  0.00           C
ATOM   1574  O   VAL B   8      53.138  72.035  75.000  1.00  0.00           O
ATOM   1575  N   SER B   9      55.205  71.646  74.204  1.00  0.00           N
ATOM   1576  CA  SER B   9      55.614  71.589  75.566  1.00  0.00           C
ATOM   1577  CB  SER B   9      55.679  70.144  76.098  1.00  0.00           C
ATOM   1578  OG  SER B   9      54.410  69.515  75.986  1.00  0.00           O
ATOM   1579  C   SER B   9      57.008  72.132  75.691  1.00  0.00           C
ATOM   1580  O   SER B   9      57.928  71.388  76.027  1.00  0.00           O
ATOM   1581  N   ILE B  10      57.228  73.440  75.442  1.00  0.00           N
ATOM   1582  CA  ILE B  10      58.559  73.919  75.705  1.00  0.00           C
ATOM   1583  CB  ILE B  10      59.367  74.278  74.482  1.00  0.00           C
ATOM   1584  CG1 ILE B  10      58.801  75.485  73.715  1.00  0.00           C
ATOM   1585  CG2 ILE B  10      59.461  73.008  73.621  1.00  0.00           C
ATOM   1586  CD1 ILE B  10      57.383  75.285  73.195  1.00  0.00           C
ATOM   1587  C   ILE B  10      58.411  75.136  76.576  1.00  0.00           C
ATOM   1588  O   ILE B  10      57.828  76.147  76.184  1.00  0.00           O
ATOM   1589  N   PRO B  11      58.886  75.025  77.783  1.00  0.00           N
ATOM   1590  CA  PRO B  11      58.803  76.119  78.717  1.00  0.00           C
ATOM   1591  CD  PRO B  11      58.842  73.734  78.450  1.00  0.00           C
ATOM   1592  CB  PRO B  11      59.065  75.508  80.095  1.00  0.00           C
ATOM   1593  CG  PRO B  11      58.613  74.045  79.937  1.00  0.00           C
ATOM   1594  C   PRO B  11      59.524  77.422  78.515  1.00  0.00           C
ATOM   1595  O   PRO B  11      58.863  78.460  78.520  1.00  0.00           O
ATOM   1596  N   LYS B  12      60.862  77.408  78.333  1.00  0.00           N
ATOM   1597  CA  LYS B  12      61.628  78.627  78.226  1.00  0.00           C
ATOM   1598  CB  LYS B  12      63.145  78.375  78.155  1.00  0.00           C
ATOM   1599  CG  LYS B  12      63.736  77.730  79.409  1.00  0.00           C
ATOM   1600  CD  LYS B  12      63.282  76.286  79.632  1.00  0.00           C
ATOM   1601  CE  LYS B  12      63.954  75.621  80.835  1.00  0.00           C
ATOM   1602  NZ  LYS B  12      63.479  76.243  82.090  1.00  0.00           N
ATOM   1603  C   LYS B  12      61.247  79.296  76.948  1.00  0.00           C
ATOM   1604  O   LYS B  12      61.141  80.519  76.879  1.00  0.00           O
ATOM   1605  N   VAL B  13      61.007  78.486  75.899  1.00  0.00           N
ATOM   1606  CA  VAL B  13      60.783  79.032  74.595  1.00  0.00           C
ATOM   1607  CB  VAL B  13      60.495  77.992  73.557  1.00  0.00           C
ATOM   1608  CG1 VAL B  13      60.182  78.717  72.240  1.00  0.00           C
ATOM   1609  CG2 VAL B  13      61.680  77.014  73.487  1.00  0.00           C
ATOM   1610  C   VAL B  13      59.621  79.947  74.617  1.00  0.00           C
ATOM   1611  O   VAL B  13      58.503  79.560  74.954  1.00  0.00           O
ATOM   1612  N   GLY B  14      59.881  81.215  74.257  1.00  0.00           N
ATOM   1613  CA  GLY B  14      58.789  82.115  74.129  1.00  0.00           C
ATOM   1614  C   GLY B  14      58.165  81.720  72.843  1.00  0.00           C
ATOM   1615  O   GLY B  14      58.726  81.927  71.769  1.00  0.00           O
ATOM   1616  N   TRP B  15      56.965  81.141  72.936  1.00  0.00           N
ATOM   1617  CA  TRP B  15      56.260  80.673  71.791  1.00  0.00           C
ATOM   1618  CB  TRP B  15      55.971  79.164  71.871  1.00  0.00           C
ATOM   1619  CG  TRP B  15      54.812  78.712  71.024  1.00  0.00           C
ATOM   1620  CD2 TRP B  15      54.727  78.860  69.602  1.00  0.00           C
ATOM   1621  CD1 TRP B  15      53.625  78.180  71.431  1.00  0.00           C
ATOM   1622  NE1 TRP B  15      52.813  77.963  70.346  1.00  0.00           N
ATOM   1623  CE2 TRP B  15      53.475  78.386  69.214  1.00  0.00           C
ATOM   1624  CE3 TRP B  15      55.612  79.366  68.696  1.00  0.00           C
ATOM   1625  CZ2 TRP B  15      53.088  78.406  67.907  1.00  0.00           C
ATOM   1626  CZ3 TRP B  15      55.225  79.371  67.375  1.00  0.00           C
ATOM   1627  CH2 TRP B  15      53.989  78.901  66.989  1.00  0.00           C
ATOM   1628  C   TRP B  15      54.982  81.400  71.748  1.00  0.00           C
ATOM   1629  O   TRP B  15      54.493  81.856  72.779  1.00  0.00           O
ATOM   1630  N   LEU B  16      54.394  81.542  70.548  1.00  0.00           N
ATOM   1631  CA  LEU B  16      53.309  82.451  70.602  1.00  0.00           C
ATOM   1632  CB  LEU B  16      53.743  83.899  70.262  1.00  0.00           C
ATOM   1633  CG  LEU B  16      54.783  84.555  71.199  1.00  0.00           C
ATOM   1634  CD1 LEU B  16      54.297  84.589  72.656  1.00  0.00           C
ATOM   1635  CD2 LEU B  16      56.195  83.975  71.013  1.00  0.00           C
ATOM   1636  C   LEU B  16      52.193  82.147  69.665  1.00  0.00           C
ATOM   1637  O   LEU B  16      52.219  81.211  68.869  1.00  0.00           O
ATOM   1638  N   PRO B  17      51.172  82.964  69.838  1.00  0.00           N
ATOM   1639  CA  PRO B  17      50.084  83.060  68.910  1.00  0.00           C
ATOM   1640  CD  PRO B  17      50.861  83.599  71.110  1.00  0.00           C
ATOM   1641  CB  PRO B  17      49.051  83.990  69.554  1.00  0.00           C
ATOM   1642  CG  PRO B  17      49.791  84.639  70.741  1.00  0.00           C
ATOM   1643  C   PRO B  17      50.699  83.564  67.644  1.00  0.00           C
ATOM   1644  O   PRO B  17      50.260  83.172  66.564  1.00  0.00           O
ATOM   1645  N   GLN B  18      51.741  84.408  67.800  1.00  0.00           N
ATOM   1646  CA  GLN B  18      52.590  85.028  66.819  1.00  0.00           C
ATOM   1647  CB  GLN B  18      53.813  84.195  66.402  1.00  0.00           C
ATOM   1648  CG  GLN B  18      54.896  84.102  67.476  1.00  0.00           C
ATOM   1649  CD  GLN B  18      56.038  83.299  66.877  1.00  0.00           C
ATOM   1650  OE1 GLN B  18      57.165  83.781  66.770  1.00  0.00           O
ATOM   1651  NE2 GLN B  18      55.740  82.041  66.461  1.00  0.00           N
ATOM   1652  C   GLN B  18      51.941  85.514  65.565  1.00  0.00           C
ATOM   1653  O   GLN B  18      50.806  85.222  65.196  1.00  0.00           O
ATOM   1654  N   PRO B  19      52.737  86.370  64.971  1.00  0.00           N
ATOM   1655  CA  PRO B  19      52.404  86.993  63.722  1.00  0.00           C
ATOM   1656  CD  PRO B  19      53.646  87.189  65.756  1.00  0.00           C
ATOM   1657  CB  PRO B  19      53.442  88.090  63.507  1.00  0.00           C
ATOM   1658  CG  PRO B  19      53.853  88.476  64.940  1.00  0.00           C
ATOM   1659  C   PRO B  19      52.407  85.925  62.675  1.00  0.00           C
ATOM   1660  O   PRO B  19      51.714  86.076  61.671  1.00  0.00           O
ATOM   1661  N   ILE B  20      53.194  84.848  62.875  1.00  0.00           N
ATOM   1662  CA  ILE B  20      53.142  83.784  61.917  1.00  0.00           C
ATOM   1663  CB  ILE B  20      54.483  83.233  61.480  1.00  0.00           C
ATOM   1664  CG1 ILE B  20      55.292  82.619  62.639  1.00  0.00           C
ATOM   1665  CG2 ILE B  20      55.224  84.359  60.741  1.00  0.00           C
ATOM   1666  CD1 ILE B  20      55.682  83.617  63.728  1.00  0.00           C
ATOM   1667  C   ILE B  20      52.343  82.703  62.556  1.00  0.00           C
ATOM   1668  O   ILE B  20      52.762  82.056  63.514  1.00  0.00           O
ATOM   1669  N   VAL B  21      51.124  82.507  62.030  1.00  0.00           N
ATOM   1670  CA  VAL B  21      50.239  81.535  62.579  1.00  0.00           C
ATOM   1671  CB  VAL B  21      48.906  82.126  62.943  1.00  0.00           C
ATOM   1672  CG1 VAL B  21      47.952  80.993  63.353  1.00  0.00           C
ATOM   1673  CG2 VAL B  21      49.113  83.196  64.029  1.00  0.00           C
ATOM   1674  C   VAL B  21      49.955  80.560  61.448  1.00  0.00           C
ATOM   1675  O   VAL B  21      49.830  79.339  61.728  1.00  0.00           O
ATOM   1676  OXT VAL B  21      49.842  81.032  60.286  1.00  0.00           O
TER    1677      VAL B  21 
END
