# Supplementary material for: Antisense Peptide Technology for Diagnostic Tests and Bioengineering Research
Source: Int J Mol Sci. 2021 Aug 24;22(17):9106. doi: 10.3390/ijms22179106 (PMC8431130; doi:10.3390/ijms22179106)
Supplement: Supplementary file 1 [file ijms-22-09106-s001.zip › Table S3_70f677205828130_model_1.pdb]

REMARK   1 secondary structure assigned by stride 
REMARK   2 stride output converted by stride2pdb version 0.01
HELIX    1   1 SER A   33  SER A   38  1                                   6
HELIX    2   2 PRO A   51  ASN A   55  1                                   5
HELIX    3   3 ASP A   72  GLN A   76  1                                   5
SHEET    1   1 1 ASN A  21  ILE A  25  0
SHEET    2   2 1 THR A  43  TYR A  47  0
SHEET    3   3 1 ASN A  61  SER A  66  0
SHEET    4   4 1 GLY A  98  ALA A 102  0
SHEET    5   5 1 LEU A 119  TYR A 120  0
SHEET    6   6 1 GLN A 160  SER A 161  0
SHEET    7   7 1 VAL A 178  GLU A 183  0
.XUsMyG.B99990001_fit.pdb
EXPDTA    THEORETICAL MODEL, MODELLER 9.24 2021/03/02 02:02:34
ATOM      1  N   ASN A   1      72.763  37.839  51.329  1.00  1.00           N
ATOM      2  CA  ASN A   1      72.311  37.714  52.734  1.00  1.00           C
ATOM      3  CB  ASN A   1      73.389  38.275  53.674  1.00  1.00           C
ATOM      4  CG  ASN A   1      74.659  37.467  53.440  1.00  1.00           C
ATOM      5  OD1 ASN A   1      75.748  38.025  53.320  1.00  1.00           O
ATOM      6  ND2 ASN A   1      74.520  36.116  53.361  1.00  1.00           N
ATOM      7  C   ASN A   1      71.053  38.511  52.894  1.00  1.00           C
ATOM      8  O   ASN A   1      70.408  38.866  51.909  1.00  1.00           O
ATOM      9  N   LEU A   2      70.656  38.797  54.150  4.00  1.00           N
ATOM     10  CA  LEU A   2      69.466  39.568  54.376  4.00  1.00           C
ATOM     11  CB  LEU A   2      68.603  39.079  55.558  4.00  1.00           C
ATOM     12  CG  LEU A   2      67.924  37.718  55.303  4.00  1.00           C
ATOM     13  CD1 LEU A   2      68.962  36.593  55.194  4.00  1.00           C
ATOM     14  CD2 LEU A   2      66.818  37.425  56.332  4.00  1.00           C
ATOM     15  C   LEU A   2      69.891  40.964  54.675  4.00  1.00           C
ATOM     16  O   LEU A   2      71.067  41.228  54.915  4.00  1.00           O
ATOM     17  N   CYS A   3      68.936  41.910  54.618  1.00  1.00           N
ATOM     18  CA  CYS A   3      69.247  43.282  54.884  1.00  1.00           C
ATOM     19  CB  CYS A   3      68.232  44.260  54.277  1.00  1.00           C
ATOM     20  SG  CYS A   3      68.207  44.145  52.463  1.00  1.00           S
ATOM     21  C   CYS A   3      69.249  43.466  56.373  1.00  1.00           C
ATOM     22  O   CYS A   3      68.772  42.632  57.140  1.00  1.00           O
ATOM     23  N   PRO A   4      69.814  44.564  56.775  3.00  1.00           N
ATOM     24  CA  PRO A   4      69.896  44.893  58.175  3.00  1.00           C
ATOM     25  CD  PRO A   4      70.975  45.052  56.043  3.00  1.00           C
ATOM     26  CB  PRO A   4      70.958  45.985  58.281  3.00  1.00           C
ATOM     27  CG  PRO A   4      71.894  45.685  57.097  3.00  1.00           C
ATOM     28  C   PRO A   4      68.573  45.231  58.777  3.00  1.00           C
ATOM     29  O   PRO A   4      68.569  45.586  59.955  3.00  1.00           O
ATOM     30  N   PHE A   5      67.468  45.179  57.996  2.00  1.00           N
ATOM     31  CA  PHE A   5      66.165  45.381  58.573  2.00  1.00           C
ATOM     32  CB  PHE A   5      64.992  44.997  57.650  2.00  1.00           C
ATOM     33  CG  PHE A   5      64.966  45.899  56.464  2.00  1.00           C
ATOM     34  CD1 PHE A   5      65.736  45.613  55.360  2.00  1.00           C
ATOM     35  CD2 PHE A   5      64.169  47.021  56.448  2.00  1.00           C
ATOM     36  CE1 PHE A   5      65.717  46.434  54.259  2.00  1.00           C
ATOM     37  CE2 PHE A   5      64.145  47.846  55.348  2.00  1.00           C
ATOM     38  CZ  PHE A   5      64.921  47.554  54.251  2.00  1.00           C
ATOM     39  C   PHE A   5      66.137  44.393  59.694  2.00  1.00           C
ATOM     40  O   PHE A   5      66.738  43.321  59.608  2.00  1.00           O
ATOM     41  N   GLY A   6      65.474  44.762  60.797  2.00  1.00           N
ATOM     42  CA  GLY A   6      65.466  43.946  61.970  2.00  1.00           C
ATOM     43  C   GLY A   6      66.342  44.684  62.922  2.00  1.00           C
ATOM     44  O   GLY A   6      66.059  44.769  64.115  2.00  1.00           O
ATOM     45  N   GLU A   7      67.464  45.212  62.401  2.00  1.00           N
ATOM     46  CA  GLU A   7      68.268  46.107  63.171  2.00  1.00           C
ATOM     47  CB  GLU A   7      69.563  46.505  62.458  2.00  1.00           C
ATOM     48  CG  GLU A   7      70.249  47.705  63.112  2.00  1.00           C
ATOM     49  CD  GLU A   7      71.438  48.076  62.243  2.00  1.00           C
ATOM     50  OE1 GLU A   7      71.730  47.305  61.291  2.00  1.00           O
ATOM     51  OE2 GLU A   7      72.068  49.131  62.517  2.00  1.00           O
ATOM     52  C   GLU A   7      67.479  47.366  63.242  2.00  1.00           C
ATOM     53  O   GLU A   7      67.313  47.978  64.296  2.00  1.00           O
ATOM     54  N   VAL A   8      66.953  47.757  62.068  2.00  1.00           N
ATOM     55  CA  VAL A   8      66.241  48.984  61.927  2.00  1.00           C
ATOM     56  CB  VAL A   8      65.801  49.229  60.507  2.00  1.00           C
ATOM     57  CG1 VAL A   8      64.999  48.015  59.997  2.00  1.00           C
ATOM     58  CG2 VAL A   8      65.000  50.542  60.477  2.00  1.00           C
ATOM     59  C   VAL A   8      65.010  48.962  62.777  2.00  1.00           C
ATOM     60  O   VAL A   8      64.774  49.897  63.540  2.00  1.00           O
ATOM     61  N   PHE A   9      64.177  47.907  62.694  2.00  1.00           N
ATOM     62  CA  PHE A   9      63.017  48.004  63.525  2.00  1.00           C
ATOM     63  CB  PHE A   9      61.845  47.040  63.240  2.00  1.00           C
ATOM     64  CG  PHE A   9      62.226  45.604  63.273  2.00  1.00           C
ATOM     65  CD1 PHE A   9      62.593  44.973  64.439  2.00  1.00           C
ATOM     66  CD2 PHE A   9      62.151  44.878  62.108  2.00  1.00           C
ATOM     67  CE1 PHE A   9      62.920  43.637  64.423  2.00  1.00           C
ATOM     68  CE2 PHE A   9      62.475  43.545  62.087  2.00  1.00           C
ATOM     69  CZ  PHE A   9      62.862  42.924  63.250  2.00  1.00           C
ATOM     70  C   PHE A   9      63.426  47.924  64.965  2.00  1.00           C
ATOM     71  O   PHE A   9      62.886  48.649  65.800  2.00  1.00           O
ATOM     72  N   ASN A  10      64.391  47.044  65.304  2.00  1.00           N
ATOM     73  CA  ASN A  10      64.793  46.964  66.680  2.00  1.00           C
ATOM     74  CB  ASN A  10      64.866  45.523  67.229  2.00  1.00           C
ATOM     75  CG  ASN A  10      63.448  45.076  67.574  2.00  1.00           C
ATOM     76  OD1 ASN A  10      62.581  45.902  67.852  2.00  1.00           O
ATOM     77  ND2 ASN A  10      63.205  43.738  67.576  2.00  1.00           N
ATOM     78  C   ASN A  10      66.131  47.606  66.861  2.00  1.00           C
ATOM     79  O   ASN A  10      67.173  46.994  66.630  2.00  1.00           O
ATOM     80  N   ALA A  11      66.109  48.879  67.300  1.00  1.00           N
ATOM     81  CA  ALA A  11      67.291  49.631  67.605  1.00  1.00           C
ATOM     82  CB  ALA A  11      67.557  50.804  66.648  1.00  1.00           C
ATOM     83  C   ALA A  11      67.010  50.213  68.950  1.00  1.00           C
ATOM     84  O   ALA A  11      65.853  50.452  69.293  1.00  1.00           O
ATOM     85  N   THR A  12      68.044  50.425  69.778  1.00  1.00           N
ATOM     86  CA  THR A  12      67.742  50.946  71.076  1.00  1.00           C
ATOM     87  CB  THR A  12      68.923  50.964  72.002  1.00  1.00           C
ATOM     88  OG1 THR A  12      69.968  51.762  71.465  1.00  1.00           O
ATOM     89  CG2 THR A  12      69.395  49.516  72.212  1.00  1.00           C
ATOM     90  C   THR A  12      67.204  52.332  70.985  1.00  1.00           C
ATOM     91  O   THR A  12      66.164  52.635  71.568  1.00  1.00           O
ATOM     92  N   ARG A  13      67.871  53.221  70.232  1.00  1.00           N
ATOM     93  CA  ARG A  13      67.344  54.548  70.235  1.00  1.00           C
ATOM     94  CB  ARG A  13      68.269  55.566  70.910  1.00  1.00           C
ATOM     95  CG  ARG A  13      67.640  56.949  70.998  1.00  1.00           C
ATOM     96  CD  ARG A  13      68.455  58.028  70.296  1.00  1.00           C
ATOM     97  NE  ARG A  13      67.590  59.235  70.242  1.00  1.00           N
ATOM     98  CZ  ARG A  13      67.978  60.322  69.517  1.00  1.00           C
ATOM     99  NH1 ARG A  13      69.221  60.364  68.953  1.00  1.00           N
ATOM    100  NH2 ARG A  13      67.110  61.362  69.351  1.00  1.00           N
ATOM    101  C   ARG A  13      67.114  54.957  68.823  1.00  1.00           C
ATOM    102  O   ARG A  13      67.863  54.602  67.913  1.00  1.00           O
ATOM    103  N   PHE A  14      66.016  55.706  68.638  1.00  1.00           N
ATOM    104  CA  PHE A  14      65.554  56.251  67.398  1.00  1.00           C
ATOM    105  CB  PHE A  14      64.077  55.897  67.183  1.00  1.00           C
ATOM    106  CG  PHE A  14      63.410  56.345  68.439  1.00  1.00           C
ATOM    107  CD1 PHE A  14      63.336  55.495  69.520  1.00  1.00           C
ATOM    108  CD2 PHE A  14      62.887  57.611  68.551  1.00  1.00           C
ATOM    109  CE1 PHE A  14      62.735  55.896  70.690  1.00  1.00           C
ATOM    110  CE2 PHE A  14      62.284  58.019  69.716  1.00  1.00           C
ATOM    111  CZ  PHE A  14      62.206  57.161  70.786  1.00  1.00           C
ATOM    112  C   PHE A  14      65.670  57.732  67.586  1.00  1.00           C
ATOM    113  O   PHE A  14      65.588  58.229  68.708  1.00  1.00           O
ATOM    114  N   ALA A  15      65.876  58.480  66.490  1.00  1.00           N
ATOM    115  CA  ALA A  15      66.125  59.891  66.592  1.00  1.00           C
ATOM    116  CB  ALA A  15      66.814  60.474  65.346  1.00  1.00           C
ATOM    117  C   ALA A  15      64.879  60.671  66.785  1.00  1.00           C
ATOM    118  O   ALA A  15      63.768  60.191  66.564  1.00  1.00           O
ATOM    119  N   SER A  16      65.070  61.918  67.258  4.00  1.00           N
ATOM    120  CA  SER A  16      63.977  62.830  67.343  4.00  1.00           C
ATOM    121  CB  SER A  16      64.273  64.112  68.131  4.00  1.00           C
ATOM    122  OG  SER A  16      64.326  63.815  69.519  4.00  1.00           O
ATOM    123  C   SER A  16      63.715  63.202  65.925  4.00  1.00           C
ATOM    124  O   SER A  16      64.594  63.083  65.079  4.00  1.00           O
ATOM    125  N   VAL A  17      62.478  63.608  65.592  2.00  1.00           N
ATOM    126  CA  VAL A  17      62.298  64.152  64.280  2.00  1.00           C
ATOM    127  CB  VAL A  17      60.864  64.325  63.874  2.00  1.00           C
ATOM    128  CG1 VAL A  17      60.205  62.938  63.744  2.00  1.00           C
ATOM    129  CG2 VAL A  17      60.192  65.244  64.903  2.00  1.00           C
ATOM    130  C   VAL A  17      62.929  65.511  64.456  2.00  1.00           C
ATOM    131  O   VAL A  17      63.256  65.869  65.588  2.00  1.00           O
ATOM    132  N   TYR A  18      63.135  66.291  63.371  2.00  1.00           N
ATOM    133  CA  TYR A  18      63.824  67.566  63.389  2.00  1.00           C
ATOM    134  CB  TYR A  18      63.539  68.397  64.649  2.00  1.00           C
ATOM    135  CG  TYR A  18      64.631  69.381  64.831  2.00  1.00           C
ATOM    136  CD1 TYR A  18      64.598  70.600  64.201  2.00  1.00           C
ATOM    137  CD2 TYR A  18      65.693  69.062  65.647  2.00  1.00           C
ATOM    138  CE1 TYR A  18      65.618  71.499  64.394  2.00  1.00           C
ATOM    139  CE2 TYR A  18      66.715  69.955  65.843  2.00  1.00           C
ATOM    140  CZ  TYR A  18      66.671  71.174  65.215  2.00  1.00           C
ATOM    141  OH  TYR A  18      67.715  72.094  65.418  2.00  1.00           O
ATOM    142  C   TYR A  18      65.288  67.284  63.306  2.00  1.00           C
ATOM    143  O   TYR A  18      66.052  68.081  62.764  2.00  1.00           O
ATOM    144  N   ALA A  19      65.705  66.104  63.792  2.00  1.00           N
ATOM    145  CA  ALA A  19      67.042  65.652  63.554  2.00  1.00           C
ATOM    146  CB  ALA A  19      67.966  65.782  64.777  2.00  1.00           C
ATOM    147  C   ALA A  19      66.847  64.199  63.270  2.00  1.00           C
ATOM    148  O   ALA A  19      66.933  63.373  64.176  2.00  1.00           O
ATOM    149  N   TRP A  20      66.629  63.838  61.988  1.00  1.00           N
ATOM    150  CA  TRP A  20      66.276  62.480  61.662  1.00  1.00           C
ATOM    151  CB  TRP A  20      65.429  62.334  60.391  1.00  1.00           C
ATOM    152  CG  TRP A  20      64.186  63.156  60.480  1.00  1.00           C
ATOM    153  CD2 TRP A  20      64.207  64.548  60.163  1.00  1.00           C
ATOM    154  CD1 TRP A  20      62.924  62.863  60.906  1.00  1.00           C
ATOM    155  NE1 TRP A  20      62.162  64.006  60.906  1.00  1.00           N
ATOM    156  CE2 TRP A  20      62.944  65.047  60.447  1.00  1.00           C
ATOM    157  CE3 TRP A  20      65.214  65.346  59.696  1.00  1.00           C
ATOM    158  CZ2 TRP A  20      62.671  66.366  60.273  1.00  1.00           C
ATOM    159  CZ3 TRP A  20      64.925  66.674  59.491  1.00  1.00           C
ATOM    160  CH2 TRP A  20      63.672  67.173  59.779  1.00  1.00           C
ATOM    161  C   TRP A  20      67.517  61.745  61.368  1.00  1.00           C
ATOM    162  O   TRP A  20      68.572  62.331  61.137  1.00  1.00           O
ATOM    163  N   ASN A  21      67.415  60.410  61.390  4.00  1.00           N
ATOM    164  CA  ASN A  21      68.587  59.680  61.071  4.00  1.00           C
ATOM    165  CB  ASN A  21      69.020  58.689  62.163  4.00  1.00           C
ATOM    166  CG  ASN A  21      70.469  58.286  61.914  4.00  1.00           C
ATOM    167  OD1 ASN A  21      71.026  58.497  60.838  4.00  1.00           O
ATOM    168  ND2 ASN A  21      71.104  57.681  62.952  4.00  1.00           N
ATOM    169  C   ASN A  21      68.308  58.899  59.826  4.00  1.00           C
ATOM    170  O   ASN A  21      67.212  58.372  59.648  4.00  1.00           O
ATOM    171  N   ARG A  22      69.294  58.828  58.907  4.00  1.00           N
ATOM    172  CA  ARG A  22      69.080  58.058  57.719  4.00  1.00           C
ATOM    173  CB  ARG A  22      69.137  58.882  56.419  4.00  1.00           C
ATOM    174  CG  ARG A  22      70.480  59.568  56.172  4.00  1.00           C
ATOM    175  CD  ARG A  22      70.650  60.882  56.937  4.00  1.00           C
ATOM    176  NE  ARG A  22      69.604  61.821  56.443  4.00  1.00           N
ATOM    177  CZ  ARG A  22      69.423  63.033  57.043  4.00  1.00           C
ATOM    178  NH1 ARG A  22      70.186  63.391  58.117  4.00  1.00           N
ATOM    179  NH2 ARG A  22      68.477  63.892  56.563  4.00  1.00           N
ATOM    180  C   ARG A  22      70.121  56.979  57.657  4.00  1.00           C
ATOM    181  O   ARG A  22      71.300  57.227  57.910  4.00  1.00           O
ATOM    182  N   LYS A  23      69.688  55.736  57.341  4.00  1.00           N
ATOM    183  CA  LYS A  23      70.545  54.583  57.216  4.00  1.00           C
ATOM    184  CB  LYS A  23      70.094  53.401  58.093  4.00  1.00           C
ATOM    185  CG  LYS A  23      71.022  52.189  58.010  4.00  1.00           C
ATOM    186  CD  LYS A  23      70.665  51.070  58.990  4.00  1.00           C
ATOM    187  CE  LYS A  23      71.572  49.844  58.866  4.00  1.00           C
ATOM    188  NZ  LYS A  23      72.851  50.089  59.567  4.00  1.00           N
ATOM    189  C   LYS A  23      70.410  54.131  55.802  4.00  1.00           C
ATOM    190  O   LYS A  23      69.301  53.944  55.306  4.00  1.00           O
ATOM    191  N   ARG A  24      71.544  53.944  55.109  4.00  1.00           N
ATOM    192  CA  ARG A  24      71.459  53.551  53.735  4.00  1.00           C
ATOM    193  CB  ARG A  24      72.635  54.080  52.899  4.00  1.00           C
ATOM    194  CG  ARG A  24      72.797  55.595  53.039  4.00  1.00           C
ATOM    195  CD  ARG A  24      73.872  56.215  52.143  4.00  1.00           C
ATOM    196  NE  ARG A  24      75.178  55.587  52.489  4.00  1.00           N
ATOM    197  CZ  ARG A  24      75.580  54.468  51.819  4.00  1.00           C
ATOM    198  NH1 ARG A  24      74.783  53.945  50.841  4.00  1.00           N
ATOM    199  NH2 ARG A  24      76.773  53.881  52.123  4.00  1.00           N
ATOM    200  C   ARG A  24      71.497  52.051  53.704  4.00  1.00           C
ATOM    201  O   ARG A  24      72.191  51.416  54.497  4.00  1.00           O
ATOM    202  N   ILE A  25      70.723  51.450  52.780  4.00  1.00           N
ATOM    203  CA  ILE A  25      70.688  50.024  52.621  4.00  1.00           C
ATOM    204  CB  ILE A  25      69.313  49.434  52.710  4.00  1.00           C
ATOM    205  CG1 ILE A  25      68.789  49.590  54.145  4.00  1.00           C
ATOM    206  CG2 ILE A  25      69.360  47.981  52.203  4.00  1.00           C
ATOM    207  CD1 ILE A  25      67.303  49.291  54.296  4.00  1.00           C
ATOM    208  C   ILE A  25      71.219  49.745  51.252  4.00  1.00           C
ATOM    209  O   ILE A  25      70.957  50.499  50.317  4.00  1.00           O
ATOM    210  N   SER A  26      71.982  48.645  51.085  1.00  1.00           N
ATOM    211  CA  SER A  26      72.626  48.485  49.815  1.00  1.00           C
ATOM    212  CB  SER A  26      74.128  48.827  49.862  1.00  1.00           C
ATOM    213  OG  SER A  26      74.686  48.792  48.556  1.00  1.00           O
ATOM    214  C   SER A  26      72.496  47.085  49.282  1.00  1.00           C
ATOM    215  O   SER A  26      71.406  46.638  48.929  1.00  1.00           O
ATOM    216  N   ASN A  27      73.639  46.368  49.223  1.00  1.00           N
ATOM    217  CA  ASN A  27      73.826  45.112  48.541  1.00  1.00           C
ATOM    218  CB  ASN A  27      75.252  44.560  48.717  1.00  1.00           C
ATOM    219  CG  ASN A  27      76.204  45.539  48.045  1.00  1.00           C
ATOM    220  OD1 ASN A  27      76.263  46.712  48.412  1.00  1.00           O
ATOM    221  ND2 ASN A  27      76.968  45.051  47.032  1.00  1.00           N
ATOM    222  C   ASN A  27      72.878  44.043  48.967  1.00  1.00           C
ATOM    223  O   ASN A  27      72.369  43.297  48.133  1.00  1.00           O
ATOM    224  N   CYS A  28      72.585  43.927  50.265  1.00  1.00           N
ATOM    225  CA  CYS A  28      71.809  42.796  50.666  1.00  1.00           C
ATOM    226  CB  CYS A  28      71.800  42.597  52.194  1.00  1.00           C
ATOM    227  SG  CYS A  28      73.440  42.127  52.833  1.00  1.00           S
ATOM    228  C   CYS A  28      70.396  42.858  50.180  1.00  1.00           C
ATOM    229  O   CYS A  28      69.859  43.927  49.890  1.00  1.00           O
ATOM    230  N   VAL A  29      69.782  41.657  50.063  4.00  1.00           N
ATOM    231  CA  VAL A  29      68.440  41.477  49.582  4.00  1.00           C
ATOM    232  CB  VAL A  29      68.198  40.153  48.909  4.00  1.00           C
ATOM    233  CG1 VAL A  29      69.008  40.123  47.602  4.00  1.00           C
ATOM    234  CG2 VAL A  29      68.558  39.017  49.882  4.00  1.00           C
ATOM    235  C   VAL A  29      67.454  41.669  50.696  4.00  1.00           C
ATOM    236  O   VAL A  29      67.728  41.345  51.850  4.00  1.00           O
ATOM    237  N   ALA A  30      66.264  42.221  50.367  1.00  1.00           N
ATOM    238  CA  ALA A  30      65.285  42.502  51.380  1.00  1.00           C
ATOM    239  CB  ALA A  30      64.716  43.931  51.288  1.00  1.00           C
ATOM    240  C   ALA A  30      64.104  41.566  51.244  1.00  1.00           C
ATOM    241  O   ALA A  30      63.600  41.342  50.144  1.00  1.00           O
ATOM    242  N   ASP A  31      63.647  40.967  52.373  1.00  1.00           N
ATOM    243  CA  ASP A  31      62.530  40.051  52.377  1.00  1.00           C
ATOM    244  CB  ASP A  31      62.385  39.288  53.704  1.00  1.00           C
ATOM    245  CG  ASP A  31      63.472  38.228  53.715  1.00  1.00           C
ATOM    246  OD1 ASP A  31      64.646  38.577  54.011  1.00  1.00           O
ATOM    247  OD2 ASP A  31      63.140  37.049  53.418  1.00  1.00           O
ATOM    248  C   ASP A  31      61.208  40.724  52.098  1.00  1.00           C
ATOM    249  O   ASP A  31      60.450  40.284  51.236  1.00  1.00           O
ATOM    250  N   TYR A  32      60.908  41.802  52.849  2.00  1.00           N
ATOM    251  CA  TYR A  32      59.734  42.639  52.774  2.00  1.00           C
ATOM    252  CB  TYR A  32      59.402  43.088  51.340  2.00  1.00           C
ATOM    253  CG  TYR A  32      58.514  44.283  51.433  2.00  1.00           C
ATOM    254  CD1 TYR A  32      59.084  45.531  51.538  2.00  1.00           C
ATOM    255  CD2 TYR A  32      57.142  44.177  51.417  2.00  1.00           C
ATOM    256  CE1 TYR A  32      58.309  46.662  51.625  2.00  1.00           C
ATOM    257  CE2 TYR A  32      56.360  45.306  51.504  2.00  1.00           C
ATOM    258  CZ  TYR A  32      56.940  46.547  51.608  2.00  1.00           C
ATOM    259  OH  TYR A  32      56.132  47.700  51.697  2.00  1.00           O
ATOM    260  C   TYR A  32      58.533  41.893  53.296  2.00  1.00           C
ATOM    261  O   TYR A  32      57.592  42.505  53.801  2.00  1.00           O
ATOM    262  N   SER A  33      58.552  40.545  53.229  2.00  1.00           N
ATOM    263  CA  SER A  33      57.454  39.727  53.683  2.00  1.00           C
ATOM    264  CB  SER A  33      57.572  38.286  53.177  2.00  1.00           C
ATOM    265  OG  SER A  33      58.823  37.749  53.579  2.00  1.00           O
ATOM    266  C   SER A  33      57.446  39.677  55.178  2.00  1.00           C
ATOM    267  O   SER A  33      56.395  39.773  55.807  2.00  1.00           O
ATOM    268  N   VAL A  34      58.641  39.549  55.785  2.00  1.00           N
ATOM    269  CA  VAL A  34      58.736  39.418  57.209  2.00  1.00           C
ATOM    270  CB  VAL A  34      60.155  39.393  57.703  2.00  1.00           C
ATOM    271  CG1 VAL A  34      60.158  39.517  59.239  2.00  1.00           C
ATOM    272  CG2 VAL A  34      60.819  38.108  57.185  2.00  1.00           C
ATOM    273  C   VAL A  34      58.104  40.630  57.781  2.00  1.00           C
ATOM    274  O   VAL A  34      57.417  40.576  58.800  2.00  1.00           O
ATOM    275  N   LEU A  35      58.319  41.771  57.119  2.00  1.00           N
ATOM    276  CA  LEU A  35      57.780  42.982  57.630  2.00  1.00           C
ATOM    277  CB  LEU A  35      58.156  44.186  56.753  2.00  1.00           C
ATOM    278  CG  LEU A  35      59.682  44.385  56.647  2.00  1.00           C
ATOM    279  CD1 LEU A  35      60.042  45.594  55.768  2.00  1.00           C
ATOM    280  CD2 LEU A  35      60.333  44.448  58.037  2.00  1.00           C
ATOM    281  C   LEU A  35      56.286  42.873  57.662  2.00  1.00           C
ATOM    282  O   LEU A  35      55.647  43.244  58.645  2.00  1.00           O
ATOM    283  N   TYR A  36      55.689  42.351  56.577  2.00  1.00           N
ATOM    284  CA  TYR A  36      54.261  42.243  56.487  2.00  1.00           C
ATOM    285  CB  TYR A  36      53.785  41.813  55.086  2.00  1.00           C
ATOM    286  CG  TYR A  36      52.293  41.722  55.060  2.00  1.00           C
ATOM    287  CD1 TYR A  36      51.512  42.856  55.004  2.00  1.00           C
ATOM    288  CD2 TYR A  36      51.669  40.495  55.068  2.00  1.00           C
ATOM    289  CE1 TYR A  36      50.137  42.767  54.969  2.00  1.00           C
ATOM    290  CE2 TYR A  36      50.297  40.399  55.033  2.00  1.00           C
ATOM    291  CZ  TYR A  36      49.526  41.535  54.983  2.00  1.00           C
ATOM    292  OH  TYR A  36      48.119  41.434  54.944  2.00  1.00           O
ATOM    293  C   TYR A  36      53.747  41.235  57.483  2.00  1.00           C
ATOM    294  O   TYR A  36      52.730  41.460  58.136  2.00  1.00           O
ATOM    295  N   ASN A  37      54.458  40.098  57.633  2.00  1.00           N
ATOM    296  CA  ASN A  37      54.029  38.965  58.416  2.00  1.00           C
ATOM    297  CB  ASN A  37      54.983  37.761  58.298  2.00  1.00           C
ATOM    298  CG  ASN A  37      54.875  37.166  56.901  2.00  1.00           C
ATOM    299  OD1 ASN A  37      55.573  36.210  56.569  2.00  1.00           O
ATOM    300  ND2 ASN A  37      53.977  37.742  56.057  2.00  1.00           N
ATOM    301  C   ASN A  37      53.882  39.231  59.895  2.00  1.00           C
ATOM    302  O   ASN A  37      52.921  38.766  60.507  2.00  1.00           O
ATOM    303  N   SER A  38      54.806  39.986  60.521  3.00  1.00           N
ATOM    304  CA  SER A  38      54.856  40.105  61.962  3.00  1.00           C
ATOM    305  CB  SER A  38      56.052  40.941  62.439  3.00  1.00           C
ATOM    306  OG  SER A  38      57.262  40.317  62.042  3.00  1.00           O
ATOM    307  C   SER A  38      53.630  40.740  62.559  3.00  1.00           C
ATOM    308  O   SER A  38      53.255  40.430  63.690  3.00  1.00           O
ATOM    309  N   ALA A  39      52.960  41.631  61.816  1.00  1.00           N
ATOM    310  CA  ALA A  39      51.837  42.388  62.296  1.00  1.00           C
ATOM    311  CB  ALA A  39      50.530  41.576  62.315  1.00  1.00           C
ATOM    312  C   ALA A  39      52.080  42.928  63.672  1.00  1.00           C
ATOM    313  O   ALA A  39      51.144  43.068  64.459  1.00  1.00           O
ATOM    314  N   SER A  40      53.342  43.270  64.004  1.00  1.00           N
ATOM    315  CA  SER A  40      53.565  43.984  65.229  1.00  1.00           C
ATOM    316  CB  SER A  40      55.002  43.915  65.776  1.00  1.00           C
ATOM    317  OG  SER A  40      55.115  44.740  66.929  1.00  1.00           O
ATOM    318  C   SER A  40      53.279  45.419  64.937  1.00  1.00           C
ATOM    319  O   SER A  40      52.776  46.159  65.780  1.00  1.00           O
ATOM    320  N   PHE A  41      53.574  45.829  63.689  1.00  1.00           N
ATOM    321  CA  PHE A  41      53.488  47.208  63.316  1.00  1.00           C
ATOM    322  CB  PHE A  41      54.040  47.496  61.908  1.00  1.00           C
ATOM    323  CG  PHE A  41      55.487  47.131  61.913  1.00  1.00           C
ATOM    324  CD1 PHE A  41      56.435  48.019  62.368  1.00  1.00           C
ATOM    325  CD2 PHE A  41      55.894  45.891  61.476  1.00  1.00           C
ATOM    326  CE1 PHE A  41      57.768  47.680  62.376  1.00  1.00           C
ATOM    327  CE2 PHE A  41      57.226  45.546  61.480  1.00  1.00           C
ATOM    328  CZ  PHE A  41      58.166  46.443  61.929  1.00  1.00           C
ATOM    329  C   PHE A  41      52.074  47.664  63.369  1.00  1.00           C
ATOM    330  O   PHE A  41      51.151  46.961  62.964  1.00  1.00           O
ATOM    331  N   SER A  42      51.880  48.876  63.916  1.00  1.00           N
ATOM    332  CA  SER A  42      50.569  49.432  63.990  1.00  1.00           C
ATOM    333  CB  SER A  42      50.528  50.725  64.829  1.00  1.00           C
ATOM    334  OG  SER A  42      49.197  51.206  64.949  1.00  1.00           O
ATOM    335  C   SER A  42      50.138  49.730  62.591  1.00  1.00           C
ATOM    336  O   SER A  42      49.009  49.435  62.207  1.00  1.00           O
ATOM    337  N   THR A  43      51.046  50.289  61.763  4.00  1.00           N
ATOM    338  CA  THR A  43      50.603  50.657  60.450  4.00  1.00           C
ATOM    339  CB  THR A  43      50.460  52.131  60.290  4.00  1.00           C
ATOM    340  OG1 THR A  43      49.901  52.436  59.021  4.00  1.00           O
ATOM    341  CG2 THR A  43      51.863  52.745  60.420  4.00  1.00           C
ATOM    342  C   THR A  43      51.589  50.238  59.413  4.00  1.00           C
ATOM    343  O   THR A  43      52.781  50.087  59.677  4.00  1.00           O
ATOM    344  N   PHE A  44      51.070  50.011  58.189  4.00  1.00           N
ATOM    345  CA  PHE A  44      51.907  49.775  57.056  4.00  1.00           C
ATOM    346  CB  PHE A  44      51.784  48.383  56.410  4.00  1.00           C
ATOM    347  CG  PHE A  44      52.130  47.361  57.431  4.00  1.00           C
ATOM    348  CD1 PHE A  44      53.436  47.164  57.815  4.00  1.00           C
ATOM    349  CD2 PHE A  44      51.138  46.618  58.026  4.00  1.00           C
ATOM    350  CE1 PHE A  44      53.746  46.221  58.767  4.00  1.00           C
ATOM    351  CE2 PHE A  44      51.443  45.673  58.976  4.00  1.00           C
ATOM    352  CZ  PHE A  44      52.750  45.473  59.347  4.00  1.00           C
ATOM    353  C   PHE A  44      51.408  50.725  56.017  4.00  1.00           C
ATOM    354  O   PHE A  44      50.208  50.795  55.753  4.00  1.00           O
ATOM    355  N   LYS A  45      52.307  51.513  55.405  4.00  1.00           N
ATOM    356  CA  LYS A  45      51.837  52.364  54.357  4.00  1.00           C
ATOM    357  CB  LYS A  45      51.819  53.862  54.706  4.00  1.00           C
ATOM    358  CG  LYS A  45      50.651  54.249  55.614  4.00  1.00           C
ATOM    359  CD  LYS A  45      50.751  55.658  56.203  4.00  1.00           C
ATOM    360  CE  LYS A  45      49.451  56.131  56.861  4.00  1.00           C
ATOM    361  NZ  LYS A  45      49.661  57.436  57.527  4.00  1.00           N
ATOM    362  C   LYS A  45      52.785  52.194  53.227  4.00  1.00           C
ATOM    363  O   LYS A  45      54.001  52.206  53.409  4.00  1.00           O
ATOM    364  N   CYS A  46      52.236  51.991  52.022  4.00  1.00           N
ATOM    365  CA  CYS A  46      53.075  51.893  50.874  4.00  1.00           C
ATOM    366  CB  CYS A  46      52.955  50.562  50.117  4.00  1.00           C
ATOM    367  SG  CYS A  46      53.565  49.147  51.082  4.00  1.00           S
ATOM    368  C   CYS A  46      52.592  52.950  49.967  4.00  1.00           C
ATOM    369  O   CYS A  46      51.404  53.265  49.925  4.00  1.00           O
ATOM    370  N   TYR A  47      53.523  53.558  49.234  4.00  1.00           N
ATOM    371  CA  TYR A  47      53.089  54.552  48.325  4.00  1.00           C
ATOM    372  CB  TYR A  47      53.685  55.935  48.617  4.00  1.00           C
ATOM    373  CG  TYR A  47      53.121  56.942  47.674  4.00  1.00           C
ATOM    374  CD1 TYR A  47      51.894  57.516  47.911  4.00  1.00           C
ATOM    375  CD2 TYR A  47      53.826  57.328  46.558  4.00  1.00           C
ATOM    376  CE1 TYR A  47      51.387  58.457  47.044  4.00  1.00           C
ATOM    377  CE2 TYR A  47      53.327  58.266  45.688  4.00  1.00           C
ATOM    378  CZ  TYR A  47      52.103  58.834  45.932  4.00  1.00           C
ATOM    379  OH  TYR A  47      51.590  59.800  45.041  4.00  1.00           O
ATOM    380  C   TYR A  47      53.627  54.099  47.022  4.00  1.00           C
ATOM    381  O   TYR A  47      54.706  53.512  46.957  4.00  1.00           O
ATOM    382  N   GLY A  48      52.888  54.367  45.939  1.00  1.00           N
ATOM    383  CA  GLY A  48      53.363  53.857  44.700  1.00  1.00           C
ATOM    384  C   GLY A  48      53.074  52.393  44.691  1.00  1.00           C
ATOM    385  O   GLY A  48      51.932  51.971  44.509  1.00  1.00           O
ATOM    386  N   VAL A  49      54.121  51.578  44.888  1.00  1.00           N
ATOM    387  CA  VAL A  49      53.973  50.163  44.771  1.00  1.00           C
ATOM    388  CB  VAL A  49      55.269  49.403  44.676  1.00  1.00           C
ATOM    389  CG1 VAL A  49      55.940  49.711  43.330  1.00  1.00           C
ATOM    390  CG2 VAL A  49      56.141  49.763  45.892  1.00  1.00           C
ATOM    391  C   VAL A  49      53.224  49.547  45.914  1.00  1.00           C
ATOM    392  O   VAL A  49      53.235  50.042  47.040  1.00  1.00           O
ATOM    393  N   SER A  50      52.524  48.433  45.604  1.00  1.00           N
ATOM    394  CA  SER A  50      51.846  47.626  46.579  1.00  1.00           C
ATOM    395  CB  SER A  50      50.947  46.553  45.925  1.00  1.00           C
ATOM    396  OG  SER A  50      50.380  45.680  46.892  1.00  1.00           O
ATOM    397  C   SER A  50      52.948  46.925  47.320  1.00  1.00           C
ATOM    398  O   SER A  50      53.929  46.503  46.708  1.00  1.00           O
ATOM    399  N   PRO A  51      52.829  46.777  48.614  2.00  1.00           N
ATOM    400  CA  PRO A  51      53.848  46.122  49.394  2.00  1.00           C
ATOM    401  CD  PRO A  51      51.536  46.742  49.276  2.00  1.00           C
ATOM    402  CB  PRO A  51      53.253  45.966  50.790  2.00  1.00           C
ATOM    403  CG  PRO A  51      51.742  45.859  50.518  2.00  1.00           C
ATOM    404  C   PRO A  51      54.214  44.791  48.839  2.00  1.00           C
ATOM    405  O   PRO A  51      55.388  44.427  48.910  2.00  1.00           O
ATOM    406  N   THR A  52      53.229  44.035  48.325  2.00  1.00           N
ATOM    407  CA  THR A  52      53.526  42.729  47.829  2.00  1.00           C
ATOM    408  CB  THR A  52      52.311  41.960  47.385  2.00  1.00           C
ATOM    409  OG1 THR A  52      51.645  42.652  46.340  2.00  1.00           O
ATOM    410  CG2 THR A  52      51.364  41.743  48.576  2.00  1.00           C
ATOM    411  C   THR A  52      54.411  42.832  46.619  2.00  1.00           C
ATOM    412  O   THR A  52      55.397  42.107  46.498  2.00  1.00           O
ATOM    413  N   LYS A  53      54.071  43.757  45.699  2.00  1.00           N
ATOM    414  CA  LYS A  53      54.734  43.949  44.435  2.00  1.00           C
ATOM    415  CB  LYS A  53      54.006  44.990  43.557  2.00  1.00           C
ATOM    416  CG  LYS A  53      54.307  44.898  42.055  2.00  1.00           C
ATOM    417  CD  LYS A  53      53.288  45.649  41.186  2.00  1.00           C
ATOM    418  CE  LYS A  53      53.430  45.399  39.681  2.00  1.00           C
ATOM    419  NZ  LYS A  53      54.669  46.025  39.170  2.00  1.00           N
ATOM    420  C   LYS A  53      56.130  44.409  44.688  2.00  1.00           C
ATOM    421  O   LYS A  53      57.054  44.114  43.931  2.00  1.00           O
ATOM    422  N   LEU A  54      56.301  45.140  45.795  2.00  1.00           N
ATOM    423  CA  LEU A  54      57.539  45.729  46.201  2.00  1.00           C
ATOM    424  CB  LEU A  54      57.334  46.463  47.541  2.00  1.00           C
ATOM    425  CG  LEU A  54      58.519  47.303  48.042  2.00  1.00           C
ATOM    426  CD1 LEU A  54      59.729  46.426  48.394  2.00  1.00           C
ATOM    427  CD2 LEU A  54      58.842  48.438  47.058  2.00  1.00           C
ATOM    428  C   LEU A  54      58.530  44.629  46.383  2.00  1.00           C
ATOM    429  O   LEU A  54      59.713  44.787  46.080  2.00  1.00           O
ATOM    430  N   ASN A  55      58.054  43.472  46.876  3.00  1.00           N
ATOM    431  CA  ASN A  55      58.892  42.331  47.102  3.00  1.00           C
ATOM    432  CB  ASN A  55      58.072  41.113  47.555  3.00  1.00           C
ATOM    433  CG  ASN A  55      59.016  40.040  48.066  3.00  1.00           C
ATOM    434  OD1 ASN A  55      59.980  39.660  47.402  3.00  1.00           O
ATOM    435  ND2 ASN A  55      58.726  39.536  49.295  3.00  1.00           N
ATOM    436  C   ASN A  55      59.497  41.999  45.784  3.00  1.00           C
ATOM    437  O   ASN A  55      60.659  41.608  45.703  3.00  1.00           O
ATOM    438  N   ASP A  56      58.715  42.156  44.701  3.00  1.00           N
ATOM    439  CA  ASP A  56      59.250  41.813  43.422  3.00  1.00           C
ATOM    440  CB  ASP A  56      58.163  41.226  42.502  3.00  1.00           C
ATOM    441  CG  ASP A  56      58.803  40.233  41.546  3.00  1.00           C
ATOM    442  OD1 ASP A  56      60.050  40.061  41.615  3.00  1.00           O
ATOM    443  OD2 ASP A  56      58.048  39.610  40.753  3.00  1.00           O
ATOM    444  C   ASP A  56      59.761  43.082  42.798  3.00  1.00           C
ATOM    445  O   ASP A  56      59.258  43.527  41.767  3.00  1.00           O
ATOM    446  N   LEU A  57      60.788  43.701  43.416  1.00  1.00           N
ATOM    447  CA  LEU A  57      61.332  44.937  42.919  1.00  1.00           C
ATOM    448  CB  LEU A  57      60.871  46.141  43.760  1.00  1.00           C
ATOM    449  CG  LEU A  57      61.405  47.514  43.310  1.00  1.00           C
ATOM    450  CD1 LEU A  57      60.960  47.863  41.882  1.00  1.00           C
ATOM    451  CD2 LEU A  57      61.015  48.600  44.327  1.00  1.00           C
ATOM    452  C   LEU A  57      62.820  44.828  43.009  1.00  1.00           C
ATOM    453  O   LEU A  57      63.347  44.150  43.888  1.00  1.00           O
ATOM    454  N   CYS A  58      63.551  45.460  42.073  1.00  1.00           N
ATOM    455  CA  CYS A  58      64.976  45.409  42.192  1.00  1.00           C
ATOM    456  CB  CYS A  58      65.699  44.939  40.921  1.00  1.00           C
ATOM    457  SG  CYS A  58      65.390  46.030  39.502  1.00  1.00           S
ATOM    458  C   CYS A  58      65.412  46.801  42.494  1.00  1.00           C
ATOM    459  O   CYS A  58      65.002  47.740  41.813  1.00  1.00           O
ATOM    460  N   PHE A  59      66.258  46.984  43.527  1.00  1.00           N
ATOM    461  CA  PHE A  59      66.537  48.343  43.871  1.00  1.00           C
ATOM    462  CB  PHE A  59      65.882  48.785  45.197  1.00  1.00           C
ATOM    463  CG  PHE A  59      66.259  47.849  46.304  1.00  1.00           C
ATOM    464  CD1 PHE A  59      67.480  47.924  46.939  1.00  1.00           C
ATOM    465  CD2 PHE A  59      65.356  46.898  46.726  1.00  1.00           C
ATOM    466  CE1 PHE A  59      67.795  47.055  47.961  1.00  1.00           C
ATOM    467  CE2 PHE A  59      65.664  46.029  47.745  1.00  1.00           C
ATOM    468  CZ  PHE A  59      66.887  46.105  48.366  1.00  1.00           C
ATOM    469  C   PHE A  59      67.981  48.656  43.964  1.00  1.00           C
ATOM    470  O   PHE A  59      68.790  47.873  44.464  1.00  1.00           O
ATOM    471  N   THR A  60      68.322  49.855  43.450  1.00  1.00           N
ATOM    472  CA  THR A  60      69.670  50.309  43.507  1.00  1.00           C
ATOM    473  CB  THR A  60      69.921  51.577  42.729  1.00  1.00           C
ATOM    474  OG1 THR A  60      69.225  52.673  43.302  1.00  1.00           O
ATOM    475  CG2 THR A  60      69.459  51.366  41.276  1.00  1.00           C
ATOM    476  C   THR A  60      70.057  50.561  44.924  1.00  1.00           C
ATOM    477  O   THR A  60      71.033  49.998  45.415  1.00  1.00           O
ATOM    478  N   ASN A  61      69.269  51.395  45.631  4.00  1.00           N
ATOM    479  CA  ASN A  61      69.583  51.717  46.990  4.00  1.00           C
ATOM    480  CB  ASN A  61      70.417  52.995  47.173  4.00  1.00           C
ATOM    481  CG  ASN A  61      71.839  52.693  46.736  4.00  1.00           C
ATOM    482  OD1 ASN A  61      72.335  51.582  46.918  4.00  1.00           O
ATOM    483  ND2 ASN A  61      72.520  53.711  46.146  4.00  1.00           N
ATOM    484  C   ASN A  61      68.294  51.945  47.698  4.00  1.00           C
ATOM    485  O   ASN A  61      67.281  52.267  47.081  4.00  1.00           O
ATOM    486  N   VAL A  62      68.303  51.760  49.030  4.00  1.00           N
ATOM    487  CA  VAL A  62      67.118  52.009  49.789  4.00  1.00           C
ATOM    488  CB  VAL A  62      66.509  50.784  50.396  4.00  1.00           C
ATOM    489  CG1 VAL A  62      65.272  51.224  51.195  4.00  1.00           C
ATOM    490  CG2 VAL A  62      66.187  49.787  49.270  4.00  1.00           C
ATOM    491  C   VAL A  62      67.534  52.912  50.903  4.00  1.00           C
ATOM    492  O   VAL A  62      68.690  52.898  51.320  4.00  1.00           O
ATOM    493  N   TYR A  63      66.609  53.748  51.409  4.00  1.00           N
ATOM    494  CA  TYR A  63      67.017  54.623  52.468  4.00  1.00           C
ATOM    495  CB  TYR A  63      66.734  56.117  52.210  4.00  1.00           C
ATOM    496  CG  TYR A  63      67.325  56.606  50.926  4.00  1.00           C
ATOM    497  CD1 TYR A  63      68.615  57.084  50.859  4.00  1.00           C
ATOM    498  CD2 TYR A  63      66.564  56.595  49.779  4.00  1.00           C
ATOM    499  CE1 TYR A  63      69.131  57.542  49.666  4.00  1.00           C
ATOM    500  CE2 TYR A  63      67.072  57.051  48.586  4.00  1.00           C
ATOM    501  CZ  TYR A  63      68.359  57.527  48.529  4.00  1.00           C
ATOM    502  OH  TYR A  63      68.884  57.998  47.306  4.00  1.00           O
ATOM    503  C   TYR A  63      66.155  54.279  53.654  4.00  1.00           C
ATOM    504  O   TYR A  63      64.964  54.012  53.502  4.00  1.00           O
ATOM    505  N   ALA A  64      66.737  54.246  54.874  4.00  1.00           N
ATOM    506  CA  ALA A  64      65.937  53.972  56.040  4.00  1.00           C
ATOM    507  CB  ALA A  64      66.423  52.751  56.836  4.00  1.00           C
ATOM    508  C   ALA A  64      66.033  55.165  56.918  4.00  1.00           C
ATOM    509  O   ALA A  64      67.087  55.469  57.475  4.00  1.00           O
ATOM    510  N   ASP A  65      64.905  55.870  57.085  4.00  1.00           N
ATOM    511  CA  ASP A  65      64.951  57.050  57.881  4.00  1.00           C
ATOM    512  CB  ASP A  65      64.287  58.262  57.205  4.00  1.00           C
ATOM    513  CG  ASP A  65      65.128  58.638  55.988  4.00  1.00           C
ATOM    514  OD1 ASP A  65      66.358  58.367  56.005  4.00  1.00           O
ATOM    515  OD2 ASP A  65      64.545  59.196  55.021  4.00  1.00           O
ATOM    516  C   ASP A  65      64.210  56.750  59.160  4.00  1.00           C
ATOM    517  O   ASP A  65      63.106  56.207  59.133  4.00  1.00           O
ATOM    518  N   SER A  66      64.802  57.084  60.330  4.00  1.00           N
ATOM    519  CA  SER A  66      64.143  56.766  61.571  4.00  1.00           C
ATOM    520  CB  SER A  66      65.040  56.033  62.582  4.00  1.00           C
ATOM    521  OG  SER A  66      66.078  56.895  63.024  4.00  1.00           O
ATOM    522  C   SER A  66      63.723  58.013  62.246  4.00  1.00           C
ATOM    523  O   SER A  66      64.493  58.968  62.339  4.00  1.00           O
ATOM    524  N   PHE A  67      62.467  58.052  62.730  4.00  1.00           N
ATOM    525  CA  PHE A  67      62.146  59.240  63.445  4.00  1.00           C
ATOM    526  CB  PHE A  67      61.997  60.472  62.527  4.00  1.00           C
ATOM    527  CG  PHE A  67      60.982  60.215  61.454  4.00  1.00           C
ATOM    528  CD1 PHE A  67      61.338  59.551  60.301  4.00  1.00           C
ATOM    529  CD2 PHE A  67      59.679  60.645  61.580  4.00  1.00           C
ATOM    530  CE1 PHE A  67      60.421  59.316  59.302  4.00  1.00           C
ATOM    531  CE2 PHE A  67      58.757  60.413  60.584  4.00  1.00           C
ATOM    532  CZ  PHE A  67      59.124  59.747  59.439  4.00  1.00           C
ATOM    533  C   PHE A  67      60.895  59.105  64.265  4.00  1.00           C
ATOM    534  O   PHE A  67      59.848  58.724  63.754  4.00  1.00           O
ATOM    535  N   VAL A  68      60.965  59.487  65.561  4.00  1.00           N
ATOM    536  CA  VAL A  68      59.846  59.393  66.467  4.00  1.00           C
ATOM    537  CB  VAL A  68      60.258  59.289  67.904  4.00  1.00           C
ATOM    538  CG1 VAL A  68      61.159  60.489  68.245  4.00  1.00           C
ATOM    539  CG2 VAL A  68      58.979  59.207  68.758  4.00  1.00           C
ATOM    540  C   VAL A  68      58.966  60.605  66.337  4.00  1.00           C
ATOM    541  O   VAL A  68      59.444  61.709  66.080  4.00  1.00           O
ATOM    542  N   ILE A  69      57.635  60.402  66.497  4.00  1.00           N
ATOM    543  CA  ILE A  69      56.646  61.445  66.383  4.00  1.00           C
ATOM    544  CB  ILE A  69      56.142  61.602  64.978  4.00  1.00           C
ATOM    545  CG1 ILE A  69      55.548  60.275  64.469  4.00  1.00           C
ATOM    546  CG2 ILE A  69      57.286  62.167  64.122  4.00  1.00           C
ATOM    547  CD1 ILE A  69      54.901  60.375  63.089  4.00  1.00           C
ATOM    548  C   ILE A  69      55.474  61.147  67.274  4.00  1.00           C
ATOM    549  O   ILE A  69      55.387  60.077  67.873  4.00  1.00           O
ATOM    550  N   ARG A  70      54.554  62.134  67.394  4.00  1.00           N
ATOM    551  CA  ARG A  70      53.323  62.022  68.138  4.00  1.00           C
ATOM    552  CB  ARG A  70      52.524  63.335  68.170  4.00  1.00           C
ATOM    553  CG  ARG A  70      53.231  64.460  68.929  4.00  1.00           C
ATOM    554  CD  ARG A  70      52.504  65.803  68.846  4.00  1.00           C
ATOM    555  NE  ARG A  70      53.136  66.730  69.828  4.00  1.00           N
ATOM    556  CZ  ARG A  70      54.204  67.513  69.490  4.00  1.00           C
ATOM    557  NH1 ARG A  70      54.779  67.417  68.256  4.00  1.00           N
ATOM    558  NH2 ARG A  70      54.691  68.412  70.394  4.00  1.00           N
ATOM    559  C   ARG A  70      52.510  61.032  67.370  4.00  1.00           C
ATOM    560  O   ARG A  70      52.767  60.787  66.192  4.00  1.00           O
ATOM    561  N   GLY A  71      51.522  60.410  68.032  2.00  1.00           N
ATOM    562  CA  GLY A  71      50.761  59.364  67.414  2.00  1.00           C
ATOM    563  C   GLY A  71      49.975  59.841  66.231  2.00  1.00           C
ATOM    564  O   GLY A  71      49.943  59.178  65.195  2.00  1.00           O
ATOM    565  N   ASP A  72      49.316  61.006  66.355  2.00  1.00           N
ATOM    566  CA  ASP A  72      48.455  61.503  65.318  2.00  1.00           C
ATOM    567  CB  ASP A  72      47.710  62.785  65.716  2.00  1.00           C
ATOM    568  CG  ASP A  72      46.539  62.959  64.758  2.00  1.00           C
ATOM    569  OD1 ASP A  72      46.178  61.965  64.072  2.00  1.00           O
ATOM    570  OD2 ASP A  72      45.989  64.090  64.704  2.00  1.00           O
ATOM    571  C   ASP A  72      49.283  61.831  64.121  2.00  1.00           C
ATOM    572  O   ASP A  72      48.842  61.710  62.979  2.00  1.00           O
ATOM    573  N   GLU A  73      50.540  62.214  64.384  2.00  1.00           N
ATOM    574  CA  GLU A  73      51.460  62.738  63.426  2.00  1.00           C
ATOM    575  CB  GLU A  73      52.812  63.104  64.068  2.00  1.00           C
ATOM    576  CG  GLU A  73      52.663  64.249  65.077  2.00  1.00           C
ATOM    577  CD  GLU A  73      54.030  64.689  65.583  2.00  1.00           C
ATOM    578  OE1 GLU A  73      55.059  64.153  65.094  2.00  1.00           O
ATOM    579  OE2 GLU A  73      54.057  65.584  66.470  2.00  1.00           O
ATOM    580  C   GLU A  73      51.704  61.771  62.300  2.00  1.00           C
ATOM    581  O   GLU A  73      52.020  62.190  61.187  2.00  1.00           O
ATOM    582  N   VAL A  74      51.564  60.456  62.548  2.00  1.00           N
ATOM    583  CA  VAL A  74      51.830  59.448  61.556  2.00  1.00           C
ATOM    584  CB  VAL A  74      51.513  58.072  62.085  2.00  1.00           C
ATOM    585  CG1 VAL A  74      50.001  57.977  62.351  2.00  1.00           C
ATOM    586  CG2 VAL A  74      52.049  57.012  61.110  2.00  1.00           C
ATOM    587  C   VAL A  74      50.981  59.723  60.357  2.00  1.00           C
ATOM    588  O   VAL A  74      51.429  59.567  59.222  2.00  1.00           O
ATOM    589  N   ARG A  75      49.731  60.159  60.575  2.00  1.00           N
ATOM    590  CA  ARG A  75      48.855  60.446  59.480  2.00  1.00           C
ATOM    591  CB  ARG A  75      47.445  60.826  59.970  2.00  1.00           C
ATOM    592  CG  ARG A  75      46.732  59.630  60.616  2.00  1.00           C
ATOM    593  CD  ARG A  75      45.479  59.967  61.430  2.00  1.00           C
ATOM    594  NE  ARG A  75      44.346  60.175  60.488  2.00  1.00           N
ATOM    595  CZ  ARG A  75      43.861  61.433  60.282  2.00  1.00           C
ATOM    596  NH1 ARG A  75      44.419  62.488  60.942  2.00  1.00           N
ATOM    597  NH2 ARG A  75      42.809  61.631  59.437  2.00  1.00           N
ATOM    598  C   ARG A  75      49.463  61.564  58.674  2.00  1.00           C
ATOM    599  O   ARG A  75      49.376  61.565  57.447  2.00  1.00           O
ATOM    600  N   GLN A  76      50.103  62.546  59.346  2.00  1.00           N
ATOM    601  CA  GLN A  76      50.714  63.683  58.700  2.00  1.00           C
ATOM    602  CB  GLN A  76      51.079  64.798  59.693  2.00  1.00           C
ATOM    603  CG  GLN A  76      49.798  65.263  60.402  2.00  1.00           C
ATOM    604  CD  GLN A  76      50.020  66.545  61.190  2.00  1.00           C
ATOM    605  OE1 GLN A  76      50.152  67.627  60.619  2.00  1.00           O
ATOM    606  NE2 GLN A  76      50.022  66.426  62.544  2.00  1.00           N
ATOM    607  C   GLN A  76      51.885  63.247  57.881  2.00  1.00           C
ATOM    608  O   GLN A  76      52.146  63.812  56.819  2.00  1.00           O
ATOM    609  N   ILE A  77      52.620  62.214  58.325  1.00  1.00           N
ATOM    610  CA  ILE A  77      53.762  61.816  57.555  1.00  1.00           C
ATOM    611  CB  ILE A  77      54.804  61.156  58.409  1.00  1.00           C
ATOM    612  CG1 ILE A  77      54.224  59.931  59.139  1.00  1.00           C
ATOM    613  CG2 ILE A  77      55.382  62.231  59.345  1.00  1.00           C
ATOM    614  CD1 ILE A  77      55.273  59.115  59.891  1.00  1.00           C
ATOM    615  C   ILE A  77      53.283  60.896  56.477  1.00  1.00           C
ATOM    616  O   ILE A  77      52.986  59.724  56.702  1.00  1.00           O
ATOM    617  N   ALA A  78      53.181  61.463  55.258  1.00  1.00           N
ATOM    618  CA  ALA A  78      52.730  60.800  54.068  1.00  1.00           C
ATOM    619  CB  ALA A  78      51.271  60.323  54.146  1.00  1.00           C
ATOM    620  C   ALA A  78      52.806  61.856  53.018  1.00  1.00           C
ATOM    621  O   ALA A  78      53.137  63.003  53.311  1.00  1.00           O
ATOM    622  N   PRO A  79      52.518  61.502  51.805  3.00  1.00           N
ATOM    623  CA  PRO A  79      52.582  62.462  50.733  3.00  1.00           C
ATOM    624  CD  PRO A  79      52.797  60.147  51.356  3.00  1.00           C
ATOM    625  CB  PRO A  79      52.653  61.635  49.451  3.00  1.00           C
ATOM    626  CG  PRO A  79      53.251  60.291  49.899  3.00  1.00           C
ATOM    627  C   PRO A  79      51.437  63.422  50.699  3.00  1.00           C
ATOM    628  O   PRO A  79      50.372  63.131  51.243  3.00  1.00           O
ATOM    629  N   GLY A  80      51.676  64.592  50.073  3.00  1.00           N
ATOM    630  CA  GLY A  80      50.693  65.598  49.823  3.00  1.00           C
ATOM    631  C   GLY A  80      50.075  65.989  51.115  3.00  1.00           C
ATOM    632  O   GLY A  80      48.908  66.378  51.162  3.00  1.00           O
ATOM    633  N   GLN A  81      50.839  65.890  52.209  1.00  1.00           N
ATOM    634  CA  GLN A  81      50.248  66.250  53.453  1.00  1.00           C
ATOM    635  CB  GLN A  81      50.506  65.246  54.593  1.00  1.00           C
ATOM    636  CG  GLN A  81      49.882  65.637  55.940  1.00  1.00           C
ATOM    637  CD  GLN A  81      48.445  65.134  56.001  1.00  1.00           C
ATOM    638  OE1 GLN A  81      47.731  65.374  56.975  1.00  1.00           O
ATOM    639  NE2 GLN A  81      48.009  64.408  54.939  1.00  1.00           N
ATOM    640  C   GLN A  81      50.842  67.542  53.882  1.00  1.00           C
ATOM    641  O   GLN A  81      51.960  67.883  53.498  1.00  1.00           O
ATOM    642  N   THR A  82      50.080  68.323  54.669  1.00  1.00           N
ATOM    643  CA  THR A  82      50.659  69.536  55.145  1.00  1.00           C
ATOM    644  CB  THR A  82      50.208  70.764  54.417  1.00  1.00           C
ATOM    645  OG1 THR A  82      50.986  71.878  54.831  1.00  1.00           O
ATOM    646  CG2 THR A  82      48.718  71.002  54.713  1.00  1.00           C
ATOM    647  C   THR A  82      50.328  69.704  56.597  1.00  1.00           C
ATOM    648  O   THR A  82      49.320  69.188  57.079  1.00  1.00           O
ATOM    649  N   GLY A  83      51.199  70.426  57.339  1.00  1.00           N
ATOM    650  CA  GLY A  83      50.971  70.663  58.740  1.00  1.00           C
ATOM    651  C   GLY A  83      52.295  70.620  59.444  1.00  1.00           C
ATOM    652  O   GLY A  83      53.326  70.344  58.832  1.00  1.00           O
ATOM    653  N   LYS A  84      52.298  70.874  60.772  2.00  1.00           N
ATOM    654  CA  LYS A  84      53.539  70.827  61.495  2.00  1.00           C
ATOM    655  CB  LYS A  84      53.440  71.141  62.998  2.00  1.00           C
ATOM    656  CG  LYS A  84      52.967  72.565  63.294  2.00  1.00           C
ATOM    657  CD  LYS A  84      52.778  72.862  64.784  2.00  1.00           C
ATOM    658  CE  LYS A  84      52.205  71.691  65.581  2.00  1.00           C
ATOM    659  NZ  LYS A  84      50.889  71.302  65.031  2.00  1.00           N
ATOM    660  C   LYS A  84      54.018  69.413  61.356  2.00  1.00           C
ATOM    661  O   LYS A  84      53.204  68.499  61.238  2.00  1.00           O
ATOM    662  N   ILE A  85      55.356  69.214  61.410  2.00  1.00           N
ATOM    663  CA  ILE A  85      56.048  67.994  61.086  2.00  1.00           C
ATOM    664  CB  ILE A  85      56.137  66.982  62.205  2.00  1.00           C
ATOM    665  CG1 ILE A  85      57.098  65.841  61.814  2.00  1.00           C
ATOM    666  CG2 ILE A  85      54.721  66.542  62.610  2.00  1.00           C
ATOM    667  CD1 ILE A  85      57.605  65.008  62.994  2.00  1.00           C
ATOM    668  C   ILE A  85      55.360  67.461  59.856  2.00  1.00           C
ATOM    669  O   ILE A  85      54.379  66.719  59.896  2.00  1.00           O
ATOM    670  N   ALA A  86      55.974  67.817  58.712  2.00  1.00           N
ATOM    671  CA  ALA A  86      55.495  67.714  57.359  2.00  1.00           C
ATOM    672  CB  ALA A  86      53.992  67.986  57.207  2.00  1.00           C
ATOM    673  C   ALA A  86      56.229  68.900  56.838  2.00  1.00           C
ATOM    674  O   ALA A  86      57.456  68.870  56.748  2.00  1.00           O
ATOM    675  N   ASP A  87      55.500  69.963  56.445  2.00  1.00           N
ATOM    676  CA  ASP A  87      56.231  71.172  56.219  2.00  1.00           C
ATOM    677  CB  ASP A  87      55.325  72.363  55.849  2.00  1.00           C
ATOM    678  CG  ASP A  87      54.718  72.076  54.476  2.00  1.00           C
ATOM    679  OD1 ASP A  87      55.201  71.123  53.805  2.00  1.00           O
ATOM    680  OD2 ASP A  87      53.761  72.795  54.083  2.00  1.00           O
ATOM    681  C   ASP A  87      56.853  71.391  57.583  2.00  1.00           C
ATOM    682  O   ASP A  87      56.222  71.139  58.608  2.00  1.00           O
ATOM    683  N   TYR A  88      58.128  71.816  57.628  2.00  1.00           N
ATOM    684  CA  TYR A  88      58.921  71.965  58.825  2.00  1.00           C
ATOM    685  CB  TYR A  88      59.132  73.379  59.380  2.00  1.00           C
ATOM    686  CG  TYR A  88      60.298  73.801  58.544  2.00  1.00           C
ATOM    687  CD1 TYR A  88      61.515  73.209  58.789  2.00  1.00           C
ATOM    688  CD2 TYR A  88      60.202  74.694  57.499  2.00  1.00           C
ATOM    689  CE1 TYR A  88      62.632  73.520  58.052  2.00  1.00           C
ATOM    690  CE2 TYR A  88      61.320  75.015  56.756  2.00  1.00           C
ATOM    691  CZ  TYR A  88      62.536  74.433  57.033  2.00  1.00           C
ATOM    692  OH  TYR A  88      63.677  74.761  56.269  2.00  1.00           O
ATOM    693  C   TYR A  88      58.922  70.885  59.838  2.00  1.00           C
ATOM    694  O   TYR A  88      58.206  70.873  60.839  2.00  1.00           O
ATOM    695  N   ASN A  89      59.785  69.923  59.484  3.00  1.00           N
ATOM    696  CA  ASN A  89      60.225  68.726  60.117  3.00  1.00           C
ATOM    697  CB  ASN A  89      59.134  67.883  60.781  3.00  1.00           C
ATOM    698  CG  ASN A  89      59.894  66.747  61.444  3.00  1.00           C
ATOM    699  OD1 ASN A  89      59.850  65.600  61.000  3.00  1.00           O
ATOM    700  ND2 ASN A  89      60.657  67.091  62.515  3.00  1.00           N
ATOM    701  C   ASN A  89      60.665  67.986  58.904  3.00  1.00           C
ATOM    702  O   ASN A  89      61.610  68.384  58.227  3.00  1.00           O
ATOM    703  N   TYR A  90      59.951  66.898  58.576  1.00  1.00           N
ATOM    704  CA  TYR A  90      60.344  66.086  57.468  1.00  1.00           C
ATOM    705  CB  TYR A  90      60.580  64.653  57.958  1.00  1.00           C
ATOM    706  CG  TYR A  90      61.140  63.842  56.861  1.00  1.00           C
ATOM    707  CD1 TYR A  90      62.354  64.180  56.316  1.00  1.00           C
ATOM    708  CD2 TYR A  90      60.473  62.725  56.423  1.00  1.00           C
ATOM    709  CE1 TYR A  90      62.887  63.420  55.308  1.00  1.00           C
ATOM    710  CE2 TYR A  90      61.005  61.959  55.415  1.00  1.00           C
ATOM    711  CZ  TYR A  90      62.211  62.313  54.859  1.00  1.00           C
ATOM    712  OH  TYR A  90      62.767  61.535  53.825  1.00  1.00           O
ATOM    713  C   TYR A  90      59.248  66.110  56.465  1.00  1.00           C
ATOM    714  O   TYR A  90      58.070  66.199  56.807  1.00  1.00           O
ATOM    715  N   LYS A  91      59.628  66.063  55.179  1.00  1.00           N
ATOM    716  CA  LYS A  91      58.645  66.120  54.146  1.00  1.00           C
ATOM    717  CB  LYS A  91      58.963  67.085  52.990  1.00  1.00           C
ATOM    718  CG  LYS A  91      58.480  68.516  53.234  1.00  1.00           C
ATOM    719  CD  LYS A  91      56.965  68.606  53.397  1.00  1.00           C
ATOM    720  CE  LYS A  91      56.209  68.257  52.114  1.00  1.00           C
ATOM    721  NZ  LYS A  91      54.752  68.326  52.356  1.00  1.00           N
ATOM    722  C   LYS A  91      58.468  64.777  53.554  1.00  1.00           C
ATOM    723  O   LYS A  91      58.675  63.748  54.194  1.00  1.00           O
ATOM    724  N   LEU A  92      58.066  64.802  52.275  1.00  1.00           N
ATOM    725  CA  LEU A  92      57.605  63.650  51.581  1.00  1.00           C
ATOM    726  CB  LEU A  92      56.319  64.037  50.850  1.00  1.00           C
ATOM    727  CG  LEU A  92      55.510  65.013  51.726  1.00  1.00           C
ATOM    728  CD1 LEU A  92      54.172  65.386  51.089  1.00  1.00           C
ATOM    729  CD2 LEU A  92      55.401  64.533  53.180  1.00  1.00           C
ATOM    730  C   LEU A  92      58.672  63.184  50.627  1.00  1.00           C
ATOM    731  O   LEU A  92      59.575  62.535  51.150  1.00  1.00           O
ATOM    732  N   PRO A  93      58.777  63.379  49.310  1.00  1.00           N
ATOM    733  CA  PRO A  93      57.932  64.114  48.367  1.00  1.00           C
ATOM    734  CD  PRO A  93      60.117  63.204  48.776  1.00  1.00           C
ATOM    735  CB  PRO A  93      58.838  64.487  47.194  1.00  1.00           C
ATOM    736  CG  PRO A  93      60.005  63.493  47.277  1.00  1.00           C
ATOM    737  C   PRO A  93      56.716  63.398  47.874  1.00  1.00           C
ATOM    738  O   PRO A  93      56.521  62.232  48.212  1.00  1.00           O
ATOM    739  N   ASP A  94      55.902  64.106  47.050  3.00  1.00           N
ATOM    740  CA  ASP A  94      54.687  63.585  46.485  3.00  1.00           C
ATOM    741  CB  ASP A  94      53.979  64.569  45.537  3.00  1.00           C
ATOM    742  CG  ASP A  94      53.342  65.665  46.374  3.00  1.00           C
ATOM    743  OD1 ASP A  94      53.753  65.821  47.554  3.00  1.00           O
ATOM    744  OD2 ASP A  94      52.431  66.360  45.848  3.00  1.00           O
ATOM    745  C   ASP A  94      55.009  62.367  45.679  3.00  1.00           C
ATOM    746  O   ASP A  94      54.457  61.297  45.933  3.00  1.00           O
ATOM    747  N   ASP A  95      55.936  62.471  44.705  3.00  1.00           N
ATOM    748  CA  ASP A  95      56.255  61.278  43.980  3.00  1.00           C
ATOM    749  CB  ASP A  95      57.011  61.503  42.660  3.00  1.00           C
ATOM    750  CG  ASP A  95      57.186  60.129  42.029  3.00  1.00           C
ATOM    751  OD1 ASP A  95      56.377  59.227  42.375  3.00  1.00           O
ATOM    752  OD2 ASP A  95      58.128  59.954  41.210  3.00  1.00           O
ATOM    753  C   ASP A  95      57.182  60.548  44.888  3.00  1.00           C
ATOM    754  O   ASP A  95      58.400  60.673  44.779  3.00  1.00           O
ATOM    755  N   PHE A  96      56.617  59.770  45.829  1.00  1.00           N
ATOM    756  CA  PHE A  96      57.459  59.136  46.793  1.00  1.00           C
ATOM    757  CB  PHE A  96      56.948  59.371  48.226  1.00  1.00           C
ATOM    758  CG  PHE A  96      58.015  59.008  49.199  1.00  1.00           C
ATOM    759  CD1 PHE A  96      58.238  57.695  49.542  1.00  1.00           C
ATOM    760  CD2 PHE A  96      58.802  59.990  49.757  1.00  1.00           C
ATOM    761  CE1 PHE A  96      59.225  57.367  50.441  1.00  1.00           C
ATOM    762  CE2 PHE A  96      59.790  59.668  50.656  1.00  1.00           C
ATOM    763  CZ  PHE A  96      60.003  58.355  50.998  1.00  1.00           C
ATOM    764  C   PHE A  96      57.415  57.674  46.561  1.00  1.00           C
ATOM    765  O   PHE A  96      56.498  56.988  47.004  1.00  1.00           O
ATOM    766  N   THR A  97      58.440  57.133  45.894  1.00  1.00           N
ATOM    767  CA  THR A  97      58.367  55.726  45.715  1.00  1.00           C
ATOM    768  CB  THR A  97      59.072  55.288  44.452  1.00  1.00           C
ATOM    769  OG1 THR A  97      58.890  53.899  44.226  1.00  1.00           O
ATOM    770  CG2 THR A  97      60.559  55.678  44.492  1.00  1.00           C
ATOM    771  C   THR A  97      58.951  55.160  46.968  1.00  1.00           C
ATOM    772  O   THR A  97      60.153  54.922  47.085  1.00  1.00           O
ATOM    773  N   GLY A  98      58.076  54.954  47.976  4.00  1.00           N
ATOM    774  CA  GLY A  98      58.562  54.475  49.231  4.00  1.00           C
ATOM    775  C   GLY A  98      57.425  54.118  50.114  4.00  1.00           C
ATOM    776  O   GLY A  98      56.277  54.477  49.857  4.00  1.00           O
ATOM    777  N   CYS A  99      57.741  53.394  51.204  4.00  1.00           N
ATOM    778  CA  CYS A  99      56.711  52.975  52.097  4.00  1.00           C
ATOM    779  CB  CYS A  99      56.596  51.447  52.231  4.00  1.00           C
ATOM    780  SG  CYS A  99      58.045  50.709  53.043  4.00  1.00           S
ATOM    781  C   CYS A  99      57.017  53.502  53.459  4.00  1.00           C
ATOM    782  O   CYS A  99      58.173  53.507  53.881  4.00  1.00           O
ATOM    783  N   VAL A 100      55.981  53.980  54.185  4.00  1.00           N
ATOM    784  CA  VAL A 100      56.227  54.427  55.525  4.00  1.00           C
ATOM    785  CB  VAL A 100      55.722  55.804  55.844  4.00  1.00           C
ATOM    786  CG1 VAL A 100      54.221  55.876  55.531  4.00  1.00           C
ATOM    787  CG2 VAL A 100      56.081  56.115  57.310  4.00  1.00           C
ATOM    788  C   VAL A 100      55.641  53.426  56.474  4.00  1.00           C
ATOM    789  O   VAL A 100      54.482  53.038  56.346  4.00  1.00           O
ATOM    790  N   ILE A 101      56.451  52.975  57.460  4.00  1.00           N
ATOM    791  CA  ILE A 101      56.003  51.971  58.389  4.00  1.00           C
ATOM    792  CB  ILE A 101      56.818  50.714  58.390  4.00  1.00           C
ATOM    793  CG1 ILE A 101      58.248  50.989  58.874  4.00  1.00           C
ATOM    794  CG2 ILE A 101      56.747  50.112  56.976  4.00  1.00           C
ATOM    795  CD1 ILE A 101      59.051  49.714  59.125  4.00  1.00           C
ATOM    796  C   ILE A 101      56.068  52.568  59.770  4.00  1.00           C
ATOM    797  O   ILE A 101      56.840  53.494  60.008  4.00  1.00           O
ATOM    798  N   ALA A 102      55.227  52.090  60.720  4.00  1.00           N
ATOM    799  CA  ALA A 102      55.268  52.714  62.019  4.00  1.00           C
ATOM    800  CB  ALA A 102      54.304  53.908  62.136  4.00  1.00           C
ATOM    801  C   ALA A 102      54.930  51.749  63.114  4.00  1.00           C
ATOM    802  O   ALA A 102      54.278  50.733  62.881  4.00  1.00           O
ATOM    803  N   TRP A 103      55.421  52.025  64.349  4.00  1.00           N
ATOM    804  CA  TRP A 103      54.948  51.218  65.435  4.00  1.00           C
ATOM    805  CB  TRP A 103      55.776  49.985  65.852  4.00  1.00           C
ATOM    806  CG  TRP A 103      56.927  50.132  66.811  4.00  1.00           C
ATOM    807  CD2 TRP A 103      57.951  49.132  66.894  4.00  1.00           C
ATOM    808  CD1 TRP A 103      57.227  51.075  67.752  4.00  1.00           C
ATOM    809  NE1 TRP A 103      58.374  50.715  68.424  4.00  1.00           N
ATOM    810  CE2 TRP A 103      58.830  49.521  67.901  4.00  1.00           C
ATOM    811  CE3 TRP A 103      58.131  47.981  66.185  4.00  1.00           C
ATOM    812  CZ2 TRP A 103      59.916  48.753  68.216  4.00  1.00           C
ATOM    813  CZ3 TRP A 103      59.227  47.211  66.498  4.00  1.00           C
ATOM    814  CH2 TRP A 103      60.102  47.593  67.494  4.00  1.00           C
ATOM    815  C   TRP A 103      54.707  52.102  66.622  4.00  1.00           C
ATOM    816  O   TRP A 103      55.239  53.206  66.710  4.00  1.00           O
ATOM    817  N   ASN A 104      53.853  51.648  67.562  4.00  1.00           N
ATOM    818  CA  ASN A 104      53.571  52.432  68.735  4.00  1.00           C
ATOM    819  CB  ASN A 104      52.167  52.163  69.307  4.00  1.00           C
ATOM    820  CG  ASN A 104      51.125  52.398  68.221  4.00  1.00           C
ATOM    821  OD1 ASN A 104      51.438  52.870  67.130  4.00  1.00           O
ATOM    822  ND2 ASN A 104      49.845  52.054  68.527  4.00  1.00           N
ATOM    823  C   ASN A 104      54.512  51.919  69.767  4.00  1.00           C
ATOM    824  O   ASN A 104      54.421  50.759  70.164  4.00  1.00           O
ATOM    825  N   SER A 105      55.456  52.759  70.224  1.00  1.00           N
ATOM    826  CA  SER A 105      56.343  52.254  71.223  1.00  1.00           C
ATOM    827  CB  SER A 105      57.821  52.596  70.958  1.00  1.00           C
ATOM    828  OG  SER A 105      57.982  53.999  70.798  1.00  1.00           O
ATOM    829  C   SER A 105      55.970  52.867  72.532  1.00  1.00           C
ATOM    830  O   SER A 105      56.480  53.922  72.896  1.00  1.00           O
ATOM    831  N   ASN A 106      55.036  52.230  73.262  2.00  1.00           N
ATOM    832  CA  ASN A 106      54.656  52.671  74.573  2.00  1.00           C
ATOM    833  CB  ASN A 106      53.354  52.020  75.075  2.00  1.00           C
ATOM    834  CG  ASN A 106      52.171  52.584  74.295  2.00  1.00           C
ATOM    835  OD1 ASN A 106      51.031  52.520  74.750  2.00  1.00           O
ATOM    836  ND2 ASN A 106      52.439  53.149  73.087  2.00  1.00           N
ATOM    837  C   ASN A 106      55.734  52.292  75.525  2.00  1.00           C
ATOM    838  O   ASN A 106      56.027  53.016  76.467  2.00  1.00           O
ATOM    839  N   ASN A 107      56.332  51.106  75.335  2.00  1.00           N
ATOM    840  CA  ASN A 107      57.319  50.670  76.278  2.00  1.00           C
ATOM    841  CB  ASN A 107      57.741  49.214  76.015  2.00  1.00           C
ATOM    842  CG  ASN A 107      56.497  48.338  76.123  2.00  1.00           C
ATOM    843  OD1 ASN A 107      55.534  48.517  75.378  2.00  1.00           O
ATOM    844  ND2 ASN A 107      56.512  47.362  77.070  2.00  1.00           N
ATOM    845  C   ASN A 107      58.544  51.517  76.186  2.00  1.00           C
ATOM    846  O   ASN A 107      59.000  52.049  77.196  2.00  1.00           O
ATOM    847  N   LEU A 108      59.114  51.671  74.971  2.00  1.00           N
ATOM    848  CA  LEU A 108      60.261  52.524  74.849  2.00  1.00           C
ATOM    849  CB  LEU A 108      61.294  52.183  73.750  2.00  1.00           C
ATOM    850  CG  LEU A 108      62.224  50.991  74.067  2.00  1.00           C
ATOM    851  CD1 LEU A 108      63.395  50.921  73.071  2.00  1.00           C
ATOM    852  CD2 LEU A 108      62.702  51.019  75.529  2.00  1.00           C
ATOM    853  C   LEU A 108      59.742  53.903  74.586  2.00  1.00           C
ATOM    854  O   LEU A 108      58.562  54.093  74.313  2.00  1.00           O
ATOM    855  N   ASP A 109      60.610  54.918  74.720  2.00  1.00           N
ATOM    856  CA  ASP A 109      60.228  56.276  74.459  2.00  1.00           C
ATOM    857  CB  ASP A 109      59.863  56.557  72.997  2.00  1.00           C
ATOM    858  CG  ASP A 109      59.925  58.067  72.813  2.00  1.00           C
ATOM    859  OD1 ASP A 109      60.554  58.745  73.669  2.00  1.00           O
ATOM    860  OD2 ASP A 109      59.343  58.562  71.812  2.00  1.00           O
ATOM    861  C   ASP A 109      59.055  56.632  75.304  2.00  1.00           C
ATOM    862  O   ASP A 109      58.198  57.420  74.904  2.00  1.00           O
ATOM    863  N   SER A 110      58.992  56.060  76.515  1.00  1.00           N
ATOM    864  CA  SER A 110      57.944  56.405  77.422  1.00  1.00           C
ATOM    865  CB  SER A 110      56.926  55.295  77.635  1.00  1.00           C
ATOM    866  OG  SER A 110      57.577  54.157  78.185  1.00  1.00           O
ATOM    867  C   SER A 110      58.612  56.515  78.735  1.00  1.00           C
ATOM    868  O   SER A 110      59.626  55.868  78.997  1.00  1.00           O
ATOM    869  N   LYS A 111      58.059  57.365  79.598  1.00  1.00           N
ATOM    870  CA  LYS A 111      58.620  57.489  80.896  1.00  1.00           C
ATOM    871  CB  LYS A 111      59.781  58.496  80.951  1.00  1.00           C
ATOM    872  CG  LYS A 111      60.182  58.870  82.377  1.00  1.00           C
ATOM    873  CD  LYS A 111      60.738  57.709  83.200  1.00  1.00           C
ATOM    874  CE  LYS A 111      60.762  57.994  84.704  1.00  1.00           C
ATOM    875  NZ  LYS A 111      61.428  56.887  85.422  1.00  1.00           N
ATOM    876  C   LYS A 111      57.526  58.010  81.746  1.00  1.00           C
ATOM    877  O   LYS A 111      56.707  58.807  81.293  1.00  1.00           O
ATOM    878  N   VAL A 112      57.466  57.560  83.008  3.00  1.00           N
ATOM    879  CA  VAL A 112      56.406  58.048  83.830  3.00  1.00           C
ATOM    880  CB  VAL A 112      56.457  57.514  85.228  3.00  1.00           C
ATOM    881  CG1 VAL A 112      55.316  58.160  86.030  3.00  1.00           C
ATOM    882  CG2 VAL A 112      56.415  55.979  85.184  3.00  1.00           C
ATOM    883  C   VAL A 112      56.584  59.514  83.962  3.00  1.00           C
ATOM    884  O   VAL A 112      55.656  60.288  83.738  3.00  1.00           O
ATOM    885  N   GLY A 113      57.806  59.938  84.326  3.00  1.00           N
ATOM    886  CA  GLY A 113      58.003  61.345  84.406  3.00  1.00           C
ATOM    887  C   GLY A 113      57.851  61.754  82.989  3.00  1.00           C
ATOM    888  O   GLY A 113      58.101  60.944  82.095  3.00  1.00           O
ATOM    889  N   GLY A 114      57.424  63.005  82.746  1.00  1.00           N
ATOM    890  CA  GLY A 114      57.212  63.399  81.389  1.00  1.00           C
ATOM    891  C   GLY A 114      58.517  63.246  80.699  1.00  1.00           C
ATOM    892  O   GLY A 114      59.540  63.769  81.139  1.00  1.00           O
ATOM    893  N   ASN A 115      58.502  62.521  79.569  1.00  1.00           N
ATOM    894  CA  ASN A 115      59.750  62.233  78.950  1.00  1.00           C
ATOM    895  CB  ASN A 115      59.762  60.857  78.258  1.00  1.00           C
ATOM    896  CG  ASN A 115      61.198  60.361  78.241  1.00  1.00           C
ATOM    897  OD1 ASN A 115      61.789  60.136  79.296  1.00  1.00           O
ATOM    898  ND2 ASN A 115      61.778  60.170  77.026  1.00  1.00           N
ATOM    899  C   ASN A 115      59.999  63.274  77.926  1.00  1.00           C
ATOM    900  O   ASN A 115      59.306  63.357  76.913  1.00  1.00           O
ATOM    901  N   TYR A 116      60.996  64.127  78.204  1.00  1.00           N
ATOM    902  CA  TYR A 116      61.376  65.120  77.257  1.00  1.00           C
ATOM    903  CB  TYR A 116      61.262  66.563  77.797  1.00  1.00           C
ATOM    904  CG  TYR A 116      62.209  67.438  77.042  1.00  1.00           C
ATOM    905  CD1 TYR A 116      62.008  67.801  75.729  1.00  1.00           C
ATOM    906  CD2 TYR A 116      63.322  67.915  77.695  1.00  1.00           C
ATOM    907  CE1 TYR A 116      62.923  68.606  75.083  1.00  1.00           C
ATOM    908  CE2 TYR A 116      64.236  68.718  77.060  1.00  1.00           C
ATOM    909  CZ  TYR A 116      64.039  69.063  75.746  1.00  1.00           C
ATOM    910  OH  TYR A 116      64.979  69.884  75.090  1.00  1.00           O
ATOM    911  C   TYR A 116      62.786  64.863  76.836  1.00  1.00           C
ATOM    912  O   TYR A 116      63.744  65.218  77.521  1.00  1.00           O
ATOM    913  N   ASN A 117      62.938  64.163  75.701  1.00  1.00           N
ATOM    914  CA  ASN A 117      64.211  64.023  75.065  1.00  1.00           C
ATOM    915  CB  ASN A 117      64.997  62.760  75.465  1.00  1.00           C
ATOM    916  CG  ASN A 117      64.350  61.491  74.911  1.00  1.00           C
ATOM    917  OD1 ASN A 117      63.155  61.426  74.624  1.00  1.00           O
ATOM    918  ND2 ASN A 117      65.185  60.427  74.768  1.00  1.00           N
ATOM    919  C   ASN A 117      63.811  63.883  73.639  1.00  1.00           C
ATOM    920  O   ASN A 117      64.508  63.291  72.816  1.00  1.00           O
ATOM    921  N   TYR A 118      62.624  64.444  73.351  1.00  1.00           N
ATOM    922  CA  TYR A 118      61.981  64.373  72.078  1.00  1.00           C
ATOM    923  CB  TYR A 118      60.527  63.895  72.177  1.00  1.00           C
ATOM    924  CG  TYR A 118      59.907  63.881  70.820  1.00  1.00           C
ATOM    925  CD1 TYR A 118      59.389  65.022  70.244  1.00  1.00           C
ATOM    926  CD2 TYR A 118      59.839  62.702  70.120  1.00  1.00           C
ATOM    927  CE1 TYR A 118      58.809  64.985  68.998  1.00  1.00           C
ATOM    928  CE2 TYR A 118      59.263  62.658  68.874  1.00  1.00           C
ATOM    929  CZ  TYR A 118      58.743  63.798  68.311  1.00  1.00           C
ATOM    930  OH  TYR A 118      58.149  63.748  67.033  1.00  1.00           O
ATOM    931  C   TYR A 118      61.889  65.782  71.606  1.00  1.00           C
ATOM    932  O   TYR A 118      61.578  66.680  72.387  1.00  1.00           O
ATOM    933  N   LEU A 119      62.175  66.035  70.315  4.00  1.00           N
ATOM    934  CA  LEU A 119      62.069  67.405  69.926  4.00  1.00           C
ATOM    935  CB  LEU A 119      63.415  68.149  69.827  4.00  1.00           C
ATOM    936  CG  LEU A 119      64.120  68.401  71.170  4.00  1.00           C
ATOM    937  CD1 LEU A 119      65.423  69.192  70.963  4.00  1.00           C
ATOM    938  CD2 LEU A 119      63.180  69.078  72.179  4.00  1.00           C
ATOM    939  C   LEU A 119      61.442  67.557  68.562  4.00  1.00           C
ATOM    940  O   LEU A 119      61.723  66.779  67.653  4.00  1.00           O
ATOM    941  N   TYR A 120      60.582  68.599  68.393  4.00  1.00           N
ATOM    942  CA  TYR A 120      59.936  68.929  67.139  4.00  1.00           C
ATOM    943  CB  TYR A 120      58.432  68.624  67.113  4.00  1.00           C
ATOM    944  CG  TYR A 120      57.879  69.320  65.923  4.00  1.00           C
ATOM    945  CD1 TYR A 120      58.088  68.844  64.648  4.00  1.00           C
ATOM    946  CD2 TYR A 120      57.138  70.463  66.101  4.00  1.00           C
ATOM    947  CE1 TYR A 120      57.569  69.513  63.564  4.00  1.00           C
ATOM    948  CE2 TYR A 120      56.617  71.134  65.024  4.00  1.00           C
ATOM    949  CZ  TYR A 120      56.834  70.660  63.754  4.00  1.00           C
ATOM    950  OH  TYR A 120      56.298  71.358  62.653  4.00  1.00           O
ATOM    951  C   TYR A 120      60.149  70.407  66.838  4.00  1.00           C
ATOM    952  O   TYR A 120      60.127  71.247  67.736  4.00  1.00           O
ATOM    953  N   ARG A 121      60.337  70.744  65.534  4.00  1.00           N
ATOM    954  CA  ARG A 121      60.776  72.018  64.989  4.00  1.00           C
ATOM    955  CB  ARG A 121      61.013  71.891  63.477  4.00  1.00           C
ATOM    956  CG  ARG A 121      61.735  73.087  62.871  4.00  1.00           C
ATOM    957  CD  ARG A 121      62.433  72.758  61.554  4.00  1.00           C
ATOM    958  NE  ARG A 121      63.058  74.023  61.086  4.00  1.00           N
ATOM    959  CZ  ARG A 121      64.196  74.458  61.698  4.00  1.00           C
ATOM    960  NH1 ARG A 121      64.722  73.739  62.732  4.00  1.00           N
ATOM    961  NH2 ARG A 121      64.779  75.629  61.305  4.00  1.00           N
ATOM    962  C   ARG A 121      59.915  73.251  65.235  4.00  1.00           C
ATOM    963  O   ARG A 121      60.439  74.245  65.728  4.00  1.00           O
ATOM    964  N   LEU A 122      58.610  73.253  64.877  1.00  1.00           N
ATOM    965  CA  LEU A 122      57.618  74.295  65.129  1.00  1.00           C
ATOM    966  CB  LEU A 122      57.566  74.768  66.587  1.00  1.00           C
ATOM    967  CG  LEU A 122      56.445  75.780  66.886  1.00  1.00           C
ATOM    968  CD1 LEU A 122      55.058  75.134  66.732  1.00  1.00           C
ATOM    969  CD2 LEU A 122      56.643  76.432  68.264  1.00  1.00           C
ATOM    970  C   LEU A 122      57.619  75.534  64.268  1.00  1.00           C
ATOM    971  O   LEU A 122      56.572  76.172  64.165  1.00  1.00           O
ATOM    972  N   PHE A 123      58.713  75.933  63.597  1.00  1.00           N
ATOM    973  CA  PHE A 123      58.573  77.134  62.805  1.00  1.00           C
ATOM    974  CB  PHE A 123      58.685  78.468  63.578  1.00  1.00           C
ATOM    975  CG  PHE A 123      57.379  78.915  64.146  1.00  1.00           C
ATOM    976  CD1 PHE A 123      56.500  79.627  63.360  1.00  1.00           C
ATOM    977  CD2 PHE A 123      57.041  78.661  65.456  1.00  1.00           C
ATOM    978  CE1 PHE A 123      55.294  80.062  63.860  1.00  1.00           C
ATOM    979  CE2 PHE A 123      55.837  79.093  65.961  1.00  1.00           C
ATOM    980  CZ  PHE A 123      54.962  79.795  65.165  1.00  1.00           C
ATOM    981  C   PHE A 123      59.672  77.199  61.799  1.00  1.00           C
ATOM    982  O   PHE A 123      60.688  76.515  61.905  1.00  1.00           O
ATOM    983  N   ARG A 124      59.449  78.028  60.762  1.00  1.00           N
ATOM    984  CA  ARG A 124      60.431  78.331  59.768  1.00  1.00           C
ATOM    985  CB  ARG A 124      60.967  77.143  58.961  1.00  1.00           C
ATOM    986  CG  ARG A 124      62.213  76.544  59.599  1.00  1.00           C
ATOM    987  CD  ARG A 124      63.298  77.601  59.837  1.00  1.00           C
ATOM    988  NE  ARG A 124      63.571  78.278  58.534  1.00  1.00           N
ATOM    989  CZ  ARG A 124      64.657  79.095  58.407  1.00  1.00           C
ATOM    990  NH1 ARG A 124      65.477  79.307  59.476  1.00  1.00           N
ATOM    991  NH2 ARG A 124      64.937  79.685  57.207  1.00  1.00           N
ATOM    992  C   ARG A 124      59.810  79.267  58.804  1.00  1.00           C
ATOM    993  O   ARG A 124      58.599  79.250  58.584  1.00  1.00           O
ATOM    994  N   LYS A 125      60.643  80.154  58.240  1.00  1.00           N
ATOM    995  CA  LYS A 125      60.149  81.041  57.242  1.00  1.00           C
ATOM    996  CB  LYS A 125      61.205  82.061  56.775  1.00  1.00           C
ATOM    997  CG  LYS A 125      60.722  83.041  55.701  1.00  1.00           C
ATOM    998  CD  LYS A 125      59.799  84.141  56.228  1.00  1.00           C
ATOM    999  CE  LYS A 125      58.433  83.635  56.686  1.00  1.00           C
ATOM   1000  NZ  LYS A 125      57.719  84.709  57.408  1.00  1.00           N
ATOM   1001  C   LYS A 125      59.808  80.201  56.060  1.00  1.00           C
ATOM   1002  O   LYS A 125      58.742  80.332  55.460  1.00  1.00           O
ATOM   1003  N   SER A 126      60.738  79.288  55.729  1.00  1.00           N
ATOM   1004  CA  SER A 126      60.653  78.411  54.600  1.00  1.00           C
ATOM   1005  CB  SER A 126      62.032  77.966  54.104  1.00  1.00           C
ATOM   1006  OG  SER A 126      62.669  77.209  55.125  1.00  1.00           O
ATOM   1007  C   SER A 126      59.985  77.164  55.038  1.00  1.00           C
ATOM   1008  O   SER A 126      59.480  77.054  56.155  1.00  1.00           O
ATOM   1009  N   ASN A 127      59.946  76.195  54.113  1.00  1.00           N
ATOM   1010  CA  ASN A 127      59.449  74.904  54.443  1.00  1.00           C
ATOM   1011  CB  ASN A 127      58.193  74.478  53.672  1.00  1.00           C
ATOM   1012  CG  ASN A 127      58.594  74.223  52.231  1.00  1.00           C
ATOM   1013  OD1 ASN A 127      59.220  75.060  51.583  1.00  1.00           O
ATOM   1014  ND2 ASN A 127      58.239  73.013  51.723  1.00  1.00           N
ATOM   1015  C   ASN A 127      60.550  73.973  54.053  1.00  1.00           C
ATOM   1016  O   ASN A 127      61.467  74.365  53.333  1.00  1.00           O
ATOM   1017  N   LEU A 128      60.516  72.713  54.525  1.00  1.00           N
ATOM   1018  CA  LEU A 128      61.635  71.893  54.185  1.00  1.00           C
ATOM   1019  CB  LEU A 128      62.002  70.838  55.246  1.00  1.00           C
ATOM   1020  CG  LEU A 128      61.029  69.658  55.345  1.00  1.00           C
ATOM   1021  CD1 LEU A 128      59.585  70.152  55.491  1.00  1.00           C
ATOM   1022  CD2 LEU A 128      61.242  68.639  54.223  1.00  1.00           C
ATOM   1023  C   LEU A 128      61.432  71.260  52.853  1.00  1.00           C
ATOM   1024  O   LEU A 128      60.363  70.740  52.534  1.00  1.00           O
ATOM   1025  N   LYS A 129      62.496  71.323  52.026  1.00  1.00           N
ATOM   1026  CA  LYS A 129      62.485  70.743  50.724  1.00  1.00           C
ATOM   1027  CB  LYS A 129      63.819  70.950  49.970  1.00  1.00           C
ATOM   1028  CG  LYS A 129      63.714  70.757  48.456  1.00  1.00           C
ATOM   1029  CD  LYS A 129      64.998  70.962  47.656  1.00  1.00           C
ATOM   1030  CE  LYS A 129      64.853  70.439  46.224  1.00  1.00           C
ATOM   1031  NZ  LYS A 129      66.172  70.069  45.669  1.00  1.00           N
ATOM   1032  C   LYS A 129      62.317  69.291  50.981  1.00  1.00           C
ATOM   1033  O   LYS A 129      62.821  68.834  52.004  1.00  1.00           O
ATOM   1034  N   PRO A 130      61.644  68.550  50.123  3.00  1.00           N
ATOM   1035  CA  PRO A 130      61.449  67.137  50.305  3.00  1.00           C
ATOM   1036  CD  PRO A 130      61.310  68.979  48.776  3.00  1.00           C
ATOM   1037  CB  PRO A 130      60.811  66.626  49.012  3.00  1.00           C
ATOM   1038  CG  PRO A 130      61.207  67.679  47.963  3.00  1.00           C
ATOM   1039  C   PRO A 130      62.736  66.478  50.664  3.00  1.00           C
ATOM   1040  O   PRO A 130      63.768  66.808  50.086  3.00  1.00           O
ATOM   1041  N   PHE A 131      62.652  65.541  51.624  3.00  1.00           N
ATOM   1042  CA  PHE A 131      63.733  64.901  52.315  3.00  1.00           C
ATOM   1043  CB  PHE A 131      64.095  63.489  51.790  3.00  1.00           C
ATOM   1044  CG  PHE A 131      64.612  63.483  50.386  3.00  1.00           C
ATOM   1045  CD1 PHE A 131      63.748  63.423  49.315  3.00  1.00           C
ATOM   1046  CD2 PHE A 131      65.967  63.515  50.135  3.00  1.00           C
ATOM   1047  CE1 PHE A 131      64.226  63.407  48.024  3.00  1.00           C
ATOM   1048  CE2 PHE A 131      66.450  63.498  48.847  3.00  1.00           C
ATOM   1049  CZ  PHE A 131      65.579  63.443  47.786  3.00  1.00           C
ATOM   1050  C   PHE A 131      64.934  65.785  52.392  3.00  1.00           C
ATOM   1051  O   PHE A 131      65.715  65.925  51.452  3.00  1.00           O
ATOM   1052  N   GLU A 132      65.066  66.420  53.574  1.00  1.00           N
ATOM   1053  CA  GLU A 132      66.156  67.261  53.968  1.00  1.00           C
ATOM   1054  CB  GLU A 132      66.115  68.672  53.368  1.00  1.00           C
ATOM   1055  CG  GLU A 132      67.062  69.636  54.081  1.00  1.00           C
ATOM   1056  CD  GLU A 132      67.153  70.914  53.264  1.00  1.00           C
ATOM   1057  OE1 GLU A 132      66.924  70.847  52.027  1.00  1.00           O
ATOM   1058  OE2 GLU A 132      67.466  71.974  53.868  1.00  1.00           O
ATOM   1059  C   GLU A 132      66.005  67.417  55.452  1.00  1.00           C
ATOM   1060  O   GLU A 132      64.892  67.575  55.951  1.00  1.00           O
ATOM   1061  N   ARG A 133      67.125  67.361  56.200  1.00  1.00           N
ATOM   1062  CA  ARG A 133      67.072  67.521  57.627  1.00  1.00           C
ATOM   1063  CB  ARG A 133      67.817  66.422  58.397  1.00  1.00           C
ATOM   1064  CG  ARG A 133      67.989  66.759  59.878  1.00  1.00           C
ATOM   1065  CD  ARG A 133      68.918  65.799  60.616  1.00  1.00           C
ATOM   1066  NE  ARG A 133      70.177  65.717  59.823  1.00  1.00           N
ATOM   1067  CZ  ARG A 133      71.222  64.966  60.280  1.00  1.00           C
ATOM   1068  NH1 ARG A 133      71.130  64.335  61.485  1.00  1.00           N
ATOM   1069  NH2 ARG A 133      72.347  64.834  59.517  1.00  1.00           N
ATOM   1070  C   ARG A 133      67.788  68.773  57.932  1.00  1.00           C
ATOM   1071  O   ARG A 133      68.885  69.024  57.434  1.00  1.00           O
ATOM   1072  N   ASP A 134      67.150  69.610  58.754  1.00  1.00           N
ATOM   1073  CA  ASP A 134      67.795  70.816  59.120  1.00  1.00           C
ATOM   1074  CB  ASP A 134      67.123  72.076  58.546  1.00  1.00           C
ATOM   1075  CG  ASP A 134      65.668  72.137  58.981  1.00  1.00           C
ATOM   1076  OD1 ASP A 134      65.004  71.069  59.064  1.00  1.00           O
ATOM   1077  OD2 ASP A 134      65.192  73.278  59.224  1.00  1.00           O
ATOM   1078  C   ASP A 134      67.865  70.877  60.611  1.00  1.00           C
ATOM   1079  O   ASP A 134      66.847  71.042  61.279  1.00  1.00           O
ATOM   1080  N   ILE A 135      69.084  70.709  61.173  1.00  1.00           N
ATOM   1081  CA  ILE A 135      69.245  70.813  62.596  1.00  1.00           C
ATOM   1082  CB  ILE A 135      70.172  69.774  63.200  1.00  1.00           C
ATOM   1083  CG1 ILE A 135      71.600  69.846  62.622  1.00  1.00           C
ATOM   1084  CG2 ILE A 135      69.517  68.394  63.027  1.00  1.00           C
ATOM   1085  CD1 ILE A 135      72.619  68.989  63.372  1.00  1.00           C
ATOM   1086  C   ILE A 135      69.786  72.194  62.839  1.00  1.00           C
ATOM   1087  O   ILE A 135      70.955  72.495  62.599  1.00  1.00           O
ATOM   1088  N   SER A 136      68.902  73.108  63.276  1.00  1.00           N
ATOM   1089  CA  SER A 136      69.318  74.443  63.578  1.00  1.00           C
ATOM   1090  CB  SER A 136      68.996  75.423  62.443  1.00  1.00           C
ATOM   1091  OG  SER A 136      69.469  74.910  61.207  1.00  1.00           O
ATOM   1092  C   SER A 136      68.454  74.863  64.708  1.00  1.00           C
ATOM   1093  O   SER A 136      67.230  74.858  64.590  1.00  1.00           O
ATOM   1094  N   THR A 137      69.065  75.227  65.843  1.00  1.00           N
ATOM   1095  CA  THR A 137      68.265  75.745  66.902  1.00  1.00           C
ATOM   1096  CB  THR A 137      68.587  75.142  68.236  1.00  1.00           C
ATOM   1097  OG1 THR A 137      67.853  75.807  69.253  1.00  1.00           O
ATOM   1098  CG2 THR A 137      70.101  75.202  68.496  1.00  1.00           C
ATOM   1099  C   THR A 137      68.546  77.202  66.908  1.00  1.00           C
ATOM   1100  O   THR A 137      69.495  77.687  67.523  1.00  1.00           O
ATOM   1101  N   GLU A 138      67.702  77.942  66.175  1.00  1.00           N
ATOM   1102  CA  GLU A 138      67.862  79.354  66.067  1.00  1.00           C
ATOM   1103  CB  GLU A 138      68.009  79.875  64.634  1.00  1.00           C
ATOM   1104  CG  GLU A 138      69.267  79.404  63.913  1.00  1.00           C
ATOM   1105  CD  GLU A 138      69.193  79.965  62.503  1.00  1.00           C
ATOM   1106  OE1 GLU A 138      69.250  81.216  62.360  1.00  1.00           O
ATOM   1107  OE2 GLU A 138      69.070  79.151  61.549  1.00  1.00           O
ATOM   1108  C   GLU A 138      66.573  79.943  66.537  1.00  1.00           C
ATOM   1109  O   GLU A 138      65.611  79.231  66.817  1.00  1.00           O
ATOM   1110  N   ILE A 139      66.543  81.283  66.655  1.00  1.00           N
ATOM   1111  CA  ILE A 139      65.348  81.988  67.013  1.00  1.00           C
ATOM   1112  CB  ILE A 139      65.589  83.421  67.411  1.00  1.00           C
ATOM   1113  CG1 ILE A 139      66.225  84.173  66.228  1.00  1.00           C
ATOM   1114  CG2 ILE A 139      66.407  83.469  68.711  1.00  1.00           C
ATOM   1115  CD1 ILE A 139      66.272  85.692  66.393  1.00  1.00           C
ATOM   1116  C   ILE A 139      64.522  82.074  65.765  1.00  1.00           C
ATOM   1117  O   ILE A 139      65.061  82.229  64.669  1.00  1.00           O
ATOM   1118  N   TYR A 140      63.186  81.943  65.875  4.00  1.00           N
ATOM   1119  CA  TYR A 140      62.432  81.938  64.657  4.00  1.00           C
ATOM   1120  CB  TYR A 140      60.954  81.507  64.783  4.00  1.00           C
ATOM   1121  CG  TYR A 140      60.378  81.723  63.415  4.00  1.00           C
ATOM   1122  CD1 TYR A 140      60.911  81.050  62.342  4.00  1.00           C
ATOM   1123  CD2 TYR A 140      59.309  82.567  63.189  4.00  1.00           C
ATOM   1124  CE1 TYR A 140      60.414  81.224  61.072  4.00  1.00           C
ATOM   1125  CE2 TYR A 140      58.804  82.744  61.917  4.00  1.00           C
ATOM   1126  CZ  TYR A 140      59.359  82.074  60.852  4.00  1.00           C
ATOM   1127  OH  TYR A 140      58.854  82.248  59.544  4.00  1.00           O
ATOM   1128  C   TYR A 140      62.410  83.237  63.893  4.00  1.00           C
ATOM   1129  O   TYR A 140      62.731  83.224  62.705  4.00  1.00           O
ATOM   1130  N   GLN A 141      62.061  84.370  64.554  4.00  1.00           N
ATOM   1131  CA  GLN A 141      61.801  85.666  63.951  4.00  1.00           C
ATOM   1132  CB  GLN A 141      62.358  85.908  62.520  4.00  1.00           C
ATOM   1133  CG  GLN A 141      62.179  87.321  61.936  4.00  1.00           C
ATOM   1134  CD  GLN A 141      63.283  88.237  62.447  4.00  1.00           C
ATOM   1135  OE1 GLN A 141      63.131  88.924  63.455  4.00  1.00           O
ATOM   1136  NE2 GLN A 141      64.429  88.251  61.716  4.00  1.00           N
ATOM   1137  C   GLN A 141      60.308  85.723  63.910  4.00  1.00           C
ATOM   1138  O   GLN A 141      59.636  84.942  64.582  4.00  1.00           O
ATOM   1139  N   ALA A 142      59.728  86.647  63.135  1.00  1.00           N
ATOM   1140  CA  ALA A 142      58.304  86.743  63.136  1.00  1.00           C
ATOM   1141  CB  ALA A 142      57.717  86.995  64.533  1.00  1.00           C
ATOM   1142  C   ALA A 142      58.002  87.918  62.281  1.00  1.00           C
ATOM   1143  O   ALA A 142      58.424  87.992  61.128  1.00  1.00           O
ATOM   1144  N   GLY A 143      57.213  88.856  62.828  1.00  1.00           N
ATOM   1145  CA  GLY A 143      56.966  90.061  62.109  1.00  1.00           C
ATOM   1146  C   GLY A 143      58.273  90.782  62.082  1.00  1.00           C
ATOM   1147  O   GLY A 143      59.266  90.319  62.641  1.00  1.00           O
ATOM   1148  N   SER A 144      58.325  91.941  61.407  1.00  1.00           N
ATOM   1149  CA  SER A 144      59.589  92.603  61.327  1.00  1.00           C
ATOM   1150  CB  SER A 144      59.522  93.911  60.514  1.00  1.00           C
ATOM   1151  OG  SER A 144      59.022  93.662  59.208  1.00  1.00           O
ATOM   1152  C   SER A 144      60.006  92.967  62.713  1.00  1.00           C
ATOM   1153  O   SER A 144      59.394  93.818  63.356  1.00  1.00           O
ATOM   1154  N   THR A 145      61.072  92.310  63.212  1.00  1.00           N
ATOM   1155  CA  THR A 145      61.608  92.642  64.497  1.00  1.00           C
ATOM   1156  CB  THR A 145      61.071  91.797  65.617  1.00  1.00           C
ATOM   1157  OG1 THR A 145      59.660  91.918  65.680  1.00  1.00           O
ATOM   1158  CG2 THR A 145      61.703  92.268  66.939  1.00  1.00           C
ATOM   1159  C   THR A 145      63.070  92.341  64.435  1.00  1.00           C
ATOM   1160  O   THR A 145      63.504  91.443  63.714  1.00  1.00           O
ATOM   1161  N   PRO A 146      63.846  93.094  65.150  1.00  1.00           N
ATOM   1162  CA  PRO A 146      65.262  92.878  65.152  1.00  1.00           C
ATOM   1163  CD  PRO A 146      63.509  94.479  65.444  1.00  1.00           C
ATOM   1164  CB  PRO A 146      65.898  94.178  65.653  1.00  1.00           C
ATOM   1165  CG  PRO A 146      64.725  94.995  66.226  1.00  1.00           C
ATOM   1166  C   PRO A 146      65.768  91.641  65.838  1.00  1.00           C
ATOM   1167  O   PRO A 146      66.765  91.090  65.375  1.00  1.00           O
ATOM   1168  N   CYS A 147      65.115  91.203  66.931  1.00  1.00           N
ATOM   1169  CA  CYS A 147      65.451  89.996  67.643  1.00  1.00           C
ATOM   1170  CB  CYS A 147      64.921  88.733  66.948  1.00  1.00           C
ATOM   1171  SG  CYS A 147      63.132  88.810  66.660  1.00  1.00           S
ATOM   1172  C   CYS A 147      66.921  89.792  67.822  1.00  1.00           C
ATOM   1173  O   CYS A 147      67.548  89.087  67.034  1.00  1.00           O
ATOM   1174  N   ASN A 148      67.527  90.404  68.856  3.00  1.00           N
ATOM   1175  CA  ASN A 148      68.924  90.146  69.034  3.00  1.00           C
ATOM   1176  CB  ASN A 148      69.656  91.284  69.770  3.00  1.00           C
ATOM   1177  CG  ASN A 148      71.158  91.035  69.700  3.00  1.00           C
ATOM   1178  OD1 ASN A 148      71.674  90.072  70.266  3.00  1.00           O
ATOM   1179  ND2 ASN A 148      71.885  91.931  68.980  3.00  1.00           N
ATOM   1180  C   ASN A 148      69.087  88.893  69.839  3.00  1.00           C
ATOM   1181  O   ASN A 148      69.519  88.935  70.990  3.00  1.00           O
ATOM   1182  N   GLY A 149      68.731  87.737  69.244  3.00  1.00           N
ATOM   1183  CA  GLY A 149      68.955  86.463  69.868  3.00  1.00           C
ATOM   1184  C   GLY A 149      68.182  86.380  71.142  3.00  1.00           C
ATOM   1185  O   GLY A 149      68.540  85.613  72.036  3.00  1.00           O
ATOM   1186  N   VAL A 150      67.084  87.146  71.273  1.00  1.00           N
ATOM   1187  CA  VAL A 150      66.465  87.090  72.560  1.00  1.00           C
ATOM   1188  CB  VAL A 150      66.654  88.347  73.369  1.00  1.00           C
ATOM   1189  CG1 VAL A 150      65.879  89.496  72.701  1.00  1.00           C
ATOM   1190  CG2 VAL A 150      66.241  88.073  74.826  1.00  1.00           C
ATOM   1191  C   VAL A 150      65.012  86.850  72.454  1.00  1.00           C
ATOM   1192  O   VAL A 150      64.376  87.156  71.448  1.00  1.00           O
ATOM   1193  N   GLU A 151      64.460  86.255  73.526  1.00  1.00           N
ATOM   1194  CA  GLU A 151      63.053  86.054  73.572  1.00  1.00           C
ATOM   1195  CB  GLU A 151      62.593  85.107  74.692  1.00  1.00           C
ATOM   1196  CG  GLU A 151      62.885  85.618  76.102  1.00  1.00           C
ATOM   1197  CD  GLU A 151      62.565  84.490  77.069  1.00  1.00           C
ATOM   1198  OE1 GLU A 151      61.621  83.705  76.779  1.00  1.00           O
ATOM   1199  OE2 GLU A 151      63.270  84.391  78.108  1.00  1.00           O
ATOM   1200  C   GLU A 151      62.485  87.404  73.823  1.00  1.00           C
ATOM   1201  O   GLU A 151      63.144  88.261  74.411  1.00  1.00           O
ATOM   1202  N   GLY A 152      61.253  87.649  73.345  4.00  1.00           N
ATOM   1203  CA  GLY A 152      60.708  88.949  73.567  4.00  1.00           C
ATOM   1204  C   GLY A 152      59.646  89.207  72.550  4.00  1.00           C
ATOM   1205  O   GLY A 152      58.817  88.350  72.247  4.00  1.00           O
ATOM   1206  N   PHE A 153      59.665  90.438  72.007  3.00  1.00           N
ATOM   1207  CA  PHE A 153      58.701  90.907  71.057  3.00  1.00           C
ATOM   1208  CB  PHE A 153      59.031  92.353  70.635  3.00  1.00           C
ATOM   1209  CG  PHE A 153      57.888  92.949  69.897  3.00  1.00           C
ATOM   1210  CD1 PHE A 153      56.822  93.454  70.602  3.00  1.00           C
ATOM   1211  CD2 PHE A 153      57.881  93.026  68.524  3.00  1.00           C
ATOM   1212  CE1 PHE A 153      55.754  94.020  69.951  3.00  1.00           C
ATOM   1213  CE2 PHE A 153      56.814  93.592  67.867  3.00  1.00           C
ATOM   1214  CZ  PHE A 153      55.748  94.087  68.579  3.00  1.00           C
ATOM   1215  C   PHE A 153      58.815  90.033  69.837  3.00  1.00           C
ATOM   1216  O   PHE A 153      59.790  90.111  69.092  3.00  1.00           O
ATOM   1217  N   ASN A 154      57.803  89.165  69.620  3.00  1.00           N
ATOM   1218  CA  ASN A 154      57.704  88.271  68.495  3.00  1.00           C
ATOM   1219  CB  ASN A 154      57.205  88.913  67.189  3.00  1.00           C
ATOM   1220  CG  ASN A 154      55.686  88.953  67.277  3.00  1.00           C
ATOM   1221  OD1 ASN A 154      55.051  87.967  67.649  3.00  1.00           O
ATOM   1222  ND2 ASN A 154      55.083  90.122  66.932  3.00  1.00           N
ATOM   1223  C   ASN A 154      58.979  87.543  68.238  3.00  1.00           C
ATOM   1224  O   ASN A 154      59.397  87.393  67.091  3.00  1.00           O
ATOM   1225  N   CYS A 155      59.632  87.055  69.303  4.00  1.00           N
ATOM   1226  CA  CYS A 155      60.802  86.254  69.112  4.00  1.00           C
ATOM   1227  CB  CYS A 155      61.952  86.671  70.043  4.00  1.00           C
ATOM   1228  SG  CYS A 155      62.317  88.450  69.940  4.00  1.00           S
ATOM   1229  C   CYS A 155      60.351  84.925  69.584  4.00  1.00           C
ATOM   1230  O   CYS A 155      59.872  84.791  70.708  4.00  1.00           O
ATOM   1231  N   TYR A 156      60.468  83.898  68.735  4.00  1.00           N
ATOM   1232  CA  TYR A 156      59.982  82.640  69.193  4.00  1.00           C
ATOM   1233  CB  TYR A 156      58.807  82.062  68.382  4.00  1.00           C
ATOM   1234  CG  TYR A 156      57.585  82.804  68.784  4.00  1.00           C
ATOM   1235  CD1 TYR A 156      57.039  82.559  70.022  4.00  1.00           C
ATOM   1236  CD2 TYR A 156      56.976  83.710  67.948  4.00  1.00           C
ATOM   1237  CE1 TYR A 156      55.910  83.220  70.437  4.00  1.00           C
ATOM   1238  CE2 TYR A 156      55.843  84.373  68.358  4.00  1.00           C
ATOM   1239  CZ  TYR A 156      55.311  84.131  69.603  4.00  1.00           C
ATOM   1240  OH  TYR A 156      54.150  84.811  70.024  4.00  1.00           O
ATOM   1241  C   TYR A 156      61.065  81.648  69.101  4.00  1.00           C
ATOM   1242  O   TYR A 156      61.984  81.764  68.292  4.00  1.00           O
ATOM   1243  N   PHE A 157      60.981  80.650  69.985  1.00  1.00           N
ATOM   1244  CA  PHE A 157      61.934  79.606  69.911  1.00  1.00           C
ATOM   1245  CB  PHE A 157      62.348  79.079  71.292  1.00  1.00           C
ATOM   1246  CG  PHE A 157      62.964  80.239  71.985  1.00  1.00           C
ATOM   1247  CD1 PHE A 157      62.191  81.099  72.730  1.00  1.00           C
ATOM   1248  CD2 PHE A 157      64.313  80.475  71.866  1.00  1.00           C
ATOM   1249  CE1 PHE A 157      62.761  82.178  73.363  1.00  1.00           C
ATOM   1250  CE2 PHE A 157      64.887  81.552  72.496  1.00  1.00           C
ATOM   1251  CZ  PHE A 157      64.111  82.403  73.247  1.00  1.00           C
ATOM   1252  C   PHE A 157      61.207  78.491  69.205  1.00  1.00           C
ATOM   1253  O   PHE A 157      60.179  78.016  69.687  1.00  1.00           O
ATOM   1254  N   PRO A 158      61.689  78.071  68.060  1.00  1.00           N
ATOM   1255  CA  PRO A 158      61.024  77.016  67.342  1.00  1.00           C
ATOM   1256  CD  PRO A 158      62.345  78.997  67.153  1.00  1.00           C
ATOM   1257  CB  PRO A 158      61.635  77.007  65.941  1.00  1.00           C
ATOM   1258  CG  PRO A 158      62.038  78.478  65.735  1.00  1.00           C
ATOM   1259  C   PRO A 158      60.929  75.672  68.021  1.00  1.00           C
ATOM   1260  O   PRO A 158      59.845  75.102  68.024  1.00  1.00           O
ATOM   1261  N   LEU A 159      61.974  75.158  68.693  4.00  1.00           N
ATOM   1262  CA  LEU A 159      61.873  73.787  69.139  4.00  1.00           C
ATOM   1263  CB  LEU A 159      63.159  73.244  69.819  4.00  1.00           C
ATOM   1264  CG  LEU A 159      64.434  73.159  68.946  4.00  1.00           C
ATOM   1265  CD1 LEU A 159      64.964  74.553  68.582  4.00  1.00           C
ATOM   1266  CD2 LEU A 159      65.514  72.284  69.610  4.00  1.00           C
ATOM   1267  C   LEU A 159      60.777  73.582  70.151  4.00  1.00           C
ATOM   1268  O   LEU A 159      60.488  74.453  70.972  4.00  1.00           O
ATOM   1269  N   GLN A 160      60.143  72.383  70.097  4.00  1.00           N
ATOM   1270  CA  GLN A 160      59.105  71.969  71.008  4.00  1.00           C
ATOM   1271  CB  GLN A 160      57.788  71.533  70.349  4.00  1.00           C
ATOM   1272  CG  GLN A 160      57.031  72.670  69.672  4.00  1.00           C
ATOM   1273  CD  GLN A 160      55.640  72.149  69.356  4.00  1.00           C
ATOM   1274  OE1 GLN A 160      55.407  70.941  69.330  4.00  1.00           O
ATOM   1275  NE2 GLN A 160      54.681  73.085  69.124  4.00  1.00           N
ATOM   1276  C   GLN A 160      59.601  70.796  71.757  4.00  1.00           C
ATOM   1277  O   GLN A 160      60.656  70.237  71.459  4.00  1.00           O
ATOM   1278  N   SER A 161      58.847  70.435  72.804  4.00  1.00           N
ATOM   1279  CA  SER A 161      59.169  69.275  73.561  4.00  1.00           C
ATOM   1280  CB  SER A 161      59.336  69.544  75.069  4.00  1.00           C
ATOM   1281  OG  SER A 161      60.337  70.515  75.320  4.00  1.00           O
ATOM   1282  C   SER A 161      57.939  68.433  73.507  4.00  1.00           C
ATOM   1283  O   SER A 161      56.860  68.872  73.903  4.00  1.00           O
ATOM   1284  N   TYR A 162      58.067  67.190  73.030  1.00  1.00           N
ATOM   1285  CA  TYR A 162      56.930  66.325  73.023  1.00  1.00           C
ATOM   1286  CB  TYR A 162      56.932  65.390  71.805  1.00  1.00           C
ATOM   1287  CG  TYR A 162      56.053  64.212  72.021  1.00  1.00           C
ATOM   1288  CD1 TYR A 162      54.707  64.239  71.735  1.00  1.00           C
ATOM   1289  CD2 TYR A 162      56.611  63.052  72.504  1.00  1.00           C
ATOM   1290  CE1 TYR A 162      53.931  63.119  71.940  1.00  1.00           C
ATOM   1291  CE2 TYR A 162      55.842  61.933  72.710  1.00  1.00           C
ATOM   1292  CZ  TYR A 162      54.499  61.966  72.429  1.00  1.00           C
ATOM   1293  OH  TYR A 162      53.715  60.812  72.641  1.00  1.00           O
ATOM   1294  C   TYR A 162      57.059  65.517  74.263  1.00  1.00           C
ATOM   1295  O   TYR A 162      58.045  64.807  74.449  1.00  1.00           O
ATOM   1296  N   GLY A 163      56.061  65.620  75.160  1.00  1.00           N
ATOM   1297  CA  GLY A 163      56.173  64.910  76.395  1.00  1.00           C
ATOM   1298  C   GLY A 163      55.467  63.623  76.226  1.00  1.00           C
ATOM   1299  O   GLY A 163      54.295  63.585  75.850  1.00  1.00           O
ATOM   1300  N   PHE A 164      56.169  62.516  76.509  1.00  1.00           N
ATOM   1301  CA  PHE A 164      55.464  61.295  76.357  1.00  1.00           C
ATOM   1302  CB  PHE A 164      56.041  60.298  75.338  1.00  1.00           C
ATOM   1303  CG  PHE A 164      55.166  59.119  75.558  1.00  1.00           C
ATOM   1304  CD1 PHE A 164      53.842  59.171  75.188  1.00  1.00           C
ATOM   1305  CD2 PHE A 164      55.634  58.006  76.214  1.00  1.00           C
ATOM   1306  CE1 PHE A 164      53.000  58.106  75.414  1.00  1.00           C
ATOM   1307  CE2 PHE A 164      54.798  56.936  76.436  1.00  1.00           C
ATOM   1308  CZ  PHE A 164      53.486  56.981  76.034  1.00  1.00           C
ATOM   1309  C   PHE A 164      55.366  60.592  77.665  1.00  1.00           C
ATOM   1310  O   PHE A 164      56.336  60.485  78.414  1.00  1.00           O
ATOM   1311  N   GLN A 165      54.145  60.118  77.979  1.00  1.00           N
ATOM   1312  CA  GLN A 165      53.939  59.344  79.157  1.00  1.00           C
ATOM   1313  CB  GLN A 165      53.282  60.107  80.318  1.00  1.00           C
ATOM   1314  CG  GLN A 165      54.100  61.281  80.860  1.00  1.00           C
ATOM   1315  CD  GLN A 165      53.348  61.851  82.056  1.00  1.00           C
ATOM   1316  OE1 GLN A 165      52.213  61.467  82.334  1.00  1.00           O
ATOM   1317  NE2 GLN A 165      54.001  62.789  82.793  1.00  1.00           N
ATOM   1318  C   GLN A 165      52.984  58.259  78.801  1.00  1.00           C
ATOM   1319  O   GLN A 165      52.087  58.433  77.979  1.00  1.00           O
ATOM   1320  N   PRO A 166      53.173  57.135  79.416  3.00  1.00           N
ATOM   1321  CA  PRO A 166      52.330  56.006  79.172  3.00  1.00           C
ATOM   1322  CD  PRO A 166      53.835  57.054  80.708  3.00  1.00           C
ATOM   1323  CB  PRO A 166      52.807  54.932  80.143  3.00  1.00           C
ATOM   1324  CG  PRO A 166      53.304  55.757  81.345  3.00  1.00           C
ATOM   1325  C   PRO A 166      50.901  56.361  79.460  3.00  1.00           C
ATOM   1326  O   PRO A 166      50.010  55.758  78.861  3.00  1.00           O
ATOM   1327  N   THR A 167      50.658  57.309  80.387  3.00  1.00           N
ATOM   1328  CA  THR A 167      49.329  57.698  80.776  3.00  1.00           C
ATOM   1329  CB  THR A 167      49.317  58.770  81.831  3.00  1.00           C
ATOM   1330  OG1 THR A 167      49.957  59.939  81.342  3.00  1.00           O
ATOM   1331  CG2 THR A 167      50.024  58.263  83.098  3.00  1.00           C
ATOM   1332  C   THR A 167      48.649  58.302  79.595  3.00  1.00           C
ATOM   1333  O   THR A 167      47.452  58.109  79.388  3.00  1.00           O
ATOM   1334  N   ASN A 168      49.420  59.046  78.785  1.00  1.00           N
ATOM   1335  CA  ASN A 168      48.888  59.798  77.690  1.00  1.00           C
ATOM   1336  CB  ASN A 168      49.962  60.613  76.964  1.00  1.00           C
ATOM   1337  CG  ASN A 168      50.449  61.577  78.029  1.00  1.00           C
ATOM   1338  OD1 ASN A 168      49.654  62.060  78.833  1.00  1.00           O
ATOM   1339  ND2 ASN A 168      51.782  61.841  78.063  1.00  1.00           N
ATOM   1340  C   ASN A 168      48.216  58.898  76.710  1.00  1.00           C
ATOM   1341  O   ASN A 168      48.553  57.723  76.577  1.00  1.00           O
ATOM   1342  N   GLY A 169      47.225  59.471  75.994  1.00  1.00           N
ATOM   1343  CA  GLY A 169      46.405  58.756  75.063  1.00  1.00           C
ATOM   1344  C   GLY A 169      47.193  58.527  73.817  1.00  1.00           C
ATOM   1345  O   GLY A 169      48.344  58.945  73.700  1.00  1.00           O
ATOM   1346  N   VAL A 170      46.552  57.856  72.845  2.00  1.00           N
ATOM   1347  CA  VAL A 170      47.159  57.438  71.619  2.00  1.00           C
ATOM   1348  CB  VAL A 170      46.223  56.605  70.787  2.00  1.00           C
ATOM   1349  CG1 VAL A 170      46.876  56.263  69.436  2.00  1.00           C
ATOM   1350  CG2 VAL A 170      45.846  55.365  71.615  2.00  1.00           C
ATOM   1351  C   VAL A 170      47.618  58.594  70.799  2.00  1.00           C
ATOM   1352  O   VAL A 170      48.693  58.518  70.206  2.00  1.00           O
ATOM   1353  N   GLY A 171      46.826  59.684  70.732  2.00  1.00           N
ATOM   1354  CA  GLY A 171      47.256  60.807  69.952  2.00  1.00           C
ATOM   1355  C   GLY A 171      48.543  61.208  70.555  2.00  1.00           C
ATOM   1356  O   GLY A 171      49.490  61.550  69.849  2.00  1.00           O
ATOM   1357  N   TYR A 172      48.636  61.165  71.892  2.00  1.00           N
ATOM   1358  CA  TYR A 172      49.935  61.514  72.352  2.00  1.00           C
ATOM   1359  CB  TYR A 172      49.946  62.672  73.368  2.00  1.00           C
ATOM   1360  CG  TYR A 172      49.362  63.858  72.675  2.00  1.00           C
ATOM   1361  CD1 TYR A 172      50.002  64.421  71.593  2.00  1.00           C
ATOM   1362  CD2 TYR A 172      48.190  64.422  73.122  2.00  1.00           C
ATOM   1363  CE1 TYR A 172      49.465  65.512  70.954  2.00  1.00           C
ATOM   1364  CE2 TYR A 172      47.647  65.515  72.488  2.00  1.00           C
ATOM   1365  CZ  TYR A 172      48.285  66.059  71.399  2.00  1.00           C
ATOM   1366  OH  TYR A 172      47.732  67.180  70.743  2.00  1.00           O
ATOM   1367  C   TYR A 172      50.606  60.342  72.978  2.00  1.00           C
ATOM   1368  O   TYR A 172      50.767  60.282  74.195  2.00  1.00           O
ATOM   1369  N   GLN A 173      51.045  59.387  72.144  1.00  1.00           N
ATOM   1370  CA  GLN A 173      51.857  58.292  72.592  1.00  1.00           C
ATOM   1371  CB  GLN A 173      51.177  56.909  72.499  1.00  1.00           C
ATOM   1372  CG  GLN A 173      49.940  56.737  73.386  1.00  1.00           C
ATOM   1373  CD  GLN A 173      49.509  55.274  73.342  1.00  1.00           C
ATOM   1374  OE1 GLN A 173      49.644  54.601  72.323  1.00  1.00           O
ATOM   1375  NE2 GLN A 173      48.987  54.762  74.491  1.00  1.00           N
ATOM   1376  C   GLN A 173      52.936  58.327  71.570  1.00  1.00           C
ATOM   1377  O   GLN A 173      52.668  58.583  70.397  1.00  1.00           O
ATOM   1378  N   PRO A 174      54.144  58.103  71.964  4.00  1.00           N
ATOM   1379  CA  PRO A 174      55.211  58.184  71.019  4.00  1.00           C
ATOM   1380  CD  PRO A 174      54.419  57.089  72.963  4.00  1.00           C
ATOM   1381  CB  PRO A 174      56.443  57.769  71.803  4.00  1.00           C
ATOM   1382  CG  PRO A 174      55.878  56.669  72.717  4.00  1.00           C
ATOM   1383  C   PRO A 174      54.965  57.160  69.934  4.00  1.00           C
ATOM   1384  O   PRO A 174      54.427  56.098  70.244  4.00  1.00           O
ATOM   1385  N   TYR A 175      55.328  57.464  68.664  4.00  1.00           N
ATOM   1386  CA  TYR A 175      55.272  56.534  67.557  4.00  1.00           C
ATOM   1387  CB  TYR A 175      54.357  56.946  66.376  4.00  1.00           C
ATOM   1388  CG  TYR A 175      52.957  56.436  66.508  4.00  1.00           C
ATOM   1389  CD1 TYR A 175      52.144  56.784  67.558  4.00  1.00           C
ATOM   1390  CD2 TYR A 175      52.437  55.619  65.525  4.00  1.00           C
ATOM   1391  CE1 TYR A 175      50.853  56.311  67.641  4.00  1.00           C
ATOM   1392  CE2 TYR A 175      51.150  55.140  65.599  4.00  1.00           C
ATOM   1393  CZ  TYR A 175      50.352  55.486  66.662  4.00  1.00           C
ATOM   1394  OH  TYR A 175      49.029  55.000  66.744  4.00  1.00           O
ATOM   1395  C   TYR A 175      56.656  56.469  66.961  4.00  1.00           C
ATOM   1396  O   TYR A 175      57.278  57.500  66.709  4.00  1.00           O
ATOM   1397  N   ARG A 176      57.183  55.244  66.733  4.00  1.00           N
ATOM   1398  CA  ARG A 176      58.547  55.110  66.293  4.00  1.00           C
ATOM   1399  CB  ARG A 176      59.113  53.687  66.417  4.00  1.00           C
ATOM   1400  CG  ARG A 176      60.590  53.621  66.017  4.00  1.00           C
ATOM   1401  CD  ARG A 176      61.160  52.205  65.972  4.00  1.00           C
ATOM   1402  NE  ARG A 176      61.391  51.754  67.373  4.00  1.00           N
ATOM   1403  CZ  ARG A 176      62.667  51.681  67.849  4.00  1.00           C
ATOM   1404  NH1 ARG A 176      63.713  52.002  67.031  4.00  1.00           N
ATOM   1405  NH2 ARG A 176      62.899  51.276  69.132  4.00  1.00           N
ATOM   1406  C   ARG A 176      58.882  55.581  64.904  4.00  1.00           C
ATOM   1407  O   ARG A 176      59.783  56.400  64.743  4.00  1.00           O
ATOM   1408  N   VAL A 177      58.182  55.083  63.866  4.00  1.00           N
ATOM   1409  CA  VAL A 177      58.434  55.451  62.492  4.00  1.00           C
ATOM   1410  CB  VAL A 177      58.457  56.922  62.247  4.00  1.00           C
ATOM   1411  CG1 VAL A 177      58.770  57.144  60.763  4.00  1.00           C
ATOM   1412  CG2 VAL A 177      57.111  57.512  62.699  4.00  1.00           C
ATOM   1413  C   VAL A 177      59.676  54.851  61.938  4.00  1.00           C
ATOM   1414  O   VAL A 177      60.713  54.760  62.591  4.00  1.00           O
ATOM   1415  N   VAL A 178      59.532  54.363  60.692  4.00  1.00           N
ATOM   1416  CA  VAL A 178      60.604  53.954  59.843  4.00  1.00           C
ATOM   1417  CB  VAL A 178      61.048  52.527  59.982  4.00  1.00           C
ATOM   1418  CG1 VAL A 178      62.063  52.247  58.861  4.00  1.00           C
ATOM   1419  CG2 VAL A 178      61.647  52.337  61.389  4.00  1.00           C
ATOM   1420  C   VAL A 178      60.061  54.177  58.456  4.00  1.00           C
ATOM   1421  O   VAL A 178      58.997  53.661  58.120  4.00  1.00           O
ATOM   1422  N   VAL A 179      60.751  54.981  57.614  4.00  1.00           N
ATOM   1423  CA  VAL A 179      60.273  55.228  56.275  4.00  1.00           C
ATOM   1424  CB  VAL A 179      60.158  56.682  55.920  4.00  1.00           C
ATOM   1425  CG1 VAL A 179      59.828  56.788  54.421  4.00  1.00           C
ATOM   1426  CG2 VAL A 179      59.093  57.324  56.826  4.00  1.00           C
ATOM   1427  C   VAL A 179      61.293  54.628  55.374  4.00  1.00           C
ATOM   1428  O   VAL A 179      62.490  54.867  55.526  4.00  1.00           O
ATOM   1429  N   LEU A 180      60.840  53.796  54.420  4.00  1.00           N
ATOM   1430  CA  LEU A 180      61.758  53.204  53.499  4.00  1.00           C
ATOM   1431  CB  LEU A 180      61.445  51.735  53.161  4.00  1.00           C
ATOM   1432  CG  LEU A 180      61.743  50.737  54.296  4.00  1.00           C
ATOM   1433  CD1 LEU A 180      60.941  51.048  55.569  4.00  1.00           C
ATOM   1434  CD2 LEU A 180      61.535  49.293  53.810  4.00  1.00           C
ATOM   1435  C   LEU A 180      61.608  53.975  52.227  4.00  1.00           C
ATOM   1436  O   LEU A 180      60.491  54.201  51.762  4.00  1.00           O
ATOM   1437  N   SER A 181      62.730  54.437  51.643  4.00  1.00           N
ATOM   1438  CA  SER A 181      62.621  55.139  50.400  4.00  1.00           C
ATOM   1439  CB  SER A 181      63.254  56.540  50.422  4.00  1.00           C
ATOM   1440  OG  SER A 181      62.583  57.360  51.365  4.00  1.00           O
ATOM   1441  C   SER A 181      63.388  54.331  49.396  4.00  1.00           C
ATOM   1442  O   SER A 181      64.586  54.104  49.550  4.00  1.00           O
ATOM   1443  N   PHE A 182      62.696  53.880  48.334  4.00  1.00           N
ATOM   1444  CA  PHE A 182      63.286  53.091  47.288  4.00  1.00           C
ATOM   1445  CB  PHE A 182      62.305  52.049  46.732  4.00  1.00           C
ATOM   1446  CG  PHE A 182      62.665  51.746  45.321  4.00  1.00           C
ATOM   1447  CD1 PHE A 182      63.671  50.875  44.970  4.00  1.00           C
ATOM   1448  CD2 PHE A 182      61.939  52.368  44.333  4.00  1.00           C
ATOM   1449  CE1 PHE A 182      63.939  50.643  43.640  4.00  1.00           C
ATOM   1450  CE2 PHE A 182      62.200  52.141  43.007  4.00  1.00           C
ATOM   1451  CZ  PHE A 182      63.206  51.274  42.661  4.00  1.00           C
ATOM   1452  C   PHE A 182      63.695  54.009  46.178  4.00  1.00           C
ATOM   1453  O   PHE A 182      62.976  54.947  45.835  4.00  1.00           O
ATOM   1454  N   GLU A 183      64.893  53.775  45.605  4.00  1.00           N
ATOM   1455  CA  GLU A 183      65.361  54.583  44.515  4.00  1.00           C
ATOM   1456  CB  GLU A 183      66.613  55.410  44.857  4.00  1.00           C
ATOM   1457  CG  GLU A 183      67.189  56.185  43.668  4.00  1.00           C
ATOM   1458  CD  GLU A 183      66.313  57.401  43.396  4.00  1.00           C
ATOM   1459  OE1 GLU A 183      65.068  57.232  43.324  4.00  1.00           O
ATOM   1460  OE2 GLU A 183      66.884  58.516  43.257  4.00  1.00           O
ATOM   1461  C   GLU A 183      65.763  53.650  43.414  4.00  1.00           C
ATOM   1462  O   GLU A 183      66.517  52.704  43.640  4.00  1.00           O
ATOM   1463  N   LEU A 184      65.263  53.891  42.184  1.00  1.00           N
ATOM   1464  CA  LEU A 184      65.650  53.049  41.089  1.00  1.00           C
ATOM   1465  CB  LEU A 184      64.487  52.433  40.277  1.00  1.00           C
ATOM   1466  CG  LEU A 184      63.569  53.441  39.557  1.00  1.00           C
ATOM   1467  CD1 LEU A 184      62.407  52.735  38.839  1.00  1.00           C
ATOM   1468  CD2 LEU A 184      63.076  54.533  40.515  1.00  1.00           C
ATOM   1469  C   LEU A 184      66.485  53.865  40.150  1.00  1.00           C
ATOM   1470  O   LEU A 184      66.157  55.002  39.815  1.00  1.00           O
ATOM   1471  N   LEU A 185      67.621  53.288  39.724  1.00  1.00           N
ATOM   1472  CA  LEU A 185      68.518  53.944  38.822  1.00  1.00           C
ATOM   1473  CB  LEU A 185      69.910  54.178  39.424  1.00  1.00           C
ATOM   1474  CG  LEU A 185      69.885  55.231  40.538  1.00  1.00           C
ATOM   1475  CD1 LEU A 185      71.256  55.377  41.216  1.00  1.00           C
ATOM   1476  CD2 LEU A 185      69.347  56.561  39.990  1.00  1.00           C
ATOM   1477  C   LEU A 185      68.714  53.014  37.682  1.00  1.00           C
ATOM   1478  O   LEU A 185      68.165  51.914  37.651  1.00  1.00           O
ATOM   1479  N   HIS A 186      69.509  53.458  36.699  1.00  1.00           N
ATOM   1480  CA  HIS A 186      69.782  52.660  35.548  1.00  1.00           C
ATOM   1481  ND1 HIS A 186      69.062  54.594  32.967  1.00  1.00           N
ATOM   1482  CG  HIS A 186      70.030  54.609  33.947  1.00  1.00           C
ATOM   1483  CB  HIS A 186      70.666  53.379  34.519  1.00  1.00           C
ATOM   1484  NE2 HIS A 186      69.436  56.730  33.461  1.00  1.00           N
ATOM   1485  CD2 HIS A 186      70.246  55.921  34.237  1.00  1.00           C
ATOM   1486  CE1 HIS A 186      68.744  55.889  32.716  1.00  1.00           C
ATOM   1487  C   HIS A 186      70.525  51.439  35.971  1.00  1.00           C
ATOM   1488  O   HIS A 186      70.299  50.357  35.432  1.00  1.00           O
ATOM   1489  N   ALA A 187      71.433  51.574  36.958  1.00  1.00           N
ATOM   1490  CA  ALA A 187      72.247  50.460  37.351  1.00  1.00           C
ATOM   1491  CB  ALA A 187      73.172  50.748  38.536  1.00  1.00           C
ATOM   1492  C   ALA A 187      71.357  49.320  37.733  1.00  1.00           C
ATOM   1493  O   ALA A 187      70.244  49.484  38.232  1.00  1.00           O
ATOM   1494  N   PRO A 188      71.869  48.154  37.454  1.00  1.00           N
ATOM   1495  CA  PRO A 188      71.228  46.897  37.701  1.00  1.00           C
ATOM   1496  CD  PRO A 188      73.176  48.009  36.837  1.00  1.00           C
ATOM   1497  CB  PRO A 188      72.160  45.830  37.118  1.00  1.00           C
ATOM   1498  CG  PRO A 188      73.531  46.527  37.041  1.00  1.00           C
ATOM   1499  C   PRO A 188      70.760  46.588  39.093  1.00  1.00           C
ATOM   1500  O   PRO A 188      69.650  46.074  39.209  1.00  1.00           O
ATOM   1501  N   ALA A 189      71.532  46.872  40.159  1.00  1.00           N
ATOM   1502  CA  ALA A 189      71.019  46.453  41.441  1.00  1.00           C
ATOM   1503  CB  ALA A 189      70.672  44.954  41.494  1.00  1.00           C
ATOM   1504  C   ALA A 189      72.066  46.667  42.474  1.00  1.00           C
ATOM   1505  O   ALA A 189      73.074  47.336  42.251  1.00  1.00           O
ATOM   1506  N   THR A 190      71.792  46.105  43.665  1.00  1.00           N
ATOM   1507  CA  THR A 190      72.677  46.162  44.781  1.00  1.00           C
ATOM   1508  CB  THR A 190      72.123  45.469  45.986  1.00  1.00           C
ATOM   1509  OG1 THR A 190      71.946  44.086  45.715  1.00  1.00           O
ATOM   1510  CG2 THR A 190      70.768  46.115  46.314  1.00  1.00           C
ATOM   1511  C   THR A 190      73.979  45.469  44.385  1.00  1.00           C
ATOM   1512  O   THR A 190      74.023  44.865  43.280  1.00  1.00           O
ATOM   1513  OXT THR A 190      74.949  45.539  45.185  1.00  1.00           O
TER    1514      THR A 190 
ATOM   1515  N   LEU B   1      70.507  63.893  70.855  1.00  0.00           N
ATOM   1516  CA  LEU B   1      71.705  64.146  70.025  1.00  0.00           C
ATOM   1517  CB  LEU B   1      71.763  63.122  68.872  1.00  0.00           C
ATOM   1518  CG  LEU B   1      73.078  63.127  68.065  1.00  0.00           C
ATOM   1519  CD1 LEU B   1      73.275  64.439  67.294  1.00  0.00           C
ATOM   1520  CD2 LEU B   1      74.283  62.777  68.955  1.00  0.00           C
ATOM   1521  C   LEU B   1      71.608  65.530  69.475  1.00  0.00           C
ATOM   1522  O   LEU B   1      72.523  66.336  69.635  1.00  0.00           O
ATOM   1523  N   VAL B   2      70.468  65.860  68.838  1.00  0.00           N
ATOM   1524  CA  VAL B   2      70.345  67.169  68.271  1.00  0.00           C
ATOM   1525  CB  VAL B   2      69.151  67.370  67.398  1.00  0.00           C
ATOM   1526  CG1 VAL B   2      67.898  67.392  68.287  1.00  0.00           C
ATOM   1527  CG2 VAL B   2      69.377  68.646  66.569  1.00  0.00           C
ATOM   1528  C   VAL B   2      70.281  68.136  69.388  1.00  0.00           C
ATOM   1529  O   VAL B   2      69.914  67.773  70.505  1.00  0.00           O
ATOM   1530  N   MET B   3      70.668  69.402  69.138  1.00  0.00           N
ATOM   1531  CA  MET B   3      70.674  70.212  70.304  1.00  0.00           C
ATOM   1532  CB  MET B   3      71.895  69.899  71.197  1.00  0.00           C
ATOM   1533  CG  MET B   3      71.750  70.293  72.673  1.00  0.00           C
ATOM   1534  SD  MET B   3      73.069  69.662  73.755  1.00  0.00           S
ATOM   1535  CE  MET B   3      72.454  67.953  73.802  1.00  0.00           C
ATOM   1536  C   MET B   3      70.658  71.672  69.993  1.00  0.00           C
ATOM   1537  O   MET B   3      70.163  72.117  68.958  1.00  0.00           O
ATOM   1538  N   GLY B   4      71.192  72.449  70.954  1.00  0.00           N
ATOM   1539  CA  GLY B   4      71.209  73.873  70.931  1.00  0.00           C
ATOM   1540  C   GLY B   4      70.042  74.247  71.779  1.00  0.00           C
ATOM   1541  O   GLY B   4      69.943  75.364  72.284  1.00  0.00           O
ATOM   1542  N   LEU B   5      69.132  73.272  71.973  4.00  0.00           N
ATOM   1543  CA  LEU B   5      67.989  73.493  72.802  4.00  0.00           C
ATOM   1544  CB  LEU B   5      68.323  73.960  74.233  4.00  0.00           C
ATOM   1545  CG  LEU B   5      68.931  72.895  75.166  4.00  0.00           C
ATOM   1546  CD1 LEU B   5      70.292  72.396  74.660  4.00  0.00           C
ATOM   1547  CD2 LEU B   5      68.986  73.411  76.614  4.00  0.00           C
ATOM   1548  C   LEU B   5      67.131  74.559  72.200  4.00  0.00           C
ATOM   1549  O   LEU B   5      66.658  74.432  71.073  4.00  0.00           O
ATOM   1550  N   ASN B   6      66.909  75.650  72.969  4.00  0.00           N
ATOM   1551  CA  ASN B   6      66.019  76.711  72.582  4.00  0.00           C
ATOM   1552  CB  ASN B   6      66.318  77.283  71.189  4.00  0.00           C
ATOM   1553  CG  ASN B   6      67.615  78.074  71.283  4.00  0.00           C
ATOM   1554  OD1 ASN B   6      68.558  77.671  71.961  4.00  0.00           O
ATOM   1555  ND2 ASN B   6      67.654  79.244  70.591  4.00  0.00           N
ATOM   1556  C   ASN B   6      64.644  76.127  72.574  4.00  0.00           C
ATOM   1557  O   ASN B   6      63.751  76.610  71.879  4.00  0.00           O
ATOM   1558  N   VAL B   7      64.431  75.092  73.414  4.00  0.00           N
ATOM   1559  CA  VAL B   7      63.196  74.366  73.403  4.00  0.00           C
ATOM   1560  CB  VAL B   7      63.263  73.041  74.083  4.00  0.00           C
ATOM   1561  CG1 VAL B   7      61.879  72.387  73.973  4.00  0.00           C
ATOM   1562  CG2 VAL B   7      64.419  72.240  73.470  4.00  0.00           C
ATOM   1563  C   VAL B   7      62.124  75.164  74.064  4.00  0.00           C
ATOM   1564  O   VAL B   7      62.382  75.939  74.984  4.00  0.00           O
ATOM   1565  N   TRP B   8      60.877  75.000  73.575  4.00  0.00           N
ATOM   1566  CA  TRP B   8      59.775  75.711  74.145  4.00  0.00           C
ATOM   1567  CB  TRP B   8      59.067  76.637  73.152  4.00  0.00           C
ATOM   1568  CG  TRP B   8      58.091  77.595  73.790  4.00  0.00           C
ATOM   1569  CD2 TRP B   8      58.114  78.994  73.492  4.00  0.00           C
ATOM   1570  CD1 TRP B   8      57.098  77.406  74.706  4.00  0.00           C
ATOM   1571  NE1 TRP B   8      56.496  78.610  74.996  4.00  0.00           N
ATOM   1572  CE2 TRP B   8      57.115  79.595  74.255  4.00  0.00           C
ATOM   1573  CE3 TRP B   8      58.912  79.714  72.653  4.00  0.00           C
ATOM   1574  CZ2 TRP B   8      56.899  80.942  74.186  4.00  0.00           C
ATOM   1575  CZ3 TRP B   8      58.689  81.069  72.580  4.00  0.00           C
ATOM   1576  CH2 TRP B   8      57.701  81.669  73.332  4.00  0.00           C
ATOM   1577  C   TRP B   8      58.777  74.693  74.574  4.00  0.00           C
ATOM   1578  O   TRP B   8      58.599  73.680  73.902  4.00  0.00           O
ATOM   1579  N   LEU B   9      58.096  74.923  75.713  4.00  0.00           N
ATOM   1580  CA  LEU B   9      57.151  73.916  76.079  4.00  0.00           C
ATOM   1581  CB  LEU B   9      56.987  73.650  77.589  4.00  0.00           C
ATOM   1582  CG  LEU B   9      58.165  72.912  78.249  4.00  0.00           C
ATOM   1583  CD1 LEU B   9      57.778  72.393  79.644  4.00  0.00           C
ATOM   1584  CD2 LEU B   9      58.717  71.807  77.339  4.00  0.00           C
ATOM   1585  C   LEU B   9      55.804  74.309  75.581  4.00  0.00           C
ATOM   1586  O   LEU B   9      55.154  75.209  76.111  4.00  0.00           O
ATOM   1587  N   ARG B  10      55.378  73.633  74.503  4.00  0.00           N
ATOM   1588  CA  ARG B  10      54.053  73.750  73.990  4.00  0.00           C
ATOM   1589  CB  ARG B  10      53.924  74.693  72.787  4.00  0.00           C
ATOM   1590  CG  ARG B  10      52.483  75.091  72.462  4.00  0.00           C
ATOM   1591  CD  ARG B  10      52.425  76.223  71.436  4.00  0.00           C
ATOM   1592  NE  ARG B  10      53.487  77.190  71.840  4.00  0.00           N
ATOM   1593  CZ  ARG B  10      53.375  78.530  71.601  4.00  0.00           C
ATOM   1594  NH1 ARG B  10      52.234  79.048  71.060  4.00  0.00           N
ATOM   1595  NH2 ARG B  10      54.416  79.353  71.919  4.00  0.00           N
ATOM   1596  C   ARG B  10      53.801  72.369  73.501  4.00  0.00           C
ATOM   1597  O   ARG B  10      54.620  71.803  72.779  4.00  0.00           O
ATOM   1598  N   TYR B  11      52.675  71.761  73.890  4.00  0.00           N
ATOM   1599  CA  TYR B  11      52.507  70.426  73.420  4.00  0.00           C
ATOM   1600  CB  TYR B  11      52.005  69.494  74.537  4.00  0.00           C
ATOM   1601  CG  TYR B  11      52.972  69.679  75.660  4.00  0.00           C
ATOM   1602  CD1 TYR B  11      54.171  69.004  75.679  4.00  0.00           C
ATOM   1603  CD2 TYR B  11      52.692  70.555  76.686  4.00  0.00           C
ATOM   1604  CE1 TYR B  11      55.067  69.191  76.708  4.00  0.00           C
ATOM   1605  CE2 TYR B  11      53.582  70.745  77.718  4.00  0.00           C
ATOM   1606  CZ  TYR B  11      54.774  70.060  77.731  4.00  0.00           C
ATOM   1607  OH  TYR B  11      55.694  70.250  78.784  4.00  0.00           O
ATOM   1608  C   TYR B  11      51.456  70.547  72.380  4.00  0.00           C
ATOM   1609  O   TYR B  11      50.274  70.693  72.683  4.00  0.00           O
ATOM   1610  N   SER B  12      51.876  70.516  71.106  1.00  0.00           N
ATOM   1611  CA  SER B  12      50.902  70.697  70.083  1.00  0.00           C
ATOM   1612  CB  SER B  12      51.381  71.570  68.907  1.00  0.00           C
ATOM   1613  OG  SER B  12      50.299  71.845  68.027  1.00  0.00           O
ATOM   1614  C   SER B  12      50.488  69.377  69.567  1.00  0.00           C
ATOM   1615  O   SER B  12      51.020  68.336  69.950  1.00  0.00           O
ATOM   1616  N   LYS B  13      49.481  69.403  68.686  1.00  0.00           N
ATOM   1617  CA  LYS B  13      48.994  68.204  68.107  1.00  0.00           C
ATOM   1618  CB  LYS B  13      47.683  68.423  67.330  1.00  0.00           C
ATOM   1619  CG  LYS B  13      46.465  68.747  68.210  1.00  0.00           C
ATOM   1620  CD  LYS B  13      46.507  70.100  68.934  1.00  0.00           C
ATOM   1621  CE  LYS B  13      46.786  69.996  70.437  1.00  0.00           C
ATOM   1622  NZ  LYS B  13      46.497  71.286  71.108  1.00  0.00           N
ATOM   1623  C   LYS B  13      50.055  67.696  67.147  1.00  0.00           C
ATOM   1624  O   LYS B  13      49.790  66.673  66.460  1.00  0.00           O
ATOM   1625  OXT LYS B  13      51.147  68.322  67.091  1.00  0.00           O
TER    1626      LYS B  13 
END
