# Supplementary material for: Antisense Peptide Technology for Diagnostic Tests and Bioengineering Research
Source: Int J Mol Sci. 2021 Aug 24;22(17):9106. doi: 10.3390/ijms22179106 (PMC8431130; doi:10.3390/ijms22179106)
Supplement: Supplementary file 1 [file ijms-22-09106-s001.zip › Table S4_model_S1RBD_aa334-523.pdb]

ATOM      1  N   ASN A   1      73.131  36.476  53.243  1.00  3.08              
ATOM      2  CA  ASN A   1      73.108  37.924  53.075  1.00  3.08              
ATOM      3  HA  ASN A   1      73.618  38.352  53.938  1.00  3.08              
ATOM      4  CB  ASN A   1      73.920  38.311  51.825  1.00  3.08              
ATOM      5  HB1 ASN A   1      73.415  37.935  50.936  1.00  3.08              
ATOM      6  HB2 ASN A   1      74.905  37.852  51.883  1.00  3.08              
ATOM      7  CG  ASN A   1      74.113  39.816  51.679  1.00  3.08              
ATOM      8  OD1 ASN A   1      73.698  40.623  52.493  1.00  3.08              
ATOM      9  ND2 ASN A   1      74.745  40.251  50.614  1.00  3.08              
ATOM     10 1HD2 ASN A   1      75.067  39.620  49.907  1.00  3.08              
ATOM     11 2HD2 ASN A   1      74.802  41.260  50.522  1.00  3.08              
ATOM     12  C   ASN A   1      71.675  38.486  53.101  1.00  3.08              
ATOM     13  O   ASN A   1      71.130  38.886  52.073  1.00  3.08              
ATOM     14  N   LEU A   2      71.065  38.527  54.289  1.00  2.43              
ATOM     15  H   LEU A   2      71.573  38.184  55.088  1.00  2.43              
ATOM     16  CA  LEU A   2      69.854  39.314  54.532  1.00  2.43              
ATOM     17  HA  LEU A   2      69.296  39.410  53.603  1.00  2.43              
ATOM     18  CB  LEU A   2      68.965  38.610  55.578  1.00  2.43              
ATOM     19  HB1 LEU A   2      68.293  39.348  56.017  1.00  2.43              
ATOM     20  HB2 LEU A   2      69.605  38.237  56.380  1.00  2.43              
ATOM     21  CG  LEU A   2      68.105  37.458  55.028  1.00  2.43              
ATOM     22  HG  LEU A   2      68.739  36.746  54.499  1.00  2.43              
ATOM     23  CD1 LEU A   2      67.430  36.738  56.198  1.00  2.43              
ATOM     24 1HD1 LEU A   2      66.825  35.914  55.823  1.00  2.43              
ATOM     25 2HD1 LEU A   2      68.190  36.336  56.868  1.00  2.43              
ATOM     26 3HD1 LEU A   2      66.790  37.429  56.747  1.00  2.43              
ATOM     27  CD2 LEU A   2      67.003  37.956  54.085  1.00  2.43              
ATOM     28 1HD2 LEU A   2      66.372  37.120  53.788  1.00  2.43              
ATOM     29 2HD2 LEU A   2      66.391  38.708  54.582  1.00  2.43              
ATOM     30 3HD2 LEU A   2      67.442  38.379  53.183  1.00  2.43              
ATOM     31  C   LEU A   2      70.188  40.729  55.019  1.00  2.43              
ATOM     32  O   LEU A   2      71.027  40.925  55.897  1.00  2.43              
ATOM     33  N   CYS A   3      69.464  41.716  54.491  1.00  1.51              
ATOM     34  H   CYS A   3      68.829  41.484  53.733  1.00  1.51              
ATOM     35  CA  CYS A   3      69.607  43.119  54.852  1.00  1.51              
ATOM     36  HA  CYS A   3      70.619  43.415  54.581  1.00  1.51              
ATOM     37  CB  CYS A   3      68.609  43.952  54.035  1.00  1.51              
ATOM     38  HB1 CYS A   3      68.634  44.979  54.400  1.00  1.51              
ATOM     39  HB2 CYS A   3      67.603  43.565  54.210  1.00  1.51              
ATOM     40  SG  CYS A   3      68.890  44.014  52.247  1.00  1.51              
ATOM     41  C   CYS A   3      69.400  43.413  56.356  1.00  1.51              
ATOM     42  O   CYS A   3      68.526  42.811  56.987  1.00  1.51              
ATOM     43  N   PRO A   4      70.082  44.441  56.908  1.00  1.74              
ATOM     44  CD  PRO A   4      71.078  45.261  56.224  1.00  1.74              
ATOM     45  HD1 PRO A   4      70.687  45.687  55.301  1.00  1.74              
ATOM     46  HD2 PRO A   4      71.959  44.653  56.011  1.00  1.74              
ATOM     47  CG  PRO A   4      71.455  46.379  57.194  1.00  1.74              
ATOM     48  HG1 PRO A   4      70.759  47.213  57.087  1.00  1.74              
ATOM     49  HG2 PRO A   4      72.485  46.706  57.052  1.00  1.74              
ATOM     50  CB  PRO A   4      71.252  45.710  58.548  1.00  1.74              
ATOM     51  HB1 PRO A   4      71.136  46.442  59.347  1.00  1.74              
ATOM     52  HB2 PRO A   4      72.107  45.066  58.763  1.00  1.74              
ATOM     53  CA  PRO A   4      70.005  44.842  58.321  1.00  1.74              
ATOM     54  HA  PRO A   4      70.088  43.948  58.939  1.00  1.74              
ATOM     55  C   PRO A   4      68.693  45.570  58.742  1.00  1.74              
ATOM     56  O   PRO A   4      68.640  46.395  59.670  1.00  1.74              
ATOM     57  N   PHE A   5      67.582  45.232  58.083  1.00  1.23              
ATOM     58  H   PHE A   5      67.655  44.496  57.392  1.00  1.23              
ATOM     59  CA  PHE A   5      66.249  45.723  58.418  1.00  1.23              
ATOM     60  HA  PHE A   5      66.189  46.789  58.205  1.00  1.23              
ATOM     61  CB  PHE A   5      65.176  44.960  57.609  1.00  1.23              
ATOM     62  HB1 PHE A   5      64.216  45.172  58.078  1.00  1.23              
ATOM     63  HB2 PHE A   5      65.359  43.891  57.733  1.00  1.23              
ATOM     64  CG  PHE A   5      64.977  45.250  56.132  1.00  1.23              
ATOM     65  CD1 PHE A   5      64.426  44.243  55.315  1.00  1.23              
ATOM     66  HD1 PHE A   5      64.231  43.259  55.716  1.00  1.23              
ATOM     67  CE1 PHE A   5      64.060  44.521  53.985  1.00  1.23              
ATOM     68  HE1 PHE A   5      63.594  43.756  53.376  1.00  1.23              
ATOM     69  CZ  PHE A   5      64.260  45.809  53.461  1.00  1.23              
ATOM     70  HZ  PHE A   5      63.961  46.035  52.448  1.00  1.23              
ATOM     71  CE2 PHE A   5      64.829  46.813  54.263  1.00  1.23              
ATOM     72  HE2 PHE A   5      64.971  47.805  53.861  1.00  1.23              
ATOM     73  CD2 PHE A   5      65.175  46.540  55.600  1.00  1.23              
ATOM     74  HD2 PHE A   5      65.555  47.337  56.214  1.00  1.23              
ATOM     75  C   PHE A   5      65.899  45.549  59.896  1.00  1.23              
ATOM     76  O   PHE A   5      65.365  46.465  60.504  1.00  1.23              
ATOM     77  N   GLY A   6      66.198  44.389  60.481  1.00  1.79              
ATOM     78  H   GLY A   6      66.624  43.662  59.930  1.00  1.79              
ATOM     79  CA  GLY A   6      65.921  44.137  61.896  1.00  1.79              
ATOM     80  HA1 GLY A   6      66.122  43.088  62.110  1.00  1.79              
ATOM     81  HA2 GLY A   6      64.868  44.334  62.097  1.00  1.79              
ATOM     82  C   GLY A   6      66.754  44.976  62.854  1.00  1.79              
ATOM     83  O   GLY A   6      66.300  45.218  63.963  1.00  1.79              
ATOM     84  N   GLU A   7      67.925  45.456  62.434  1.00  1.90              
ATOM     85  H   GLU A   7      68.193  45.329  61.469  1.00  1.90              
ATOM     86  CA  GLU A   7      68.675  46.451  63.199  1.00  1.90              
ATOM     87  HA  GLU A   7      68.706  46.146  64.247  1.00  1.90              
ATOM     88  CB  GLU A   7      70.125  46.487  62.680  1.00  1.90              
ATOM     89  HB1 GLU A   7      70.139  46.635  61.605  1.00  1.90              
ATOM     90  HB2 GLU A   7      70.564  45.508  62.875  1.00  1.90              
ATOM     91  CG  GLU A   7      71.027  47.542  63.328  1.00  1.90              
ATOM     92  HG1 GLU A   7      72.038  47.135  63.389  1.00  1.90              
ATOM     93  HG2 GLU A   7      70.694  47.739  64.349  1.00  1.90              
ATOM     94  CD  GLU A   7      71.070  48.840  62.513  1.00  1.90              
ATOM     95  OE1 GLU A   7      72.008  49.033  61.706  1.00  1.90              
ATOM     96  OE2 GLU A   7      70.239  49.747  62.741  1.00  1.90              
ATOM     97  C   GLU A   7      67.972  47.791  63.153  1.00  1.90              
ATOM     98  O   GLU A   7      67.705  48.316  64.228  1.00  1.90              
ATOM     99  N   VAL A   8      67.554  48.279  61.973  1.00  1.31              
ATOM    100  H   VAL A   8      67.802  47.805  61.114  1.00  1.31              
ATOM    101  CA  VAL A   8      66.786  49.552  61.952  1.00  1.31              
ATOM    102  HA  VAL A   8      67.421  50.330  62.374  1.00  1.31              
ATOM    103  CB  VAL A   8      66.405  49.962  60.512  1.00  1.31              
ATOM    104  HB  VAL A   8      65.752  49.205  60.077  1.00  1.31              
ATOM    105  CG1 VAL A   8      65.670  51.309  60.488  1.00  1.31              
ATOM    106 1HG1 VAL A   8      65.435  51.583  59.460  1.00  1.31              
ATOM    107 2HG1 VAL A   8      64.734  51.239  61.042  1.00  1.31              
ATOM    108 3HG1 VAL A   8      66.294  52.085  60.931  1.00  1.31              
ATOM    109  CG2 VAL A   8      67.640  50.097  59.611  1.00  1.31              
ATOM    110 1HG2 VAL A   8      67.342  50.427  58.618  1.00  1.31              
ATOM    111 2HG2 VAL A   8      68.330  50.823  60.038  1.00  1.31              
ATOM    112 3HG2 VAL A   8      68.152  49.140  59.518  1.00  1.31              
ATOM    113  C   VAL A   8      65.538  49.453  62.850  1.00  1.31              
ATOM    114  O   VAL A   8      65.393  50.161  63.847  1.00  1.31              
ATOM    115  N   PHE A   9      64.663  48.497  62.549  1.00  1.14              
ATOM    116  H   PHE A   9      64.880  47.893  61.763  1.00  1.14              
ATOM    117  CA  PHE A   9      63.373  48.311  63.211  1.00  1.14              
ATOM    118  HA  PHE A   9      62.870  49.276  63.259  1.00  1.14              
ATOM    119  CB  PHE A   9      62.517  47.360  62.350  1.00  1.14              
ATOM    120  HB1 PHE A   9      61.694  46.976  62.955  1.00  1.14              
ATOM    121  HB2 PHE A   9      63.116  46.496  62.056  1.00  1.14              
ATOM    122  CG  PHE A   9      61.893  48.008  61.129  1.00  1.14              
ATOM    123  CD1 PHE A   9      60.809  48.882  61.304  1.00  1.14              
ATOM    124  HD1 PHE A   9      60.438  49.085  62.295  1.00  1.14              
ATOM    125  CE1 PHE A   9      60.201  49.484  60.193  1.00  1.14              
ATOM    126  HE1 PHE A   9      59.371  50.154  60.333  1.00  1.14              
ATOM    127  CZ  PHE A   9      60.686  49.230  58.900  1.00  1.14              
ATOM    128  HZ  PHE A   9      60.235  49.712  58.048  1.00  1.14              
ATOM    129  CE2 PHE A   9      61.764  48.346  58.714  1.00  1.14              
ATOM    130  HE2 PHE A   9      62.133  48.139  57.725  1.00  1.14              
ATOM    131  CD2 PHE A   9      62.359  47.729  59.828  1.00  1.14              
ATOM    132  HD2 PHE A   9      63.172  47.041  59.678  1.00  1.14              
ATOM    133  C   PHE A   9      63.420  47.786  64.650  1.00  1.14              
ATOM    134  O   PHE A   9      62.382  47.816  65.298  1.00  1.14              
ATOM    135  N   ASN A  10      64.559  47.349  65.188  1.00  1.66              
ATOM    136  H   ASN A  10      65.390  47.268  64.615  1.00  1.66              
ATOM    137  CA  ASN A  10      64.680  47.090  66.628  1.00  1.66              
ATOM    138  HA  ASN A  10      63.735  47.307  67.129  1.00  1.66              
ATOM    139  CB  ASN A  10      64.990  45.610  66.912  1.00  1.66              
ATOM    140  HB1 ASN A  10      65.089  45.469  67.987  1.00  1.66              
ATOM    141  HB2 ASN A  10      65.935  45.332  66.453  1.00  1.66              
ATOM    142  CG  ASN A  10      63.881  44.689  66.453  1.00  1.66              
ATOM    143  OD1 ASN A  10      62.911  44.444  67.144  1.00  1.66              
ATOM    144  ND2 ASN A  10      64.016  44.136  65.272  1.00  1.66              
ATOM    145 1HD2 ASN A  10      64.805  44.419  64.705  1.00  1.66              
ATOM    146 2HD2 ASN A  10      63.259  43.560  64.961  1.00  1.66              
ATOM    147  C   ASN A  10      65.701  48.030  67.292  1.00  1.66              
ATOM    148  O   ASN A  10      66.016  47.841  68.470  1.00  1.66              
ATOM    149  N   ALA A  11      66.221  49.044  66.584  1.00  1.71              
ATOM    150  H   ALA A  11      66.003  49.147  65.599  1.00  1.71              
ATOM    151  CA  ALA A  11      67.247  49.911  67.144  1.00  1.71              
ATOM    152  HA  ALA A  11      68.116  49.285  67.365  1.00  1.71              
ATOM    153  CB  ALA A  11      67.695  50.967  66.120  1.00  1.71              
ATOM    154  HB1 ALA A  11      68.445  51.616  66.567  1.00  1.71              
ATOM    155  HB2 ALA A  11      68.132  50.494  65.244  1.00  1.71              
ATOM    156  HB3 ALA A  11      66.853  51.575  65.805  1.00  1.71              
ATOM    157  C   ALA A  11      66.801  50.598  68.440  1.00  1.71              
ATOM    158  O   ALA A  11      65.778  51.293  68.497  1.00  1.71              
ATOM    159  N   THR A  12      67.615  50.434  69.482  1.00  1.98              
ATOM    160  H   THR A  12      68.450  49.885  69.353  1.00  1.98              
ATOM    161  CA  THR A  12      67.302  50.832  70.858  1.00  1.98              
ATOM    162  HA  THR A  12      66.400  50.299  71.160  1.00  1.98              
ATOM    163  CB  THR A  12      68.426  50.426  71.823  1.00  1.98              
ATOM    164  HB  THR A  12      68.305  50.941  72.777  1.00  1.98              
ATOM    165  CG2 THR A  12      68.423  48.919  72.081  1.00  1.98              
ATOM    166 1HG2 THR A  12      69.221  48.660  72.775  1.00  1.98              
ATOM    167 2HG2 THR A  12      67.469  48.631  72.522  1.00  1.98              
ATOM    168 3HG2 THR A  12      68.563  48.372  71.148  1.00  1.98              
ATOM    169  OG1 THR A  12      69.686  50.738  71.270  1.00  1.98              
ATOM    170  HG1 THR A  12      70.356  50.343  71.833  1.00  1.98              
ATOM    171  C   THR A  12      66.990  52.310  71.034  1.00  1.98              
ATOM    172  O   THR A  12      66.106  52.628  71.828  1.00  1.98              
ATOM    173  N   ARG A  13      67.584  53.214  70.238  1.00  2.08              
ATOM    174  H   ARG A  13      68.304  52.891  69.605  1.00  2.08              
ATOM    175  CA  ARG A  13      67.110  54.603  70.128  1.00  2.08              
ATOM    176  HA  ARG A  13      66.094  54.620  70.517  1.00  2.08              
ATOM    177  CB  ARG A  13      67.899  55.581  71.021  1.00  2.08              
ATOM    178  HB1 ARG A  13      67.613  56.597  70.743  1.00  2.08              
ATOM    179  HB2 ARG A  13      68.971  55.473  70.847  1.00  2.08              
ATOM    180  CG  ARG A  13      67.586  55.387  72.522  1.00  2.08              
ATOM    181  HG1 ARG A  13      68.249  54.612  72.909  1.00  2.08              
ATOM    182  HG2 ARG A  13      66.558  55.045  72.646  1.00  2.08              
ATOM    183  CD  ARG A  13      67.754  56.664  73.356  1.00  2.08              
ATOM    184  HD1 ARG A  13      68.694  57.152  73.090  1.00  2.08              
ATOM    185  HD2 ARG A  13      67.800  56.370  74.407  1.00  2.08              
ATOM    186  NE  ARG A  13      66.623  57.601  73.171  1.00  2.08              
ATOM    187  HE  ARG A  13      65.947  57.382  72.456  1.00  2.08              
ATOM    188  CZ  ARG A  13      66.353  58.666  73.907  1.00  2.08              
ATOM    189  NH1 ARG A  13      67.080  59.024  74.926  1.00  2.08              
ATOM    190 1HH1 ARG A  13      67.904  58.502  75.148  1.00  2.08              
ATOM    191 2HH1 ARG A  13      66.812  59.823  75.496  1.00  2.08              
ATOM    192  NH2 ARG A  13      65.322  59.407  73.642  1.00  2.08              
ATOM    193 1HH2 ARG A  13      64.695  59.139  72.891  1.00  2.08              
ATOM    194 2HH2 ARG A  13      65.132  60.198  74.229  1.00  2.08              
ATOM    195  C   ARG A  13      66.969  55.129  68.710  1.00  2.08              
ATOM    196  O   ARG A  13      67.845  54.967  67.867  1.00  2.08              
ATOM    197  N   PHE A  14      65.846  55.813  68.508  1.00  1.70              
ATOM    198  H   PHE A  14      65.183  55.851  69.264  1.00  1.70              
ATOM    199  CA  PHE A  14      65.542  56.632  67.341  1.00  1.70              
ATOM    200  HA  PHE A  14      66.194  56.349  66.511  1.00  1.70              
ATOM    201  CB  PHE A  14      64.087  56.384  66.921  1.00  1.70              
ATOM    202  HB1 PHE A  14      63.769  57.238  66.321  1.00  1.70              
ATOM    203  HB2 PHE A  14      63.466  56.366  67.815  1.00  1.70              
ATOM    204  CG  PHE A  14      63.776  55.129  66.116  1.00  1.70              
ATOM    205  CD1 PHE A  14      64.499  53.923  66.255  1.00  1.70              
ATOM    206  HD1 PHE A  14      65.344  53.843  66.913  1.00  1.70              
ATOM    207  CE1 PHE A  14      64.112  52.782  65.529  1.00  1.70              
ATOM    208  HE1 PHE A  14      64.656  51.852  65.637  1.00  1.70              
ATOM    209  CZ  PHE A  14      63.026  52.840  64.641  1.00  1.70              
ATOM    210  HZ  PHE A  14      62.749  51.965  64.072  1.00  1.70              
ATOM    211  CE2 PHE A  14      62.311  54.038  64.497  1.00  1.70              
ATOM    212  HE2 PHE A  14      61.467  54.081  63.828  1.00  1.70              
ATOM    213  CD2 PHE A  14      62.684  55.170  65.233  1.00  1.70              
ATOM    214  HD2 PHE A  14      62.110  56.075  65.127  1.00  1.70              
ATOM    215  C   PHE A  14      65.781  58.111  67.652  1.00  1.70              
ATOM    216  O   PHE A  14      65.684  58.522  68.805  1.00  1.70              
ATOM    217  N   ALA A  15      66.085  58.897  66.617  1.00  1.64              
ATOM    218  H   ALA A  15      66.115  58.499  65.692  1.00  1.64              
ATOM    219  CA  ALA A  15      66.303  60.335  66.702  1.00  1.64              
ATOM    220  HA  ALA A  15      66.882  60.563  67.597  1.00  1.64              
ATOM    221  CB  ALA A  15      67.117  60.750  65.466  1.00  1.64              
ATOM    222  HB1 ALA A  15      67.347  61.815  65.496  1.00  1.64              
ATOM    223  HB2 ALA A  15      68.061  60.204  65.434  1.00  1.64              
ATOM    224  HB3 ALA A  15      66.554  60.543  64.554  1.00  1.64              
ATOM    225  C   ALA A  15      64.984  61.129  66.767  1.00  1.64              
ATOM    226  O   ALA A  15      63.886  60.606  66.542  1.00  1.64              
ATOM    227  N   SER A  16      65.108  62.419  67.042  1.00  1.38              
ATOM    228  H   SER A  16      66.037  62.791  67.141  1.00  1.38              
ATOM    229  CA  SER A  16      64.002  63.367  66.978  1.00  1.38              
ATOM    230  HA  SER A  16      63.113  62.943  67.441  1.00  1.38              
ATOM    231  CB  SER A  16      64.416  64.625  67.745  1.00  1.38              
ATOM    232  HB1 SER A  16      63.705  65.425  67.562  1.00  1.38              
ATOM    233  HB2 SER A  16      65.403  64.954  67.415  1.00  1.38              
ATOM    234  OG  SER A  16      64.440  64.322  69.124  1.00  1.38              
ATOM    235  HG  SER A  16      65.062  64.903  69.578  1.00  1.38              
ATOM    236  C   SER A  16      63.648  63.762  65.556  1.00  1.38              
ATOM    237  O   SER A  16      64.547  63.905  64.727  1.00  1.38              
ATOM    238  N   VAL A  17      62.365  63.976  65.268  1.00  1.34              
ATOM    239  H   VAL A  17      61.673  63.790  65.979  1.00  1.34              
ATOM    240  CA  VAL A  17      61.914  64.232  63.893  1.00  1.34              
ATOM    241  HA  VAL A  17      62.254  63.386  63.297  1.00  1.34              
ATOM    242  CB  VAL A  17      60.385  64.228  63.780  1.00  1.34              
ATOM    243  HB  VAL A  17      60.031  63.354  64.323  1.00  1.34              
ATOM    244  CG1 VAL A  17      59.765  65.462  64.436  1.00  1.34              
ATOM    245 1HG1 VAL A  17      58.682  65.417  64.356  1.00  1.34              
ATOM    246 2HG1 VAL A  17      60.045  65.504  65.488  1.00  1.34              
ATOM    247 3HG1 VAL A  17      60.114  66.363  63.943  1.00  1.34              
ATOM    248  CG2 VAL A  17      59.919  64.071  62.329  1.00  1.34              
ATOM    249 1HG2 VAL A  17      58.836  63.988  62.283  1.00  1.34              
ATOM    250 2HG2 VAL A  17      60.228  64.917  61.722  1.00  1.34              
ATOM    251 3HG2 VAL A  17      60.352  63.168  61.894  1.00  1.34              
ATOM    252  C   VAL A  17      62.553  65.445  63.216  1.00  1.34              
ATOM    253  O   VAL A  17      62.762  65.423  62.017  1.00  1.34              
ATOM    254  N   TYR A  18      62.972  66.457  63.973  1.00  1.35              
ATOM    255  H   TYR A  18      62.773  66.438  64.959  1.00  1.35              
ATOM    256  CA  TYR A  18      63.723  67.599  63.436  1.00  1.35              
ATOM    257  HA  TYR A  18      63.165  67.992  62.582  1.00  1.35              
ATOM    258  CB  TYR A  18      63.739  68.677  64.546  1.00  1.35              
ATOM    259  HB1 TYR A  18      62.952  68.463  65.269  1.00  1.35              
ATOM    260  HB2 TYR A  18      63.449  69.619  64.114  1.00  1.35              
ATOM    261  CG  TYR A  18      65.036  68.885  65.302  1.00  1.35              
ATOM    262  CD1 TYR A  18      65.224  68.261  66.550  1.00  1.35              
ATOM    263  HD1 TYR A  18      64.460  67.610  66.948  1.00  1.35              
ATOM    264  CE1 TYR A  18      66.397  68.504  67.290  1.00  1.35              
ATOM    265  HE1 TYR A  18      66.558  68.035  68.251  1.00  1.35              
ATOM    266  CZ  TYR A  18      67.372  69.391  66.794  1.00  1.35              
ATOM    267  OH  TYR A  18      68.483  69.645  67.525  1.00  1.35              
ATOM    268  HH  TYR A  18      69.019  70.337  67.134  1.00  1.35              
ATOM    269  CE2 TYR A  18      67.186  70.020  65.548  1.00  1.35              
ATOM    270  HE2 TYR A  18      67.934  70.706  65.181  1.00  1.35              
ATOM    271  CD2 TYR A  18      66.026  69.753  64.795  1.00  1.35              
ATOM    272  HD2 TYR A  18      65.907  70.223  63.827  1.00  1.35              
ATOM    273  C   TYR A  18      65.141  67.274  62.922  1.00  1.35              
ATOM    274  O   TYR A  18      65.781  68.089  62.259  1.00  1.35              
ATOM    275  N   ALA A  19      65.634  66.083  63.261  1.00  1.31              
ATOM    276  H   ALA A  19      65.026  65.473  63.794  1.00  1.31              
ATOM    277  CA  ALA A  19      67.019  65.646  63.132  1.00  1.31              
ATOM    278  HA  ALA A  19      67.525  66.290  62.412  1.00  1.31              
ATOM    279  CB  ALA A  19      67.690  65.837  64.502  1.00  1.31              
ATOM    280  HB1 ALA A  19      68.749  65.588  64.433  1.00  1.31              
ATOM    281  HB2 ALA A  19      67.594  66.875  64.822  1.00  1.31              
ATOM    282  HB3 ALA A  19      67.218  65.185  65.237  1.00  1.31              
ATOM    283  C   ALA A  19      67.147  64.208  62.614  1.00  1.31              
ATOM    284  O   ALA A  19      68.160  63.542  62.823  1.00  1.31              
ATOM    285  N   TRP A  20      66.093  63.737  61.950  1.00  1.33              
ATOM    286  H   TRP A  20      65.328  64.378  61.794  1.00  1.33              
ATOM    287  CA  TRP A  20      65.849  62.360  61.538  1.00  1.33              
ATOM    288  HA  TRP A  20      65.605  61.790  62.435  1.00  1.33              
ATOM    289  CB  TRP A  20      64.588  62.397  60.668  1.00  1.33              
ATOM    290  HB1 TRP A  20      63.755  62.781  61.259  1.00  1.33              
ATOM    291  HB2 TRP A  20      64.350  61.376  60.387  1.00  1.33              
ATOM    292  CG  TRP A  20      64.686  63.205  59.410  1.00  1.33              
ATOM    293  CD1 TRP A  20      64.321  64.496  59.198  1.00  1.33              
ATOM    294  HD1 TRP A  20      63.860  65.153  59.921  1.00  1.33              
ATOM    295  NE1 TRP A  20      64.603  64.846  57.889  1.00  1.33              
ATOM    296  HE1 TRP A  20      64.379  65.755  57.476  1.00  1.33              
ATOM    297  CE2 TRP A  20      65.132  63.787  57.187  1.00  1.33              
ATOM    298  CZ2 TRP A  20      65.546  63.611  55.863  1.00  1.33              
ATOM    299  HZ2 TRP A  20      65.481  64.435  55.173  1.00  1.33              
ATOM    300  CH2 TRP A  20      66.003  62.349  55.445  1.00  1.33              
ATOM    301  HH2 TRP A  20      66.286  62.190  54.414  1.00  1.33              
ATOM    302  CZ3 TRP A  20      66.033  61.291  56.370  1.00  1.33              
ATOM    303  HZ3 TRP A  20      66.323  60.305  56.079  1.00  1.33              
ATOM    304  CE3 TRP A  20      65.627  61.478  57.693  1.00  1.33              
ATOM    305  HE3 TRP A  20      65.625  60.645  58.374  1.00  1.33              
ATOM    306  CD2 TRP A  20      65.175  62.728  58.135  1.00  1.33              
ATOM    307  C   TRP A  20      67.056  61.651  60.893  1.00  1.33              
ATOM    308  O   TRP A  20      67.710  62.176  59.991  1.00  1.33              
ATOM    309  N   ASN A  21      67.372  60.446  61.370  1.00  1.00              
ATOM    310  H   ASN A  21      66.706  59.982  61.972  1.00  1.00              
ATOM    311  CA  ASN A  21      68.521  59.683  60.866  1.00  1.00              
ATOM    312  HA  ASN A  21      69.385  60.339  60.742  1.00  1.00              
ATOM    313  CB  ASN A  21      68.854  58.600  61.924  1.00  1.00              
ATOM    314  HB1 ASN A  21      67.923  58.188  62.314  1.00  1.00              
ATOM    315  HB2 ASN A  21      69.380  59.061  62.760  1.00  1.00              
ATOM    316  CG  ASN A  21      69.704  57.456  61.388  1.00  1.00              
ATOM    317  OD1 ASN A  21      70.755  57.655  60.793  1.00  1.00              
ATOM    318  ND2 ASN A  21      69.258  56.229  61.495  1.00  1.00              
ATOM    319 1HD2 ASN A  21      68.345  56.058  61.897  1.00  1.00              
ATOM    320 2HD2 ASN A  21      69.792  55.499  61.070  1.00  1.00              
ATOM    321  C   ASN A  21      68.182  59.042  59.502  1.00  1.00              
ATOM    322  O   ASN A  21      67.017  58.815  59.205  1.00  1.00              
ATOM    323  N   ARG A  22      69.184  58.672  58.689  1.00  0.94              
ATOM    324  H   ARG A  22      70.126  58.727  59.067  1.00  0.94              
ATOM    325  CA  ARG A  22      69.039  58.213  57.292  1.00  0.94              
ATOM    326  HA  ARG A  22      68.030  57.823  57.136  1.00  0.94              
ATOM    327  CB  ARG A  22      69.228  59.459  56.366  1.00  0.94              
ATOM    328  HB1 ARG A  22      70.189  59.899  56.635  1.00  0.94              
ATOM    329  HB2 ARG A  22      68.478  60.195  56.639  1.00  0.94              
ATOM    330  CG  ARG A  22      69.237  59.324  54.815  1.00  0.94              
ATOM    331  HG1 ARG A  22      69.950  58.567  54.504  1.00  0.94              
ATOM    332  HG2 ARG A  22      69.600  60.270  54.414  1.00  0.94              
ATOM    333  CD  ARG A  22      67.894  59.035  54.126  1.00  0.94              
ATOM    334  HD1 ARG A  22      67.205  59.832  54.375  1.00  0.94              
ATOM    335  HD2 ARG A  22      67.497  58.089  54.499  1.00  0.94              
ATOM    336  NE  ARG A  22      67.975  59.000  52.647  1.00  0.94              
ATOM    337  HE  ARG A  22      68.886  58.918  52.230  1.00  0.94              
ATOM    338  CZ  ARG A  22      66.929  58.925  51.832  1.00  0.94              
ATOM    339  NH1 ARG A  22      65.691  58.902  52.249  1.00  0.94              
ATOM    340 1HH1 ARG A  22      65.473  58.877  53.255  1.00  0.94              
ATOM    341 2HH1 ARG A  22      64.922  58.786  51.619  1.00  0.94              
ATOM    342  NH2 ARG A  22      67.089  58.795  50.544  1.00  0.94              
ATOM    343 1HH2 ARG A  22      68.003  58.655  50.150  1.00  0.94              
ATOM    344 2HH2 ARG A  22      66.279  58.585  49.986  1.00  0.94              
ATOM    345  C   ARG A  22      70.033  57.098  56.937  1.00  0.94              
ATOM    346  O   ARG A  22      71.058  57.347  56.306  1.00  0.94              
ATOM    347  N   LYS A  23      69.780  55.853  57.354  1.00  0.78              
ATOM    348  H   LYS A  23      68.867  55.654  57.756  1.00  0.78              
ATOM    349  CA  LYS A  23      70.674  54.726  57.018  1.00  0.78              
ATOM    350  HA  LYS A  23      71.709  55.056  57.109  1.00  0.78              
ATOM    351  CB  LYS A  23      70.449  53.557  57.989  1.00  0.78              
ATOM    352  HB1 LYS A  23      70.840  52.640  57.543  1.00  0.78              
ATOM    353  HB2 LYS A  23      69.383  53.419  58.180  1.00  0.78              
ATOM    354  CG  LYS A  23      71.203  53.804  59.302  1.00  0.78              
ATOM    355  HG1 LYS A  23      70.809  54.697  59.785  1.00  0.78              
ATOM    356  HG2 LYS A  23      72.257  53.967  59.072  1.00  0.78              
ATOM    357  CD  LYS A  23      71.083  52.608  60.247  1.00  0.78              
ATOM    358  HD1 LYS A  23      71.404  51.700  59.736  1.00  0.78              
ATOM    359  HD2 LYS A  23      70.048  52.487  60.567  1.00  0.78              
ATOM    360  CE  LYS A  23      71.978  52.847  61.466  1.00  0.78              
ATOM    361  HE1 LYS A  23      71.592  53.700  62.029  1.00  0.78              
ATOM    362  HE2 LYS A  23      72.987  53.084  61.120  1.00  0.78              
ATOM    363  NZ  LYS A  23      72.015  51.651  62.326  1.00  0.78              
ATOM    364  HZ1 LYS A  23      72.539  51.767  63.174  1.00  0.78              
ATOM    365  HZ2 LYS A  23      71.079  51.304  62.556  1.00  0.78              
ATOM    366  HZ3 LYS A  23      72.357  50.814  61.843  1.00  0.78              
ATOM    367  C   LYS A  23      70.475  54.241  55.585  1.00  0.78              
ATOM    368  O   LYS A  23      69.357  53.948  55.171  1.00  0.78              
ATOM    369  N   ARG A  24      71.580  54.116  54.845  1.00  0.85              
ATOM    370  H   ARG A  24      72.453  54.355  55.288  1.00  0.85              
ATOM    371  CA  ARG A  24      71.618  53.397  53.563  1.00  0.85              
ATOM    372  HA  ARG A  24      70.779  53.716  52.938  1.00  0.85              
ATOM    373  CB  ARG A  24      72.938  53.732  52.854  1.00  0.85              
ATOM    374  HB1 ARG A  24      73.772  53.273  53.387  1.00  0.85              
ATOM    375  HB2 ARG A  24      73.086  54.811  52.859  1.00  0.85              
ATOM    376  CG  ARG A  24      72.952  53.252  51.394  1.00  0.85              
ATOM    377  HG1 ARG A  24      72.058  53.616  50.883  1.00  0.85              
ATOM    378  HG2 ARG A  24      72.948  52.163  51.383  1.00  0.85              
ATOM    379  CD  ARG A  24      74.196  53.762  50.665  1.00  0.85              
ATOM    380  HD1 ARG A  24      75.088  53.441  51.209  1.00  0.85              
ATOM    381  HD2 ARG A  24      74.169  54.851  50.633  1.00  0.85              
ATOM    382  NE  ARG A  24      74.246  53.227  49.297  1.00  0.85              
ATOM    383  HE  ARG A  24      73.663  52.417  49.109  1.00  0.85              
ATOM    384  CZ  ARG A  24      75.041  53.606  48.314  1.00  0.85              
ATOM    385  NH1 ARG A  24      75.891  54.587  48.428  1.00  0.85              
ATOM    386 1HH1 ARG A  24      75.864  55.128  49.272  1.00  0.85              
ATOM    387 2HH1 ARG A  24      76.494  54.833  47.667  1.00  0.85              
ATOM    388  NH2 ARG A  24      75.007  52.964  47.188  1.00  0.85              
ATOM    389 1HH2 ARG A  24      74.284  52.254  47.079  1.00  0.85              
ATOM    390 2HH2 ARG A  24      75.590  53.230  46.424  1.00  0.85              
ATOM    391  C   ARG A  24      71.482  51.895  53.811  1.00  0.85              
ATOM    392  O   ARG A  24      71.977  51.389  54.819  1.00  0.85              
ATOM    393  N   ILE A  25      70.874  51.185  52.868  1.00  0.97              
ATOM    394  H   ILE A  25      70.422  51.692  52.112  1.00  0.97              
ATOM    395  CA  ILE A  25      70.781  49.723  52.806  1.00  0.97              
ATOM    396  HA  ILE A  25      71.560  49.273  53.424  1.00  0.97              
ATOM    397  CB  ILE A  25      69.395  49.255  53.332  1.00  0.97              
ATOM    398  HB  ILE A  25      68.624  49.811  52.799  1.00  0.97              
ATOM    399  CG2 ILE A  25      69.168  47.755  53.053  1.00  0.97              
ATOM    400 1HG2 ILE A  25      68.164  47.462  53.356  1.00  0.97              
ATOM    401 2HG2 ILE A  25      69.253  47.535  51.989  1.00  0.97              
ATOM    402 3HG2 ILE A  25      69.899  47.160  53.600  1.00  0.97              
ATOM    403  CG1 ILE A  25      69.245  49.558  54.842  1.00  0.97              
ATOM    404 1HG1 ILE A  25      69.316  50.634  54.992  1.00  0.97              
ATOM    405 2HG1 ILE A  25      70.064  49.087  55.386  1.00  0.97              
ATOM    406  CD1 ILE A  25      67.920  49.110  55.470  1.00  0.97              
ATOM    407  HD1 ILE A  25      67.850  49.506  56.480  1.00  0.97              
ATOM    408  HD2 ILE A  25      67.082  49.483  54.883  1.00  0.97              
ATOM    409  HD3 ILE A  25      67.875  48.023  55.532  1.00  0.97              
ATOM    410  C   ILE A  25      71.003  49.321  51.344  1.00  0.97              
ATOM    411  O   ILE A  25      70.311  49.804  50.433  1.00  0.97              
ATOM    412  N   SER A  26      72.002  48.466  51.137  1.00  1.08              
ATOM    413  H   SER A  26      72.461  48.055  51.940  1.00  1.08              
ATOM    414  CA  SER A  26      72.552  48.110  49.829  1.00  1.08              
ATOM    415  HA  SER A  26      71.764  48.120  49.075  1.00  1.08              
ATOM    416  CB  SER A  26      73.663  49.096  49.426  1.00  1.08              
ATOM    417  HB1 SER A  26      74.032  48.840  48.431  1.00  1.08              
ATOM    418  HB2 SER A  26      74.489  49.002  50.134  1.00  1.08              
ATOM    419  OG  SER A  26      73.231  50.441  49.418  1.00  1.08              
ATOM    420  HG  SER A  26      72.675  50.578  48.628  1.00  1.08              
ATOM    421  C   SER A  26      73.201  46.732  49.857  1.00  1.08              
ATOM    422  O   SER A  26      73.583  46.257  50.923  1.00  1.08              
ATOM    423  N   ASN A  27      73.436  46.159  48.675  1.00  1.41              
ATOM    424  H   ASN A  27      73.081  46.619  47.843  1.00  1.41              
ATOM    425  CA  ASN A  27      74.233  44.938  48.486  1.00  1.41              
ATOM    426  HA  ASN A  27      74.068  44.614  47.458  1.00  1.41              
ATOM    427  CB  ASN A  27      75.726  45.315  48.589  1.00  1.41              
ATOM    428  HB1 ASN A  27      76.047  45.285  49.629  1.00  1.41              
ATOM    429  HB2 ASN A  27      75.879  46.327  48.218  1.00  1.41              
ATOM    430  CG  ASN A  27      76.622  44.411  47.758  1.00  1.41              
ATOM    431  OD1 ASN A  27      77.079  44.782  46.694  1.00  1.41              
ATOM    432  ND2 ASN A  27      76.886  43.209  48.210  1.00  1.41              
ATOM    433 1HD2 ASN A  27      76.408  42.896  49.046  1.00  1.41              
ATOM    434 2HD2 ASN A  27      77.484  42.630  47.654  1.00  1.41              
ATOM    435  C   ASN A  27      73.799  43.736  49.359  1.00  1.41              
ATOM    436  O   ASN A  27      74.634  42.984  49.865  1.00  1.41              
ATOM    437  N   CYS A  28      72.486  43.573  49.539  1.00  1.29              
ATOM    438  H   CYS A  28      71.857  44.164  49.008  1.00  1.29              
ATOM    439  CA  CYS A  28      71.865  42.566  50.393  1.00  1.29              
ATOM    440  HA  CYS A  28      72.504  41.686  50.412  1.00  1.29              
ATOM    441  CB  CYS A  28      71.777  43.115  51.826  1.00  1.29              
ATOM    442  HB1 CYS A  28      72.796  43.319  52.159  1.00  1.29              
ATOM    443  HB2 CYS A  28      71.377  42.341  52.480  1.00  1.29              
ATOM    444  SG  CYS A  28      70.814  44.642  52.034  1.00  1.29              
ATOM    445  C   CYS A  28      70.504  42.110  49.848  1.00  1.29              
ATOM    446  O   CYS A  28      69.840  42.836  49.112  1.00  1.29              
ATOM    447  N   VAL A  29      70.074  40.897  50.202  1.00  1.56              
ATOM    448  H   VAL A  29      70.638  40.326  50.829  1.00  1.56              
ATOM    449  CA  VAL A  29      68.734  40.405  49.859  1.00  1.56              
ATOM    450  HA  VAL A  29      68.463  40.785  48.873  1.00  1.56              
ATOM    451  CB  VAL A  29      68.672  38.863  49.796  1.00  1.56              
ATOM    452  HB  VAL A  29      68.848  38.448  50.788  1.00  1.56              
ATOM    453  CG1 VAL A  29      67.301  38.381  49.299  1.00  1.56              
ATOM    454 1HG1 VAL A  29      67.308  37.295  49.206  1.00  1.56              
ATOM    455 2HG1 VAL A  29      66.521  38.645  50.014  1.00  1.56              
ATOM    456 3HG1 VAL A  29      67.070  38.820  48.328  1.00  1.56              
ATOM    457  CG2 VAL A  29      69.730  38.314  48.832  1.00  1.56              
ATOM    458 1HG2 VAL A  29      69.639  37.231  48.752  1.00  1.56              
ATOM    459 2HG2 VAL A  29      69.616  38.756  47.841  1.00  1.56              
ATOM    460 3HG2 VAL A  29      70.730  38.533  49.206  1.00  1.56              
ATOM    461  C   VAL A  29      67.733  40.927  50.882  1.00  1.56              
ATOM    462  O   VAL A  29      67.963  40.873  52.087  1.00  1.56              
ATOM    463  N   ALA A  30      66.584  41.406  50.413  1.00  1.71              
ATOM    464  H   ALA A  30      66.419  41.389  49.421  1.00  1.71              
ATOM    465  CA  ALA A  30      65.652  42.176  51.222  1.00  1.71              
ATOM    466  HA  ALA A  30      66.041  42.288  52.236  1.00  1.71              
ATOM    467  CB  ALA A  30      65.570  43.585  50.611  1.00  1.71              
ATOM    468  HB1 ALA A  30      64.903  44.204  51.206  1.00  1.71              
ATOM    469  HB2 ALA A  30      66.555  44.048  50.581  1.00  1.71              
ATOM    470  HB3 ALA A  30      65.176  43.530  49.595  1.00  1.71              
ATOM    471  C   ALA A  30      64.265  41.515  51.326  1.00  1.71              
ATOM    472  O   ALA A  30      63.367  41.785  50.528  1.00  1.71              
ATOM    473  N   ASP A  31      64.086  40.648  52.327  1.00  2.84              
ATOM    474  H   ASP A  31      64.856  40.420  52.934  1.00  2.84              
ATOM    475  CA  ASP A  31      62.783  40.034  52.588  1.00  2.84              
ATOM    476  HA  ASP A  31      62.354  39.772  51.619  1.00  2.84              
ATOM    477  CB  ASP A  31      62.872  38.710  53.349  1.00  2.84              
ATOM    478  HB1 ASP A  31      63.350  38.872  54.316  1.00  2.84              
ATOM    479  HB2 ASP A  31      63.462  37.994  52.776  1.00  2.84              
ATOM    480  CG  ASP A  31      61.451  38.162  53.546  1.00  2.84              
ATOM    481  OD1 ASP A  31      60.611  38.292  52.623  1.00  2.84              
ATOM    482  OD2 ASP A  31      61.135  37.718  54.664  1.00  2.84              
ATOM    483  C   ASP A  31      61.768  40.998  53.268  1.00  2.84              
ATOM    484  O   ASP A  31      61.599  41.122  54.495  1.00  2.84              
ATOM    485  N   TYR A  32      61.007  41.687  52.427  1.00  2.92              
ATOM    486  H   TYR A  32      61.217  41.642  51.440  1.00  2.92              
ATOM    487  CA  TYR A  32      59.855  42.452  52.887  1.00  2.92              
ATOM    488  HA  TYR A  32      60.201  43.171  53.630  1.00  2.92              
ATOM    489  CB  TYR A  32      59.244  43.242  51.717  1.00  2.92              
ATOM    490  HB1 TYR A  32      58.342  43.739  52.078  1.00  2.92              
ATOM    491  HB2 TYR A  32      58.915  42.544  50.949  1.00  2.92              
ATOM    492  CG  TYR A  32      60.127  44.306  51.077  1.00  2.92              
ATOM    493  CD1 TYR A  32      61.019  43.983  50.033  1.00  2.92              
ATOM    494  HD1 TYR A  32      61.120  42.962  49.690  1.00  2.92              
ATOM    495  CE1 TYR A  32      61.800  44.986  49.425  1.00  2.92              
ATOM    496  HE1 TYR A  32      62.478  44.736  48.621  1.00  2.92              
ATOM    497  CZ  TYR A  32      61.691  46.326  49.852  1.00  2.92              
ATOM    498  OH  TYR A  32      62.447  47.294  49.268  1.00  2.92              
ATOM    499  HH  TYR A  32      62.183  48.174  49.537  1.00  2.92              
ATOM    500  CE2 TYR A  32      60.798  46.650  50.896  1.00  2.92              
ATOM    501  HE2 TYR A  32      60.721  47.663  51.237  1.00  2.92              
ATOM    502  CD2 TYR A  32      60.019  45.646  51.501  1.00  2.92              
ATOM    503  HD2 TYR A  32      59.331  45.901  52.295  1.00  2.92              
ATOM    504  C   TYR A  32      58.746  41.612  53.564  1.00  2.92              
ATOM    505  O   TYR A  32      57.947  42.169  54.327  1.00  2.92              
ATOM    506  N   SER A  33      58.655  40.301  53.306  1.00  3.90              
ATOM    507  H   SER A  33      59.390  39.832  52.780  1.00  3.90              
ATOM    508  CA  SER A  33      57.564  39.474  53.833  1.00  3.90              
ATOM    509  HA  SER A  33      56.641  40.039  53.711  1.00  3.90              
ATOM    510  CB  SER A  33      57.389  38.190  53.019  1.00  3.90              
ATOM    511  HB1 SER A  33      57.456  38.418  51.955  1.00  3.90              
ATOM    512  HB2 SER A  33      56.400  37.781  53.223  1.00  3.90              
ATOM    513  OG  SER A  33      58.340  37.207  53.351  1.00  3.90              
ATOM    514  HG  SER A  33      59.243  37.536  53.113  1.00  3.90              
ATOM    515  C   SER A  33      57.694  39.180  55.336  1.00  3.90              
ATOM    516  O   SER A  33      56.669  39.136  56.023  1.00  3.90              
ATOM    517  N   VAL A  34      58.918  39.089  55.888  1.00  3.80              
ATOM    518  H   VAL A  34      59.726  38.926  55.286  1.00  3.80              
ATOM    519  CA  VAL A  34      59.108  39.091  57.346  1.00  3.80              
ATOM    520  HA  VAL A  34      58.483  38.283  57.718  1.00  3.80              
ATOM    521  CB  VAL A  34      60.529  38.715  57.818  1.00  3.80              
ATOM    522  HB  VAL A  34      60.777  37.747  57.381  1.00  3.80              
ATOM    523  CG1 VAL A  34      61.641  39.693  57.444  1.00  3.80              
ATOM    524 1HG1 VAL A  34      61.759  39.670  56.367  1.00  3.80              
ATOM    525 2HG1 VAL A  34      61.412  40.703  57.779  1.00  3.80              
ATOM    526 3HG1 VAL A  34      62.583  39.368  57.883  1.00  3.80              
ATOM    527  CG2 VAL A  34      60.551  38.527  59.343  1.00  3.80              
ATOM    528 1HG2 VAL A  34      61.514  38.117  59.647  1.00  3.80              
ATOM    529 2HG2 VAL A  34      60.393  39.480  59.848  1.00  3.80              
ATOM    530 3HG2 VAL A  34      59.770  37.825  59.638  1.00  3.80              
ATOM    531  C   VAL A  34      58.538  40.356  57.991  1.00  3.80              
ATOM    532  O   VAL A  34      57.724  40.257  58.924  1.00  3.80              
ATOM    533  N   LEU A  35      58.848  41.532  57.412  1.00  3.53              
ATOM    534  H   LEU A  35      59.445  41.535  56.590  1.00  3.53              
ATOM    535  CA  LEU A  35      58.263  42.789  57.927  1.00  3.53              
ATOM    536  HA  LEU A  35      58.563  42.904  58.970  1.00  3.53              
ATOM    537  CB  LEU A  35      58.789  43.995  57.116  1.00  3.53              
ATOM    538  HB1 LEU A  35      58.403  44.903  57.579  1.00  3.53              
ATOM    539  HB2 LEU A  35      58.379  43.948  56.109  1.00  3.53              
ATOM    540  CG  LEU A  35      60.319  44.139  56.987  1.00  3.53              
ATOM    541  HG  LEU A  35      60.725  43.274  56.464  1.00  3.53              
ATOM    542  CD1 LEU A  35      60.646  45.395  56.177  1.00  3.53              
ATOM    543 1HD1 LEU A  35      61.726  45.491  56.066  1.00  3.53              
ATOM    544 2HD1 LEU A  35      60.206  45.311  55.183  1.00  3.53              
ATOM    545 3HD1 LEU A  35      60.254  46.282  56.677  1.00  3.53              
ATOM    546  CD2 LEU A  35      60.995  44.258  58.352  1.00  3.53              
ATOM    547 1HD2 LEU A  35      62.064  44.401  58.214  1.00  3.53              
ATOM    548 2HD2 LEU A  35      60.588  45.109  58.900  1.00  3.53              
ATOM    549 3HD2 LEU A  35      60.840  43.345  58.925  1.00  3.53              
ATOM    550  C   LEU A  35      56.732  42.749  57.899  1.00  3.53              
ATOM    551  O   LEU A  35      56.103  42.986  58.931  1.00  3.53              
ATOM    552  N   TYR A  36      56.147  42.407  56.751  1.00  4.97              
ATOM    553  H   TYR A  36      56.740  42.197  55.954  1.00  4.97              
ATOM    554  CA  TYR A  36      54.697  42.434  56.549  1.00  4.97              
ATOM    555  HA  TYR A  36      54.334  43.435  56.790  1.00  4.97              
ATOM    556  CB  TYR A  36      54.420  42.170  55.063  1.00  4.97              
ATOM    557  HB1 TYR A  36      54.820  41.190  54.799  1.00  4.97              
ATOM    558  HB2 TYR A  36      54.962  42.912  54.474  1.00  4.97              
ATOM    559  CG  TYR A  36      52.956  42.236  54.694  1.00  4.97              
ATOM    560  CD1 TYR A  36      52.321  43.483  54.535  1.00  4.97              
ATOM    561  HD1 TYR A  36      52.879  44.396  54.685  1.00  4.97              
ATOM    562  CE1 TYR A  36      50.953  43.543  54.212  1.00  4.97              
ATOM    563  HE1 TYR A  36      50.454  44.493  54.100  1.00  4.97              
ATOM    564  CZ  TYR A  36      50.219  42.351  54.055  1.00  4.97              
ATOM    565  OH  TYR A  36      48.901  42.395  53.741  1.00  4.97              
ATOM    566  HH  TYR A  36      48.521  41.517  53.705  1.00  4.97              
ATOM    567  CE2 TYR A  36      50.852  41.099  54.220  1.00  4.97              
ATOM    568  HE2 TYR A  36      50.286  40.186  54.114  1.00  4.97              
ATOM    569  CD2 TYR A  36      52.222  41.044  54.538  1.00  4.97              
ATOM    570  HD2 TYR A  36      52.706  40.085  54.672  1.00  4.97              
ATOM    571  C   TYR A  36      53.920  41.465  57.458  1.00  4.97              
ATOM    572  O   TYR A  36      52.911  41.848  58.046  1.00  4.97              
ATOM    573  N   ASN A  37      54.390  40.221  57.605  1.00  4.05              
ATOM    574  H   ASN A  37      55.243  39.960  57.122  1.00  4.05              
ATOM    575  CA  ASN A  37      53.670  39.205  58.378  1.00  4.05              
ATOM    576  HA  ASN A  37      52.605  39.421  58.270  1.00  4.05              
ATOM    577  CB  ASN A  37      53.873  37.800  57.765  1.00  4.05              
ATOM    578  HB1 ASN A  37      54.078  37.881  56.699  1.00  4.05              
ATOM    579  HB2 ASN A  37      52.937  37.257  57.880  1.00  4.05              
ATOM    580  CG  ASN A  37      54.947  36.962  58.430  1.00  4.05              
ATOM    581  OD1 ASN A  37      54.679  36.073  59.216  1.00  4.05              
ATOM    582  ND2 ASN A  37      56.198  37.187  58.123  1.00  4.05              
ATOM    583 1HD2 ASN A  37      56.432  37.873  57.417  1.00  4.05              
ATOM    584 2HD2 ASN A  37      56.877  36.584  58.547  1.00  4.05              
ATOM    585  C   ASN A  37      53.933  39.259  59.891  1.00  4.05              
ATOM    586  O   ASN A  37      53.169  38.657  60.641  1.00  4.05              
ATOM    587  N   SER A  38      54.938  40.012  60.364  1.00  2.90              
ATOM    588  H   SER A  38      55.587  40.425  59.707  1.00  2.90              
ATOM    589  CA  SER A  38      55.165  40.197  61.816  1.00  2.90              
ATOM    590  HA  SER A  38      55.487  39.235  62.214  1.00  2.90              
ATOM    591  CB  SER A  38      56.315  41.187  62.016  1.00  2.90              
ATOM    592  HB1 SER A  38      57.181  40.883  61.426  1.00  2.90              
ATOM    593  HB2 SER A  38      56.599  41.196  63.070  1.00  2.90              
ATOM    594  OG  SER A  38      55.906  42.488  61.640  1.00  2.90              
ATOM    595  HG  SER A  38      55.964  42.566  60.670  1.00  2.90              
ATOM    596  C   SER A  38      53.981  40.652  62.688  1.00  2.90              
ATOM    597  O   SER A  38      54.066  40.492  63.905  1.00  2.90              
ATOM    598  N   ALA A  39      52.933  41.270  62.123  1.00  3.02              
ATOM    599  H   ALA A  39      52.939  41.306  61.115  1.00  3.02              
ATOM    600  CA  ALA A  39      51.810  41.964  62.798  1.00  3.02              
ATOM    601  HA  ALA A  39      51.260  42.490  62.017  1.00  3.02              
ATOM    602  CB  ALA A  39      50.850  40.914  63.373  1.00  3.02              
ATOM    603  HB1 ALA A  39      49.958  41.406  63.758  1.00  3.02              
ATOM    604  HB2 ALA A  39      50.560  40.210  62.592  1.00  3.02              
ATOM    605  HB3 ALA A  39      51.334  40.369  64.183  1.00  3.02              
ATOM    606  C   ALA A  39      52.177  43.060  63.831  1.00  3.02              
ATOM    607  O   ALA A  39      51.330  43.866  64.211  1.00  3.02              
ATOM    608  N   SER A  40      53.443  43.152  64.237  1.00  1.50              
ATOM    609  H   SER A  40      54.054  42.413  63.920  1.00  1.50              
ATOM    610  CA  SER A  40      54.022  44.079  65.213  1.00  1.50              
ATOM    611  HA  SER A  40      53.449  44.010  66.138  1.00  1.50              
ATOM    612  CB  SER A  40      55.453  43.592  65.490  1.00  1.50              
ATOM    613  HB1 SER A  40      56.074  43.776  64.611  1.00  1.50              
ATOM    614  HB2 SER A  40      55.434  42.519  65.689  1.00  1.50              
ATOM    615  OG  SER A  40      55.998  44.249  66.608  1.00  1.50              
ATOM    616  HG  SER A  40      55.903  45.201  66.453  1.00  1.50              
ATOM    617  C   SER A  40      54.047  45.558  64.783  1.00  1.50              
ATOM    618  O   SER A  40      54.640  46.391  65.467  1.00  1.50              
ATOM    619  N   PHE A  41      53.405  45.897  63.662  1.00  1.31              
ATOM    620  H   PHE A  41      52.809  45.204  63.235  1.00  1.31              
ATOM    621  CA  PHE A  41      53.429  47.224  63.059  1.00  1.31              
ATOM    622  HA  PHE A  41      54.013  47.888  63.686  1.00  1.31              
ATOM    623  CB  PHE A  41      54.095  47.185  61.674  1.00  1.31              
ATOM    624  HB1 PHE A  41      53.992  48.171  61.216  1.00  1.31              
ATOM    625  HB2 PHE A  41      53.551  46.477  61.047  1.00  1.31              
ATOM    626  CG  PHE A  41      55.574  46.833  61.668  1.00  1.31              
ATOM    627  CD1 PHE A  41      56.497  47.628  62.376  1.00  1.31              
ATOM    628  HD1 PHE A  41      56.165  48.490  62.921  1.00  1.31              
ATOM    629  CE1 PHE A  41      57.860  47.293  62.387  1.00  1.31              
ATOM    630  HE1 PHE A  41      58.557  47.883  62.970  1.00  1.31              
ATOM    631  CZ  PHE A  41      58.317  46.182  61.660  1.00  1.31              
ATOM    632  HZ  PHE A  41      59.368  45.917  61.673  1.00  1.31              
ATOM    633  CE2 PHE A  41      57.405  45.398  60.933  1.00  1.31              
ATOM    634  HE2 PHE A  41      57.747  44.531  60.390  1.00  1.31              
ATOM    635  CD2 PHE A  41      56.034  45.718  60.941  1.00  1.31              
ATOM    636  HD2 PHE A  41      55.338  45.097  60.397  1.00  1.31              
ATOM    637  C   PHE A  41      52.016  47.786  62.966  1.00  1.31              
ATOM    638  O   PHE A  41      51.137  47.214  62.331  1.00  1.31              
ATOM    639  N   SER A  42      51.810  48.931  63.617  1.00  1.36              
ATOM    640  H   SER A  42      52.599  49.406  64.030  1.00  1.36              
ATOM    641  CA  SER A  42      50.488  49.543  63.768  1.00  1.36              
ATOM    642  HA  SER A  42      49.765  48.771  64.037  1.00  1.36              
ATOM    643  CB  SER A  42      50.530  50.605  64.881  1.00  1.36              
ATOM    644  HB1 SER A  42      49.508  50.876  65.154  1.00  1.36              
ATOM    645  HB2 SER A  42      51.031  51.499  64.504  1.00  1.36              
ATOM    646  OG  SER A  42      51.227  50.170  66.044  1.00  1.36              
ATOM    647  HG  SER A  42      50.904  49.293  66.287  1.00  1.36              
ATOM    648  C   SER A  42      49.985  50.223  62.498  1.00  1.36              
ATOM    649  O   SER A  42      48.783  50.332  62.281  1.00  1.36              
ATOM    650  N   THR A  43      50.910  50.683  61.651  1.00  1.11              
ATOM    651  H   THR A  43      51.882  50.565  61.919  1.00  1.11              
ATOM    652  CA  THR A  43      50.627  51.156  60.292  1.00  1.11              
ATOM    653  HA  THR A  43      49.693  50.701  59.956  1.00  1.11              
ATOM    654  CB  THR A  43      50.473  52.677  60.189  1.00  1.11              
ATOM    655  HB  THR A  43      50.280  52.932  59.147  1.00  1.11              
ATOM    656  CG2 THR A  43      49.333  53.248  61.027  1.00  1.11              
ATOM    657 1HG2 THR A  43      49.235  54.314  60.828  1.00  1.11              
ATOM    658 2HG2 THR A  43      48.400  52.748  60.766  1.00  1.11              
ATOM    659 3HG2 THR A  43      49.534  53.103  62.088  1.00  1.11              
ATOM    660  OG1 THR A  43      51.652  53.323  60.589  1.00  1.11              
ATOM    661  HG1 THR A  43      52.277  52.637  60.851  1.00  1.11              
ATOM    662  C   THR A  43      51.729  50.708  59.353  1.00  1.11              
ATOM    663  O   THR A  43      52.905  50.763  59.713  1.00  1.11              
ATOM    664  N   PHE A  44      51.343  50.304  58.145  1.00  1.11              
ATOM    665  H   PHE A  44      50.353  50.270  57.946  1.00  1.11              
ATOM    666  CA  PHE A  44      52.228  49.704  57.154  1.00  1.11              
ATOM    667  HA  PHE A  44      53.241  50.090  57.280  1.00  1.11              
ATOM    668  CB  PHE A  44      52.252  48.176  57.383  1.00  1.11              
ATOM    669  HB1 PHE A  44      51.340  47.724  56.988  1.00  1.11              
ATOM    670  HB2 PHE A  44      52.236  47.991  58.459  1.00  1.11              
ATOM    671  CG  PHE A  44      53.453  47.435  56.818  1.00  1.11              
ATOM    672  CD1 PHE A  44      54.410  46.889  57.697  1.00  1.11              
ATOM    673  HD1 PHE A  44      54.294  47.010  58.762  1.00  1.11              
ATOM    674  CE1 PHE A  44      55.512  46.173  57.197  1.00  1.11              
ATOM    675  HE1 PHE A  44      56.228  45.760  57.891  1.00  1.11              
ATOM    676  CZ  PHE A  44      55.676  46.015  55.811  1.00  1.11              
ATOM    677  HZ  PHE A  44      56.534  45.487  55.423  1.00  1.11              
ATOM    678  CE2 PHE A  44      54.725  46.553  54.930  1.00  1.11              
ATOM    679  HE2 PHE A  44      54.853  46.436  53.863  1.00  1.11              
ATOM    680  CD2 PHE A  44      53.611  47.249  55.430  1.00  1.11              
ATOM    681  HD2 PHE A  44      52.872  47.642  54.744  1.00  1.11              
ATOM    682  C   PHE A  44      51.729  50.113  55.762  1.00  1.11              
ATOM    683  O   PHE A  44      51.059  49.356  55.056  1.00  1.11              
ATOM    684  N   LYS A  45      51.939  51.378  55.408  1.00  1.37              
ATOM    685  H   LYS A  45      52.579  51.927  55.977  1.00  1.37              
ATOM    686  CA  LYS A  45      51.244  52.051  54.306  1.00  1.37              
ATOM    687  HA  LYS A  45      50.491  51.385  53.880  1.00  1.37              
ATOM    688  CB  LYS A  45      50.497  53.313  54.822  1.00  1.37              
ATOM    689  HB1 LYS A  45      49.529  53.001  55.216  1.00  1.37              
ATOM    690  HB2 LYS A  45      50.306  53.970  53.970  1.00  1.37              
ATOM    691  CG  LYS A  45      51.228  54.107  55.927  1.00  1.37              
ATOM    692  HG1 LYS A  45      52.284  54.133  55.691  1.00  1.37              
ATOM    693  HG2 LYS A  45      51.107  53.590  56.878  1.00  1.37              
ATOM    694  CD  LYS A  45      50.756  55.565  56.090  1.00  1.37              
ATOM    695  HD1 LYS A  45      49.677  55.583  56.252  1.00  1.37              
ATOM    696  HD2 LYS A  45      50.981  56.099  55.170  1.00  1.37              
ATOM    697  CE  LYS A  45      51.469  56.254  57.269  1.00  1.37              
ATOM    698  HE1 LYS A  45      52.526  55.985  57.239  1.00  1.37              
ATOM    699  HE2 LYS A  45      51.056  55.857  58.202  1.00  1.37              
ATOM    700  NZ  LYS A  45      51.342  57.736  57.231  1.00  1.37              
ATOM    701  HZ1 LYS A  45      51.928  58.150  56.504  1.00  1.37              
ATOM    702  HZ2 LYS A  45      50.393  58.025  57.055  1.00  1.37              
ATOM    703  HZ3 LYS A  45      51.660  58.176  58.094  1.00  1.37              
ATOM    704  C   LYS A  45      52.223  52.383  53.190  1.00  1.37              
ATOM    705  O   LYS A  45      53.076  53.258  53.342  1.00  1.37              
ATOM    706  N   CYS A  46      52.110  51.669  52.076  1.00  1.13              
ATOM    707  H   CYS A  46      51.376  50.983  52.004  1.00  1.13              
ATOM    708  CA  CYS A  46      53.013  51.832  50.943  1.00  1.13              
ATOM    709  HA  CYS A  46      53.899  52.372  51.259  1.00  1.13              
ATOM    710  CB  CYS A  46      53.485  50.458  50.447  1.00  1.13              
ATOM    711  HB1 CYS A  46      54.238  50.622  49.673  1.00  1.13              
ATOM    712  HB2 CYS A  46      52.647  49.951  49.964  1.00  1.13              
ATOM    713  SG  CYS A  46      54.200  49.328  51.689  1.00  1.13              
ATOM    714  C   CYS A  46      52.368  52.667  49.834  1.00  1.13              
ATOM    715  O   CYS A  46      51.145  52.708  49.688  1.00  1.13              
ATOM    716  N   TYR A  47      53.218  53.342  49.071  1.00  1.76              
ATOM    717  H   TYR A  47      54.211  53.181  49.209  1.00  1.76              
ATOM    718  CA  TYR A  47      52.877  54.402  48.136  1.00  1.76              
ATOM    719  HA  TYR A  47      51.804  54.394  47.934  1.00  1.76              
ATOM    720  CB  TYR A  47      53.268  55.765  48.733  1.00  1.76              
ATOM    721  HB1 TYR A  47      53.199  56.517  47.945  1.00  1.76              
ATOM    722  HB2 TYR A  47      54.314  55.716  49.037  1.00  1.76              
ATOM    723  CG  TYR A  47      52.423  56.220  49.905  1.00  1.76              
ATOM    724  CD1 TYR A  47      52.795  55.888  51.221  1.00  1.76              
ATOM    725  HD1 TYR A  47      53.682  55.304  51.401  1.00  1.76              
ATOM    726  CE1 TYR A  47      51.992  56.285  52.306  1.00  1.76              
ATOM    727  HE1 TYR A  47      52.278  56.015  53.307  1.00  1.76              
ATOM    728  CZ  TYR A  47      50.804  57.012  52.075  1.00  1.76              
ATOM    729  OH  TYR A  47      50.006  57.374  53.113  1.00  1.76              
ATOM    730  HH  TYR A  47      49.221  57.814  52.782  1.00  1.76              
ATOM    731  CE2 TYR A  47      50.444  57.368  50.758  1.00  1.76              
ATOM    732  HE2 TYR A  47      49.543  57.933  50.571  1.00  1.76              
ATOM    733  CD2 TYR A  47      51.255  56.973  49.676  1.00  1.76              
ATOM    734  HD2 TYR A  47      50.970  57.236  48.671  1.00  1.76              
ATOM    735  C   TYR A  47      53.663  54.174  46.841  1.00  1.76              
ATOM    736  O   TYR A  47      54.878  53.903  46.835  1.00  1.76              
ATOM    737  N   GLY A  48      52.893  54.247  45.750  1.00  1.99              
ATOM    738  H   GLY A  48      51.930  54.511  45.884  1.00  1.99              
ATOM    739  CA  GLY A  48      53.294  53.938  44.381  1.00  1.99              
ATOM    740  HA1 GLY A  48      54.290  54.345  44.208  1.00  1.99              
ATOM    741  HA2 GLY A  48      52.608  54.423  43.687  1.00  1.99              
ATOM    742  C   GLY A  48      53.332  52.449  44.053  1.00  1.99              
ATOM    743  O   GLY A  48      53.091  52.065  42.915  1.00  1.99              
ATOM    744  N   VAL A  49      53.575  51.598  45.056  1.00  1.83              
ATOM    745  H   VAL A  49      53.780  51.977  45.971  1.00  1.83              
ATOM    746  CA  VAL A  49      53.705  50.151  44.871  1.00  1.83              
ATOM    747  HA  VAL A  49      53.182  49.870  43.957  1.00  1.83              
ATOM    748  CB  VAL A  49      55.189  49.746  44.700  1.00  1.83              
ATOM    749  HB  VAL A  49      55.711  49.904  45.642  1.00  1.83              
ATOM    750  CG1 VAL A  49      55.306  48.270  44.301  1.00  1.83              
ATOM    751 1HG1 VAL A  49      56.347  48.007  44.114  1.00  1.83              
ATOM    752 2HG1 VAL A  49      54.951  47.629  45.106  1.00  1.83              
ATOM    753 3HG1 VAL A  49      54.732  48.075  43.396  1.00  1.83              
ATOM    754  CG2 VAL A  49      55.924  50.545  43.610  1.00  1.83              
ATOM    755 1HG2 VAL A  49      56.944  50.177  43.502  1.00  1.83              
ATOM    756 2HG2 VAL A  49      55.400  50.448  42.659  1.00  1.83              
ATOM    757 3HG2 VAL A  49      55.978  51.597  43.889  1.00  1.83              
ATOM    758  C   VAL A  49      53.061  49.398  46.033  1.00  1.83              
ATOM    759  O   VAL A  49      53.268  49.727  47.199  1.00  1.83              
ATOM    760  N   SER A  50      52.262  48.379  45.703  1.00  3.30              
ATOM    761  H   SER A  50      52.147  48.174  44.724  1.00  3.30              
ATOM    762  CA  SER A  50      51.637  47.475  46.681  1.00  3.30              
ATOM    763  HA  SER A  50      51.020  48.070  47.352  1.00  3.30              
ATOM    764  CB  SER A  50      50.746  46.475  45.931  1.00  3.30              
ATOM    765  HB1 SER A  50      51.353  45.917  45.218  1.00  3.30              
ATOM    766  HB2 SER A  50      49.971  47.015  45.387  1.00  3.30              
ATOM    767  OG  SER A  50      50.134  45.569  46.828  1.00  3.30              
ATOM    768  HG  SER A  50      50.280  44.665  46.526  1.00  3.30              
ATOM    769  C   SER A  50      52.688  46.682  47.483  1.00  3.30              
ATOM    770  O   SER A  50      53.668  46.215  46.888  1.00  3.30              
ATOM    771  N   PRO A  51      52.481  46.435  48.797  1.00  4.32              
ATOM    772  CD  PRO A  51      51.335  46.838  49.600  1.00  4.32              
ATOM    773  HD1 PRO A  51      50.391  46.713  49.072  1.00  4.32              
ATOM    774  HD2 PRO A  51      51.456  47.878  49.903  1.00  4.32              
ATOM    775  CG  PRO A  51      51.364  45.937  50.831  1.00  4.32              
ATOM    776  HG1 PRO A  51      50.865  44.995  50.605  1.00  4.32              
ATOM    777  HG2 PRO A  51      50.901  46.415  51.695  1.00  4.32              
ATOM    778  CB  PRO A  51      52.854  45.688  51.052  1.00  4.32              
ATOM    779  HB1 PRO A  51      53.028  44.712  51.511  1.00  4.32              
ATOM    780  HB2 PRO A  51      53.262  46.475  51.687  1.00  4.32              
ATOM    781  CA  PRO A  51      53.475  45.788  49.650  1.00  4.32              
ATOM    782  HA  PRO A  51      54.338  46.449  49.719  1.00  4.32              
ATOM    783  C   PRO A  51      53.993  44.427  49.123  1.00  4.32              
ATOM    784  O   PRO A  51      55.201  44.182  49.009  1.00  4.32              
ATOM    785  N   THR A  52      53.057  43.567  48.708  1.00  4.73              
ATOM    786  H   THR A  52      52.089  43.836  48.784  1.00  4.73              
ATOM    787  CA  THR A  52      53.339  42.267  48.076  1.00  4.73              
ATOM    788  HA  THR A  52      53.858  41.630  48.794  1.00  4.73              
ATOM    789  CB  THR A  52      52.039  41.573  47.644  1.00  4.73              
ATOM    790  HB  THR A  52      52.272  40.746  46.972  1.00  4.73              
ATOM    791  CG2 THR A  52      51.279  41.023  48.850  1.00  4.73              
ATOM    792 1HG2 THR A  52      50.393  40.483  48.516  1.00  4.73              
ATOM    793 2HG2 THR A  52      51.920  40.334  49.401  1.00  4.73              
ATOM    794 3HG2 THR A  52      50.982  41.835  49.515  1.00  4.73              
ATOM    795  OG1 THR A  52      51.158  42.477  46.994  1.00  4.73              
ATOM    796  HG1 THR A  52      50.359  41.979  46.793  1.00  4.73              
ATOM    797  C   THR A  52      54.291  42.390  46.859  1.00  4.73              
ATOM    798  O   THR A  52      55.337  41.737  46.731  1.00  4.73              
ATOM    799  N   LYS A  53      53.941  43.313  45.961  1.00  3.11              
ATOM    800  H   LYS A  53      53.112  43.861  46.140  1.00  3.11              
ATOM    801  CA  LYS A  53      54.771  43.623  44.802  1.00  3.11              
ATOM    802  HA  LYS A  53      55.009  42.679  44.308  1.00  3.11              
ATOM    803  CB  LYS A  53      53.986  44.496  43.796  1.00  3.11              
ATOM    804  HB1 LYS A  53      53.689  45.418  44.298  1.00  3.11              
ATOM    805  HB2 LYS A  53      53.076  43.958  43.526  1.00  3.11              
ATOM    806  CG  LYS A  53      54.720  44.882  42.494  1.00  3.11              
ATOM    807  HG1 LYS A  53      55.528  45.574  42.730  1.00  3.11              
ATOM    808  HG2 LYS A  53      54.015  45.413  41.854  1.00  3.11              
ATOM    809  CD  LYS A  53      55.307  43.704  41.690  1.00  3.11              
ATOM    810  HD1 LYS A  53      54.520  42.986  41.456  1.00  3.11              
ATOM    811  HD2 LYS A  53      56.060  43.201  42.294  1.00  3.11              
ATOM    812  CE  LYS A  53      55.962  44.197  40.394  1.00  3.11              
ATOM    813  HE1 LYS A  53      56.555  45.088  40.616  1.00  3.11              
ATOM    814  HE2 LYS A  53      55.180  44.464  39.683  1.00  3.11              
ATOM    815  NZ  LYS A  53      56.857  43.170  39.813  1.00  3.11              
ATOM    816  HZ1 LYS A  53      57.713  43.077  40.366  1.00  3.11              
ATOM    817  HZ2 LYS A  53      56.471  42.224  39.910  1.00  3.11              
ATOM    818  HZ3 LYS A  53      57.133  43.331  38.863  1.00  3.11              
ATOM    819  C   LYS A  53      56.133  44.227  45.187  1.00  3.11              
ATOM    820  O   LYS A  53      57.044  44.133  44.373  1.00  3.11              
ATOM    821  N   LEU A  54      56.340  44.776  46.388  1.00  2.34              
ATOM    822  H   LEU A  54      55.580  44.837  47.054  1.00  2.34              
ATOM    823  CA  LEU A  54      57.685  45.225  46.775  1.00  2.34              
ATOM    824  HA  LEU A  54      58.007  45.960  46.037  1.00  2.34              
ATOM    825  CB  LEU A  54      57.727  45.901  48.161  1.00  2.34              
ATOM    826  HB1 LEU A  54      58.769  46.144  48.380  1.00  2.34              
ATOM    827  HB2 LEU A  54      57.419  45.188  48.922  1.00  2.34              
ATOM    828  CG  LEU A  54      56.916  47.197  48.313  1.00  2.34              
ATOM    829  HG  LEU A  54      55.869  47.005  48.094  1.00  2.34              
ATOM    830  CD1 LEU A  54      57.043  47.707  49.749  1.00  2.34              
ATOM    831 1HD1 LEU A  54      56.472  48.628  49.859  1.00  2.34              
ATOM    832 2HD1 LEU A  54      56.653  46.959  50.438  1.00  2.34              
ATOM    833 3HD1 LEU A  54      58.089  47.895  49.983  1.00  2.34              
ATOM    834  CD2 LEU A  54      57.426  48.287  47.370  1.00  2.34              
ATOM    835 1HD2 LEU A  54      56.883  49.212  47.554  1.00  2.34              
ATOM    836 2HD2 LEU A  54      58.492  48.452  47.531  1.00  2.34              
ATOM    837 3HD2 LEU A  54      57.263  47.990  46.338  1.00  2.34              
ATOM    838  C   LEU A  54      58.777  44.154  46.746  1.00  2.34              
ATOM    839  O   LEU A  54      59.852  44.410  46.207  1.00  2.34              
ATOM    840  N   ASN A  55      58.521  42.957  47.289  1.00  2.45              
ATOM    841  H   ASN A  55      57.622  42.770  47.720  1.00  2.45              
ATOM    842  CA  ASN A  55      59.536  41.877  47.154  1.00  2.45              
ATOM    843  HA  ASN A  55      60.522  42.323  47.294  1.00  2.45              
ATOM    844  CB  ASN A  55      59.352  40.836  48.274  1.00  2.45              
ATOM    845  HB1 ASN A  55      59.455  41.322  49.237  1.00  2.45              
ATOM    846  HB2 ASN A  55      60.141  40.089  48.201  1.00  2.45              
ATOM    847  CG  ASN A  55      58.014  40.129  48.244  1.00  2.45              
ATOM    848  OD1 ASN A  55      57.135  40.395  49.044  1.00  2.45              
ATOM    849  ND2 ASN A  55      57.825  39.201  47.336  1.00  2.45              
ATOM    850 1HD2 ASN A  55      58.552  39.012  46.662  1.00  2.45              
ATOM    851 2HD2 ASN A  55      56.916  38.780  47.307  1.00  2.45              
ATOM    852  C   ASN A  55      59.585  41.225  45.759  1.00  2.45              
ATOM    853  O   ASN A  55      60.347  40.277  45.561  1.00  2.45              
ATOM    854  N   ASP A  56      58.807  41.729  44.802  1.00  2.78              
ATOM    855  H   ASP A  56      58.167  42.470  45.051  1.00  2.78              
ATOM    856  CA  ASP A  56      59.058  41.535  43.356  1.00  2.78              
ATOM    857  HA  ASP A  56      59.930  40.899  43.203  1.00  2.78              
ATOM    858  CB  ASP A  56      57.820  40.771  42.816  1.00  2.78              
ATOM    859  HB1 ASP A  56      56.928  41.238  43.239  1.00  2.78              
ATOM    860  HB2 ASP A  56      57.857  39.753  43.208  1.00  2.78              
ATOM    861  CG  ASP A  56      57.641  40.698  41.300  1.00  2.78              
ATOM    862  OD1 ASP A  56      58.636  40.739  40.545  1.00  2.78              
ATOM    863  OD2 ASP A  56      56.467  40.760  40.859  1.00  2.78              
ATOM    864  C   ASP A  56      59.388  42.906  42.710  1.00  2.78              
ATOM    865  O   ASP A  56      58.786  43.377  41.736  1.00  2.78              
ATOM    866  N   LEU A  57      60.356  43.603  43.305  1.00  2.75              
ATOM    867  H   LEU A  57      60.706  43.251  44.188  1.00  2.75              
ATOM    868  CA  LEU A  57      61.075  44.748  42.740  1.00  2.75              
ATOM    869  HA  LEU A  57      61.031  44.689  41.653  1.00  2.75              
ATOM    870  CB  LEU A  57      60.409  46.045  43.251  1.00  2.75              
ATOM    871  HB1 LEU A  57      61.002  46.430  44.078  1.00  2.75              
ATOM    872  HB2 LEU A  57      59.431  45.815  43.677  1.00  2.75              
ATOM    873  CG  LEU A  57      60.197  47.178  42.229  1.00  2.75              
ATOM    874  HG  LEU A  57      59.857  48.056  42.779  1.00  2.75              
ATOM    875  CD1 LEU A  57      61.465  47.567  41.462  1.00  2.75              
ATOM    876 1HD1 LEU A  57      61.273  48.468  40.881  1.00  2.75              
ATOM    877 2HD1 LEU A  57      62.267  47.775  42.171  1.00  2.75              
ATOM    878 3HD1 LEU A  57      61.761  46.769  40.783  1.00  2.75              
ATOM    879  CD2 LEU A  57      59.098  46.818  41.229  1.00  2.75              
ATOM    880 1HD2 LEU A  57      58.911  47.662  40.566  1.00  2.75              
ATOM    881 2HD2 LEU A  57      59.393  45.951  40.638  1.00  2.75              
ATOM    882 3HD2 LEU A  57      58.184  46.579  41.772  1.00  2.75              
ATOM    883  C   LEU A  57      62.534  44.629  43.206  1.00  2.75              
ATOM    884  O   LEU A  57      62.832  44.042  44.246  1.00  2.75              
ATOM    885  N   CYS A  58      63.474  45.170  42.437  1.00  3.09              
ATOM    886  H   CYS A  58      63.196  45.671  41.609  1.00  3.09              
ATOM    887  CA  CYS A  58      64.905  44.990  42.682  1.00  3.09              
ATOM    888  HA  CYS A  58      65.067  44.651  43.707  1.00  3.09              
ATOM    889  CB  CYS A  58      65.453  43.899  41.757  1.00  3.09              
ATOM    890  HB1 CYS A  58      66.532  44.006  41.655  1.00  3.09              
ATOM    891  HB2 CYS A  58      65.000  43.977  40.768  1.00  3.09              
ATOM    892  SG  CYS A  58      65.100  42.279  42.497  1.00  3.09              
ATOM    893  HG  CYS A  58      63.953  42.606  43.116  1.00  3.09              
ATOM    894  C   CYS A  58      65.641  46.326  42.578  1.00  3.09              
ATOM    895  O   CYS A  58      66.025  46.773  41.499  1.00  3.09              
ATOM    896  N   PHE A  59      65.766  47.001  43.715  1.00  2.91              
ATOM    897  H   PHE A  59      65.424  46.577  44.563  1.00  2.91              
ATOM    898  CA  PHE A  59      66.201  48.388  43.765  1.00  2.91              
ATOM    899  HA  PHE A  59      65.764  48.917  42.917  1.00  2.91              
ATOM    900  CB  PHE A  59      65.632  49.010  45.047  1.00  2.91              
ATOM    901  HB1 PHE A  59      65.950  50.047  45.125  1.00  2.91              
ATOM    902  HB2 PHE A  59      66.029  48.483  45.915  1.00  2.91              
ATOM    903  CG  PHE A  59      64.110  48.983  45.094  1.00  2.91              
ATOM    904  CD1 PHE A  59      63.436  48.141  45.999  1.00  2.91              
ATOM    905  HD1 PHE A  59      63.995  47.514  46.682  1.00  2.91              
ATOM    906  CE1 PHE A  59      62.029  48.115  46.023  1.00  2.91              
ATOM    907  HE1 PHE A  59      61.516  47.463  46.719  1.00  2.91              
ATOM    908  CZ  PHE A  59      61.292  48.924  45.142  1.00  2.91              
ATOM    909  HZ  PHE A  59      60.213  48.900  45.168  1.00  2.91              
ATOM    910  CE2 PHE A  59      61.961  49.757  44.227  1.00  2.91              
ATOM    911  HE2 PHE A  59      61.394  50.389  43.554  1.00  2.91              
ATOM    912  CD2 PHE A  59      63.367  49.785  44.203  1.00  2.91              
ATOM    913  HD2 PHE A  59      63.881  50.440  43.510  1.00  2.91              
ATOM    914  C   PHE A  59      67.721  48.582  43.659  1.00  2.91              
ATOM    915  O   PHE A  59      68.537  47.675  43.883  1.00  2.91              
ATOM    916  N   THR A  60      68.090  49.820  43.337  1.00  3.00              
ATOM    917  H   THR A  60      67.375  50.526  43.157  1.00  3.00              
ATOM    918  CA  THR A  60      69.490  50.238  43.282  1.00  3.00              
ATOM    919  HA  THR A  60      70.091  49.460  42.808  1.00  3.00              
ATOM    920  CB  THR A  60      69.608  51.529  42.450  1.00  3.00              
ATOM    921  HB  THR A  60      69.145  52.351  42.997  1.00  3.00              
ATOM    922  CG2 THR A  60      71.067  51.883  42.171  1.00  3.00              
ATOM    923 1HG2 THR A  60      71.108  52.753  41.518  1.00  3.00              
ATOM    924 2HG2 THR A  60      71.567  52.140  43.105  1.00  3.00              
ATOM    925 3HG2 THR A  60      71.576  51.036  41.712  1.00  3.00              
ATOM    926  OG1 THR A  60      68.921  51.400  41.221  1.00  3.00              
ATOM    927  HG1 THR A  60      69.371  50.754  40.667  1.00  3.00              
ATOM    928  C   THR A  60      70.038  50.486  44.676  1.00  3.00              
ATOM    929  O   THR A  60      71.060  49.907  45.052  1.00  3.00              
ATOM    930  N   ASN A  61      69.289  51.259  45.470  1.00  1.70              
ATOM    931  H   ASN A  61      68.484  51.719  45.064  1.00  1.70              
ATOM    932  CA  ASN A  61      69.442  51.390  46.910  1.00  1.70              
ATOM    933  HA  ASN A  61      69.972  50.520  47.303  1.00  1.70              
ATOM    934  CB  ASN A  61      70.236  52.664  47.263  1.00  1.70              
ATOM    935  HB1 ASN A  61      70.258  52.786  48.345  1.00  1.70              
ATOM    936  HB2 ASN A  61      69.722  53.531  46.848  1.00  1.70              
ATOM    937  CG  ASN A  61      71.665  52.628  46.789  1.00  1.70              
ATOM    938  OD1 ASN A  61      72.477  51.839  47.250  1.00  1.70              
ATOM    939  ND2 ASN A  61      72.053  53.518  45.916  1.00  1.70              
ATOM    940 1HD2 ASN A  61      71.305  54.054  45.450  1.00  1.70              
ATOM    941 2HD2 ASN A  61      72.916  53.395  45.438  1.00  1.70              
ATOM    942  C   ASN A  61      68.069  51.464  47.582  1.00  1.70              
ATOM    943  O   ASN A  61      67.048  51.855  46.996  1.00  1.70              
ATOM    944  N   VAL A  62      68.102  51.187  48.881  1.00  0.80              
ATOM    945  H   VAL A  62      68.973  50.865  49.292  1.00  0.80              
ATOM    946  CA  VAL A  62      67.038  51.545  49.814  1.00  0.80              
ATOM    947  HA  VAL A  62      66.223  52.040  49.286  1.00  0.80              
ATOM    948  CB  VAL A  62      66.489  50.265  50.480  1.00  0.80              
ATOM    949  HB  VAL A  62      67.312  49.734  50.955  1.00  0.80              
ATOM    950  CG1 VAL A  62      65.437  50.539  51.569  1.00  0.80              
ATOM    951 1HG1 VAL A  62      65.035  49.596  51.939  1.00  0.80              
ATOM    952 2HG1 VAL A  62      65.901  51.060  52.405  1.00  0.80              
ATOM    953 3HG1 VAL A  62      64.627  51.141  51.160  1.00  0.80              
ATOM    954  CG2 VAL A  62      65.873  49.319  49.437  1.00  0.80              
ATOM    955 1HG2 VAL A  62      65.432  48.449  49.922  1.00  0.80              
ATOM    956 2HG2 VAL A  62      65.110  49.837  48.859  1.00  0.80              
ATOM    957 3HG2 VAL A  62      66.645  48.966  48.754  1.00  0.80              
ATOM    958  C   VAL A  62      67.624  52.521  50.819  1.00  0.80              
ATOM    959  O   VAL A  62      68.812  52.462  51.162  1.00  0.80              
ATOM    960  N   TYR A  63      66.800  53.437  51.302  1.00  0.79              
ATOM    961  H   TYR A  63      65.845  53.467  50.960  1.00  0.79              
ATOM    962  CA  TYR A  63      67.218  54.422  52.288  1.00  0.79              
ATOM    963  HA  TYR A  63      68.122  54.076  52.790  1.00  0.79              
ATOM    964  CB  TYR A  63      67.536  55.740  51.604  1.00  0.79              
ATOM    965  HB1 TYR A  63      67.112  56.507  52.237  1.00  0.79              
ATOM    966  HB2 TYR A  63      67.044  55.797  50.632  1.00  0.79              
ATOM    967  CG  TYR A  63      69.013  56.037  51.458  1.00  0.79              
ATOM    968  CD1 TYR A  63      69.633  56.019  50.193  1.00  0.79              
ATOM    969  HD1 TYR A  63      69.070  55.745  49.316  1.00  0.79              
ATOM    970  CE1 TYR A  63      70.994  56.361  50.073  1.00  0.79              
ATOM    971  HE1 TYR A  63      71.468  56.352  49.103  1.00  0.79              
ATOM    972  CZ  TYR A  63      71.730  56.739  51.219  1.00  0.79              
ATOM    973  OH  TYR A  63      73.037  57.090  51.105  1.00  0.79              
ATOM    974  HH  TYR A  63      73.383  57.405  51.941  1.00  0.79              
ATOM    975  CE2 TYR A  63      71.109  56.751  52.485  1.00  0.79              
ATOM    976  HE2 TYR A  63      71.666  57.028  53.369  1.00  0.79              
ATOM    977  CD2 TYR A  63      69.757  56.384  52.601  1.00  0.79              
ATOM    978  HD2 TYR A  63      69.279  56.377  53.568  1.00  0.79              
ATOM    979  C   TYR A  63      66.134  54.554  53.340  1.00  0.79              
ATOM    980  O   TYR A  63      65.012  54.959  53.037  1.00  0.79              
ATOM    981  N   ALA A  64      66.497  54.159  54.555  1.00  0.78              
ATOM    982  H   ALA A  64      67.470  53.909  54.696  1.00  0.78              
ATOM    983  CA  ALA A  64      65.649  54.036  55.718  1.00  0.78              
ATOM    984  HA  ALA A  64      64.605  54.013  55.409  1.00  0.78              
ATOM    985  CB  ALA A  64      65.978  52.704  56.409  1.00  0.78              
ATOM    986  HB1 ALA A  64      65.334  52.584  57.280  1.00  0.78              
ATOM    987  HB2 ALA A  64      65.810  51.875  55.722  1.00  0.78              
ATOM    988  HB3 ALA A  64      67.021  52.694  56.729  1.00  0.78              
ATOM    989  C   ALA A  64      65.860  55.233  56.639  1.00  0.78              
ATOM    990  O   ALA A  64      66.849  55.334  57.373  1.00  0.78              
ATOM    991  N   ASP A  65      64.926  56.165  56.549  1.00  0.83              
ATOM    992  H   ASP A  65      64.175  56.017  55.880  1.00  0.83              
ATOM    993  CA  ASP A  65      64.749  57.248  57.499  1.00  0.83              
ATOM    994  HA  ASP A  65      65.702  57.742  57.642  1.00  0.83              
ATOM    995  CB  ASP A  65      63.744  58.269  56.914  1.00  0.83              
ATOM    996  HB1 ASP A  65      63.776  59.174  57.520  1.00  0.83              
ATOM    997  HB2 ASP A  65      62.745  57.853  57.023  1.00  0.83              
ATOM    998  CG  ASP A  65      63.955  58.658  55.430  1.00  0.83              
ATOM    999  OD1 ASP A  65      65.104  58.625  54.931  1.00  0.83              
ATOM   1000  OD2 ASP A  65      62.965  59.031  54.759  1.00  0.83              
ATOM   1001  C   ASP A  65      64.239  56.661  58.816  1.00  0.83              
ATOM   1002  O   ASP A  65      63.481  55.690  58.811  1.00  0.83              
ATOM   1003  N   SER A  66      64.609  57.247  59.946  1.00  0.69              
ATOM   1004  H   SER A  66      65.224  58.054  59.884  1.00  0.69              
ATOM   1005  CA  SER A  66      64.134  56.802  61.260  1.00  0.69              
ATOM   1006  HA  SER A  66      63.139  56.371  61.158  1.00  0.69              
ATOM   1007  CB  SER A  66      65.053  55.716  61.842  1.00  0.69              
ATOM   1008  HB1 SER A  66      64.923  54.805  61.257  1.00  0.69              
ATOM   1009  HB2 SER A  66      64.778  55.510  62.877  1.00  0.69              
ATOM   1010  OG  SER A  66      66.406  56.121  61.766  1.00  0.69              
ATOM   1011  HG  SER A  66      66.485  56.530  60.895  1.00  0.69              
ATOM   1012  C   SER A  66      64.038  57.995  62.202  1.00  0.69              
ATOM   1013  O   SER A  66      64.972  58.806  62.321  1.00  0.69              
ATOM   1014  N   PHE A  67      62.874  58.091  62.841  1.00  0.70              
ATOM   1015  H   PHE A  67      62.155  57.397  62.647  1.00  0.70              
ATOM   1016  CA  PHE A  67      62.513  59.163  63.757  1.00  0.70              
ATOM   1017  HA  PHE A  67      63.369  59.378  64.394  1.00  0.70              
ATOM   1018  CB  PHE A  67      62.179  60.434  62.965  1.00  0.70              
ATOM   1019  HB1 PHE A  67      63.107  60.838  62.563  1.00  0.70              
ATOM   1020  HB2 PHE A  67      61.782  61.187  63.647  1.00  0.70              
ATOM   1021  CG  PHE A  67      61.200  60.260  61.816  1.00  0.70              
ATOM   1022  CD1 PHE A  67      59.816  60.329  62.058  1.00  0.70              
ATOM   1023  HD1 PHE A  67      59.454  60.445  63.064  1.00  0.70              
ATOM   1024  CE1 PHE A  67      58.913  60.244  60.987  1.00  0.70              
ATOM   1025  HE1 PHE A  67      57.853  60.311  61.177  1.00  0.70              
ATOM   1026  CZ  PHE A  67      59.384  60.063  59.675  1.00  0.70              
ATOM   1027  HZ  PHE A  67      58.695  60.008  58.854  1.00  0.70              
ATOM   1028  CE2 PHE A  67      60.762  59.949  59.437  1.00  0.70              
ATOM   1029  HE2 PHE A  67      61.119  59.798  58.426  1.00  0.70              
ATOM   1030  CD2 PHE A  67      61.666  60.048  60.505  1.00  0.70              
ATOM   1031  HD2 PHE A  67      62.718  59.958  60.310  1.00  0.70              
ATOM   1032  C   PHE A  67      61.358  58.769  64.680  1.00  0.70              
ATOM   1033  O   PHE A  67      60.607  57.846  64.372  1.00  0.70              
ATOM   1034  N   VAL A  68      61.165  59.489  65.783  1.00  0.68              
ATOM   1035  H   VAL A  68      61.823  60.225  66.014  1.00  0.68              
ATOM   1036  CA  VAL A  68      59.948  59.336  66.605  1.00  0.68              
ATOM   1037  HA  VAL A  68      59.382  58.460  66.289  1.00  0.68              
ATOM   1038  CB  VAL A  68      60.279  59.140  68.110  1.00  0.68              
ATOM   1039  HB  VAL A  68      60.652  60.081  68.515  1.00  0.68              
ATOM   1040  CG1 VAL A  68      59.049  58.710  68.924  1.00  0.68              
ATOM   1041 1HG1 VAL A  68      59.326  58.583  69.972  1.00  0.68              
ATOM   1042 2HG1 VAL A  68      58.264  59.462  68.879  1.00  0.68              
ATOM   1043 3HG1 VAL A  68      58.665  57.760  68.555  1.00  0.68              
ATOM   1044  CG2 VAL A  68      61.352  58.070  68.328  1.00  0.68              
ATOM   1045 1HG2 VAL A  68      61.485  57.882  69.394  1.00  0.68              
ATOM   1046 2HG2 VAL A  68      61.056  57.141  67.842  1.00  0.68              
ATOM   1047 3HG2 VAL A  68      62.299  58.419  67.924  1.00  0.68              
ATOM   1048  C   VAL A  68      59.050  60.553  66.450  1.00  0.68              
ATOM   1049  O   VAL A  68      59.533  61.690  66.472  1.00  0.68              
ATOM   1050  N   ILE A  69      57.740  60.326  66.362  1.00  0.69              
ATOM   1051  H   ILE A  69      57.414  59.362  66.377  1.00  0.69              
ATOM   1052  CA  ILE A  69      56.725  61.387  66.377  1.00  0.69              
ATOM   1053  HA  ILE A  69      57.166  62.279  66.822  1.00  0.69              
ATOM   1054  CB  ILE A  69      56.241  61.770  64.959  1.00  0.69              
ATOM   1055  HB  ILE A  69      55.400  62.450  65.073  1.00  0.69              
ATOM   1056  CG2 ILE A  69      57.322  62.569  64.232  1.00  0.69              
ATOM   1057 1HG2 ILE A  69      56.909  63.046  63.346  1.00  0.69              
ATOM   1058 2HG2 ILE A  69      57.707  63.344  64.889  1.00  0.69              
ATOM   1059 3HG2 ILE A  69      58.136  61.912  63.946  1.00  0.69              
ATOM   1060  CG1 ILE A  69      55.758  60.550  64.155  1.00  0.69              
ATOM   1061 1HG1 ILE A  69      54.941  60.067  64.692  1.00  0.69              
ATOM   1062 2HG1 ILE A  69      56.577  59.842  64.056  1.00  0.69              
ATOM   1063  CD1 ILE A  69      55.270  60.916  62.754  1.00  0.69              
ATOM   1064  HD1 ILE A  69      54.871  60.031  62.269  1.00  0.69              
ATOM   1065  HD2 ILE A  69      54.500  61.675  62.800  1.00  0.69              
ATOM   1066  HD3 ILE A  69      56.096  61.292  62.159  1.00  0.69              
ATOM   1067  C   ILE A  69      55.550  61.029  67.277  1.00  0.69              
ATOM   1068  O   ILE A  69      55.442  59.903  67.760  1.00  0.69              
ATOM   1069  N   ARG A  70      54.674  62.002  67.546  1.00  1.13              
ATOM   1070  H   ARG A  70      54.815  62.911  67.132  1.00  1.13              
ATOM   1071  CA  ARG A  70      53.386  61.718  68.194  1.00  1.13              
ATOM   1072  HA  ARG A  70      53.607  61.085  69.055  1.00  1.13              
ATOM   1073  CB  ARG A  70      52.707  63.003  68.703  1.00  1.13              
ATOM   1074  HB1 ARG A  70      51.675  62.996  68.355  1.00  1.13              
ATOM   1075  HB2 ARG A  70      53.200  63.882  68.296  1.00  1.13              
ATOM   1076  CG  ARG A  70      52.732  63.070  70.233  1.00  1.13              
ATOM   1077  HG1 ARG A  70      53.766  63.145  70.565  1.00  1.13              
ATOM   1078  HG2 ARG A  70      52.310  62.147  70.627  1.00  1.13              
ATOM   1079  CD  ARG A  70      51.971  64.271  70.820  1.00  1.13              
ATOM   1080  HD1 ARG A  70      52.594  65.152  70.681  1.00  1.13              
ATOM   1081  HD2 ARG A  70      51.871  64.131  71.897  1.00  1.13              
ATOM   1082  NE  ARG A  70      50.634  64.455  70.210  1.00  1.13              
ATOM   1083  HE  ARG A  70      49.974  63.684  70.261  1.00  1.13              
ATOM   1084  CZ  ARG A  70      50.306  65.412  69.363  1.00  1.13              
ATOM   1085  NH1 ARG A  70      51.118  66.385  69.106  1.00  1.13              
ATOM   1086 1HH1 ARG A  70      51.957  66.393  69.636  1.00  1.13              
ATOM   1087 2HH1 ARG A  70      51.209  66.600  68.112  1.00  1.13              
ATOM   1088  NH2 ARG A  70      49.208  65.418  68.684  1.00  1.13              
ATOM   1089 1HH2 ARG A  70      48.518  64.666  68.792  1.00  1.13              
ATOM   1090 2HH2 ARG A  70      49.007  66.164  68.054  1.00  1.13              
ATOM   1091  C   ARG A  70      52.449  60.868  67.342  1.00  1.13              
ATOM   1092  O   ARG A  70      52.489  60.989  66.121  1.00  1.13              
ATOM   1093  N   GLY A  71      51.564  60.082  67.961  1.00  1.24              
ATOM   1094  H   GLY A  71      51.587  60.009  68.969  1.00  1.24              
ATOM   1095  CA  GLY A  71      50.574  59.275  67.231  1.00  1.24              
ATOM   1096  HA1 GLY A  71      49.850  58.881  67.945  1.00  1.24              
ATOM   1097  HA2 GLY A  71      51.081  58.437  66.754  1.00  1.24              
ATOM   1098  C   GLY A  71      49.803  60.045  66.136  1.00  1.24              
ATOM   1099  O   GLY A  71      49.837  59.682  64.941  1.00  1.24              
ATOM   1100  N   ASP A  72      49.189  61.178  66.502  1.00  1.38              
ATOM   1101  H   ASP A  72      49.184  61.455  67.478  1.00  1.38              
ATOM   1102  CA  ASP A  72      48.387  61.955  65.525  1.00  1.38              
ATOM   1103  HA  ASP A  72      47.554  61.340  65.180  1.00  1.38              
ATOM   1104  CB  ASP A  72      47.821  63.212  66.202  1.00  1.38              
ATOM   1105  HB1 ASP A  72      47.179  63.738  65.492  1.00  1.38              
ATOM   1106  HB2 ASP A  72      48.650  63.877  66.452  1.00  1.38              
ATOM   1107  CG  ASP A  72      47.014  62.900  67.462  1.00  1.38              
ATOM   1108  OD1 ASP A  72      46.109  62.049  67.378  1.00  1.38              
ATOM   1109  OD2 ASP A  72      47.343  63.485  68.523  1.00  1.38              
ATOM   1110  C   ASP A  72      49.219  62.407  64.270  1.00  1.38              
ATOM   1111  O   ASP A  72      48.784  62.570  63.111  1.00  1.38              
ATOM   1112  N   GLU A  73      50.509  62.610  64.512  1.00  1.14              
ATOM   1113  H   GLU A  73      50.875  62.324  65.413  1.00  1.14              
ATOM   1114  CA  GLU A  73      51.442  63.119  63.523  1.00  1.14              
ATOM   1115  HA  GLU A  73      51.006  63.985  63.039  1.00  1.14              
ATOM   1116  CB  GLU A  73      52.747  63.546  64.207  1.00  1.14              
ATOM   1117  HB1 GLU A  73      53.328  64.129  63.500  1.00  1.14              
ATOM   1118  HB2 GLU A  73      53.309  62.640  64.400  1.00  1.14              
ATOM   1119  CG  GLU A  73      52.659  64.279  65.558  1.00  1.14              
ATOM   1120  HG1 GLU A  73      53.655  64.257  65.999  1.00  1.14              
ATOM   1121  HG2 GLU A  73      52.001  63.727  66.224  1.00  1.14              
ATOM   1122  CD  GLU A  73      52.202  65.737  65.536  1.00  1.14              
ATOM   1123  OE1 GLU A  73      52.045  66.359  64.464  1.00  1.14              
ATOM   1124  OE2 GLU A  73      52.092  66.358  66.619  1.00  1.14              
ATOM   1125  C   GLU A  73      51.792  62.090  62.421  1.00  1.14              
ATOM   1126  O   GLU A  73      52.196  62.432  61.295  1.00  1.14              
ATOM   1127  N   VAL A  74      51.604  60.800  62.723  1.00  0.98              
ATOM   1128  H   VAL A  74      51.259  60.568  63.653  1.00  0.98              
ATOM   1129  CA  VAL A  74      51.879  59.705  61.793  1.00  0.98              
ATOM   1130  HA  VAL A  74      52.930  59.750  61.521  1.00  0.98              
ATOM   1131  CB  VAL A  74      51.629  58.327  62.443  1.00  0.98              
ATOM   1132  HB  VAL A  74      50.591  58.265  62.765  1.00  0.98              
ATOM   1133  CG1 VAL A  74      51.896  57.172  61.463  1.00  0.98              
ATOM   1134 1HG1 VAL A  74      51.770  56.220  61.979  1.00  0.98              
ATOM   1135 2HG1 VAL A  74      51.185  57.198  60.640  1.00  0.98              
ATOM   1136 3HG1 VAL A  74      52.913  57.235  61.079  1.00  0.98              
ATOM   1137  CG2 VAL A  74      52.543  58.108  63.660  1.00  0.98              
ATOM   1138 1HG2 VAL A  74      52.307  57.156  64.133  1.00  0.98              
ATOM   1139 2HG2 VAL A  74      53.588  58.111  63.354  1.00  0.98              
ATOM   1140 3HG2 VAL A  74      52.390  58.892  64.399  1.00  0.98              
ATOM   1141  C   VAL A  74      51.105  59.870  60.490  1.00  0.98              
ATOM   1142  O   VAL A  74      51.655  59.632  59.403  1.00  0.98              
ATOM   1143  N   ARG A  75      49.861  60.365  60.554  1.00  1.18              
ATOM   1144  H   ARG A  75      49.475  60.603  61.466  1.00  1.18              
ATOM   1145  CA  ARG A  75      49.142  60.699  59.292  1.00  1.18              
ATOM   1146  HA  ARG A  75      49.202  59.835  58.632  1.00  1.18              
ATOM   1147  CB  ARG A  75      47.642  60.947  59.559  1.00  1.18              
ATOM   1148  HB1 ARG A  75      47.284  60.174  60.241  1.00  1.18              
ATOM   1149  HB2 ARG A  75      47.106  60.798  58.620  1.00  1.18              
ATOM   1150  CG  ARG A  75      47.253  62.325  60.141  1.00  1.18              
ATOM   1151  HG1 ARG A  75      48.124  62.861  60.516  1.00  1.18              
ATOM   1152  HG2 ARG A  75      46.604  62.140  60.998  1.00  1.18              
ATOM   1153  CD  ARG A  75      46.457  63.226  59.168  1.00  1.18              
ATOM   1154  HD1 ARG A  75      45.877  63.929  59.768  1.00  1.18              
ATOM   1155  HD2 ARG A  75      45.728  62.609  58.639  1.00  1.18              
ATOM   1156  NE  ARG A  75      47.286  63.961  58.180  1.00  1.18              
ATOM   1157  HE  ARG A  75      47.561  63.458  57.343  1.00  1.18              
ATOM   1158  CZ  ARG A  75      47.603  65.247  58.202  1.00  1.18              
ATOM   1159  NH1 ARG A  75      47.308  66.014  59.215  1.00  1.18              
ATOM   1160 1HH1 ARG A  75      46.783  65.623  59.976  1.00  1.18              
ATOM   1161 2HH1 ARG A  75      47.523  66.993  59.173  1.00  1.18              
ATOM   1162  NH2 ARG A  75      48.216  65.801  57.198  1.00  1.18              
ATOM   1163 1HH2 ARG A  75      48.299  65.242  56.351  1.00  1.18              
ATOM   1164 2HH2 ARG A  75      48.488  66.777  57.199  1.00  1.18              
ATOM   1165  C   ARG A  75      49.735  61.862  58.496  1.00  1.18              
ATOM   1166  O   ARG A  75      49.501  61.925  57.292  1.00  1.18              
ATOM   1167  N   GLN A  76      50.477  62.772  59.131  1.00  1.01              
ATOM   1168  H   GLN A  76      50.684  62.642  60.116  1.00  1.01              
ATOM   1169  CA  GLN A  76      51.247  63.779  58.368  1.00  1.01              
ATOM   1170  HA  GLN A  76      50.607  64.205  57.596  1.00  1.01              
ATOM   1171  CB  GLN A  76      51.689  64.933  59.310  1.00  1.01              
ATOM   1172  HB1 GLN A  76      52.282  65.646  58.739  1.00  1.01              
ATOM   1173  HB2 GLN A  76      52.345  64.536  60.081  1.00  1.01              
ATOM   1174  CG  GLN A  76      50.542  65.714  59.979  1.00  1.01              
ATOM   1175  HG1 GLN A  76      49.768  65.014  60.291  1.00  1.01              
ATOM   1176  HG2 GLN A  76      50.113  66.398  59.250  1.00  1.01              
ATOM   1177  CD  GLN A  76      50.980  66.528  61.202  1.00  1.01              
ATOM   1178  OE1 GLN A  76      51.853  67.384  61.151  1.00  1.01              
ATOM   1179  NE2 GLN A  76      50.363  66.302  62.340  1.00  1.01              
ATOM   1180 1HE2 GLN A  76      49.659  65.592  62.424  1.00  1.01              
ATOM   1181 2HE2 GLN A  76      50.893  66.585  63.170  1.00  1.01              
ATOM   1182  C   GLN A  76      52.481  63.214  57.662  1.00  1.01              
ATOM   1183  O   GLN A  76      52.913  63.827  56.691  1.00  1.01              
ATOM   1184  N   ILE A  77      53.033  62.057  58.059  1.00  1.08              
ATOM   1185  H   ILE A  77      52.694  61.590  58.893  1.00  1.08              
ATOM   1186  CA  ILE A  77      54.079  61.410  57.206  1.00  1.08              
ATOM   1187  HA  ILE A  77      54.740  62.178  56.805  1.00  1.08              
ATOM   1188  CB  ILE A  77      54.940  60.438  58.050  1.00  1.08              
ATOM   1189  HB  ILE A  77      54.315  59.593  58.343  1.00  1.08              
ATOM   1190  CG2 ILE A  77      56.119  59.875  57.231  1.00  1.08              
ATOM   1191 1HG2 ILE A  77      56.721  59.216  57.856  1.00  1.08              
ATOM   1192 2HG2 ILE A  77      55.765  59.301  56.377  1.00  1.08              
ATOM   1193 3HG2 ILE A  77      56.742  60.691  56.870  1.00  1.08              
ATOM   1194  CG1 ILE A  77      55.459  61.058  59.362  1.00  1.08              
ATOM   1195 1HG1 ILE A  77      56.018  60.293  59.898  1.00  1.08              
ATOM   1196 2HG1 ILE A  77      54.611  61.325  59.991  1.00  1.08              
ATOM   1197  CD1 ILE A  77      56.352  62.299  59.216  1.00  1.08              
ATOM   1198  HD1 ILE A  77      56.642  62.651  60.204  1.00  1.08              
ATOM   1199  HD2 ILE A  77      57.259  62.048  58.671  1.00  1.08              
ATOM   1200  HD3 ILE A  77      55.816  63.095  58.701  1.00  1.08              
ATOM   1201  C   ILE A  77      53.432  60.676  56.016  1.00  1.08              
ATOM   1202  O   ILE A  77      53.155  59.467  56.068  1.00  1.08              
ATOM   1203  N   ALA A  78      53.148  61.419  54.950  1.00  1.26              
ATOM   1204  H   ALA A  78      53.294  62.421  55.027  1.00  1.26              
ATOM   1205  CA  ALA A  78      52.747  60.920  53.635  1.00  1.26              
ATOM   1206  HA  ALA A  78      53.332  60.034  53.403  1.00  1.26              
ATOM   1207  CB  ALA A  78      51.271  60.485  53.691  1.00  1.26              
ATOM   1208  HB1 ALA A  78      50.890  60.277  52.692  1.00  1.26              
ATOM   1209  HB2 ALA A  78      51.181  59.578  54.288  1.00  1.26              
ATOM   1210  HB3 ALA A  78      50.650  61.249  54.142  1.00  1.26              
ATOM   1211  C   ALA A  78      53.008  61.988  52.551  1.00  1.26              
ATOM   1212  O   ALA A  78      53.199  63.160  52.881  1.00  1.26              
ATOM   1213  N   PRO A  79      53.021  61.588  51.270  1.00  1.38              
ATOM   1214  CD  PRO A  79      53.013  60.217  50.781  1.00  1.38              
ATOM   1215  HD1 PRO A  79      51.997  59.824  50.781  1.00  1.38              
ATOM   1216  HD2 PRO A  79      53.674  59.567  51.351  1.00  1.38              
ATOM   1217  CG  PRO A  79      53.511  60.328  49.352  1.00  1.38              
ATOM   1218  HG1 PRO A  79      53.209  59.481  48.736  1.00  1.38              
ATOM   1219  HG2 PRO A  79      54.593  60.443  49.377  1.00  1.38              
ATOM   1220  CB  PRO A  79      52.888  61.637  48.897  1.00  1.38              
ATOM   1221  HB1 PRO A  79      51.844  61.469  48.633  1.00  1.38              
ATOM   1222  HB2 PRO A  79      53.432  62.056  48.057  1.00  1.38              
ATOM   1223  CA  PRO A  79      52.999  62.518  50.146  1.00  1.38              
ATOM   1224  HA  PRO A  79      53.944  63.064  50.116  1.00  1.38              
ATOM   1225  C   PRO A  79      51.838  63.508  50.209  1.00  1.38              
ATOM   1226  O   PRO A  79      50.770  63.184  50.746  1.00  1.38              
ATOM   1227  N   GLY A  80      52.054  64.704  49.661  1.00  2.06              
ATOM   1228  H   GLY A  80      52.912  64.855  49.140  1.00  2.06              
ATOM   1229  CA  GLY A  80      51.065  65.778  49.557  1.00  2.06              
ATOM   1230  HA1 GLY A  80      50.267  65.446  48.891  1.00  2.06              
ATOM   1231  HA2 GLY A  80      51.547  66.633  49.081  1.00  2.06              
ATOM   1232  C   GLY A  80      50.424  66.270  50.853  1.00  2.06              
ATOM   1233  O   GLY A  80      49.512  67.095  50.822  1.00  2.06              
ATOM   1234  N   GLN A  81      50.865  65.777  52.009  1.00  1.37              
ATOM   1235  H   GLN A  81      51.598  65.083  51.982  1.00  1.37              
ATOM   1236  CA  GLN A  81      50.376  66.256  53.291  1.00  1.37              
ATOM   1237  HA  GLN A  81      49.286  66.282  53.258  1.00  1.37              
ATOM   1238  CB  GLN A  81      50.822  65.322  54.427  1.00  1.37              
ATOM   1239  HB1 GLN A  81      50.448  65.706  55.377  1.00  1.37              
ATOM   1240  HB2 GLN A  81      51.912  65.316  54.475  1.00  1.37              
ATOM   1241  CG  GLN A  81      50.338  63.874  54.266  1.00  1.37              
ATOM   1242  HG1 GLN A  81      50.690  63.301  55.123  1.00  1.37              
ATOM   1243  HG2 GLN A  81      50.782  63.452  53.370  1.00  1.37              
ATOM   1244  CD  GLN A  81      48.830  63.720  54.170  1.00  1.37              
ATOM   1245  OE1 GLN A  81      48.111  63.938  55.143  1.00  1.37              
ATOM   1246  NE2 GLN A  81      48.308  63.370  53.011  1.00  1.37              
ATOM   1247 1HE2 GLN A  81      48.911  63.278  52.198  1.00  1.37              
ATOM   1248 2HE2 GLN A  81      47.310  63.302  52.933  1.00  1.37              
ATOM   1249  C   GLN A  81      50.871  67.672  53.560  1.00  1.37              
ATOM   1250  O   GLN A  81      51.965  68.077  53.149  1.00  1.37              
ATOM   1251  N   THR A  82      50.097  68.376  54.377  1.00  1.36              
ATOM   1252  H   THR A  82      49.227  67.966  54.669  1.00  1.36              
ATOM   1253  CA  THR A  82      50.543  69.579  55.068  1.00  1.36              
ATOM   1254  HA  THR A  82      51.633  69.601  55.017  1.00  1.36              
ATOM   1255  CB  THR A  82      50.083  70.862  54.363  1.00  1.36              
ATOM   1256  HB  THR A  82      50.328  70.788  53.302  1.00  1.36              
ATOM   1257  CG2 THR A  82      48.588  71.145  54.501  1.00  1.36              
ATOM   1258 1HG2 THR A  82      48.348  72.066  53.969  1.00  1.36              
ATOM   1259 2HG2 THR A  82      48.015  70.329  54.061  1.00  1.36              
ATOM   1260 3HG2 THR A  82      48.317  71.263  55.549  1.00  1.36              
ATOM   1261  OG1 THR A  82      50.794  71.946  54.905  1.00  1.36              
ATOM   1262  HG1 THR A  82      51.727  71.852  54.603  1.00  1.36              
ATOM   1263  C   THR A  82      50.205  69.503  56.558  1.00  1.36              
ATOM   1264  O   THR A  82      49.421  68.659  57.019  1.00  1.36              
ATOM   1265  N   GLY A  83      50.905  70.345  57.313  1.00  1.46              
ATOM   1266  H   GLY A  83      51.515  70.985  56.815  1.00  1.46              
ATOM   1267  CA  GLY A  83      50.926  70.402  58.763  1.00  1.46              
ATOM   1268  HA1 GLY A  83      50.458  69.514  59.187  1.00  1.46              
ATOM   1269  HA2 GLY A  83      50.366  71.278  59.090  1.00  1.46              
ATOM   1270  C   GLY A  83      52.340  70.493  59.303  1.00  1.46              
ATOM   1271  O   GLY A  83      53.294  70.226  58.574  1.00  1.46              
ATOM   1272  N   LYS A  84      52.487  70.881  60.578  1.00  1.44              
ATOM   1273  H   LYS A  84      51.659  71.062  61.125  1.00  1.44              
ATOM   1274  CA  LYS A  84      53.789  71.310  61.098  1.00  1.44              
ATOM   1275  HA  LYS A  84      54.110  72.126  60.444  1.00  1.44              
ATOM   1276  CB  LYS A  84      53.696  71.956  62.495  1.00  1.44              
ATOM   1277  HB1 LYS A  84      52.901  72.705  62.484  1.00  1.44              
ATOM   1278  HB2 LYS A  84      54.630  72.501  62.655  1.00  1.44              
ATOM   1279  CG  LYS A  84      53.503  71.039  63.709  1.00  1.44              
ATOM   1280  HG1 LYS A  84      53.609  71.668  64.593  1.00  1.44              
ATOM   1281  HG2 LYS A  84      54.296  70.291  63.726  1.00  1.44              
ATOM   1282  CD  LYS A  84      52.137  70.347  63.800  1.00  1.44              
ATOM   1283  HD1 LYS A  84      52.068  69.548  63.059  1.00  1.44              
ATOM   1284  HD2 LYS A  84      51.350  71.079  63.613  1.00  1.44              
ATOM   1285  CE  LYS A  84      51.917  69.767  65.206  1.00  1.44              
ATOM   1286  HE1 LYS A  84      50.902  69.361  65.252  1.00  1.44              
ATOM   1287  HE2 LYS A  84      51.998  70.569  65.945  1.00  1.44              
ATOM   1288  NZ  LYS A  84      52.881  68.694  65.519  1.00  1.44              
ATOM   1289  HZ1 LYS A  84      52.606  68.175  66.349  1.00  1.44              
ATOM   1290  HZ2 LYS A  84      52.817  67.943  64.829  1.00  1.44              
ATOM   1291  HZ3 LYS A  84      53.828  69.022  65.632  1.00  1.44              
ATOM   1292  C   LYS A  84      54.927  70.292  60.945  1.00  1.44              
ATOM   1293  O   LYS A  84      56.060  70.658  60.612  1.00  1.44              
ATOM   1294  N   ILE A  85      54.620  69.001  61.060  1.00  1.14              
ATOM   1295  H   ILE A  85      53.667  68.734  61.268  1.00  1.14              
ATOM   1296  CA  ILE A  85      55.605  67.953  60.792  1.00  1.14              
ATOM   1297  HA  ILE A  85      56.527  68.225  61.292  1.00  1.14              
ATOM   1298  CB  ILE A  85      55.164  66.597  61.381  1.00  1.14              
ATOM   1299  HB  ILE A  85      54.246  66.285  60.884  1.00  1.14              
ATOM   1300  CG2 ILE A  85      56.213  65.501  61.131  1.00  1.14              
ATOM   1301 1HG2 ILE A  85      55.865  64.559  61.555  1.00  1.14              
ATOM   1302 2HG2 ILE A  85      56.364  65.344  60.063  1.00  1.14              
ATOM   1303 3HG2 ILE A  85      57.168  65.759  61.584  1.00  1.14              
ATOM   1304  CG1 ILE A  85      54.869  66.704  62.897  1.00  1.14              
ATOM   1305 1HG1 ILE A  85      54.696  65.704  63.284  1.00  1.14              
ATOM   1306 2HG1 ILE A  85      53.950  67.275  63.028  1.00  1.14              
ATOM   1307  CD1 ILE A  85      55.948  67.346  63.778  1.00  1.14              
ATOM   1308  HD1 ILE A  85      55.651  67.265  64.823  1.00  1.14              
ATOM   1309  HD2 ILE A  85      56.903  66.842  63.642  1.00  1.14              
ATOM   1310  HD3 ILE A  85      56.053  68.402  63.536  1.00  1.14              
ATOM   1311  C   ILE A  85      55.941  67.859  59.299  1.00  1.14              
ATOM   1312  O   ILE A  85      57.109  67.837  58.940  1.00  1.14              
ATOM   1313  N   ALA A  86      54.946  67.880  58.420  1.00  1.06              
ATOM   1314  H   ALA A  86      54.004  68.040  58.741  1.00  1.06              
ATOM   1315  CA  ALA A  86      55.152  67.649  56.996  1.00  1.06              
ATOM   1316  HA  ALA A  86      55.868  66.842  56.868  1.00  1.06              
ATOM   1317  CB  ALA A  86      53.811  67.185  56.413  1.00  1.06              
ATOM   1318  HB1 ALA A  86      53.930  66.936  55.358  1.00  1.06              
ATOM   1319  HB2 ALA A  86      53.481  66.292  56.933  1.00  1.06              
ATOM   1320  HB3 ALA A  86      53.061  67.969  56.510  1.00  1.06              
ATOM   1321  C   ALA A  86      55.650  68.850  56.178  1.00  1.06              
ATOM   1322  O   ALA A  86      55.969  68.695  55.002  1.00  1.06              
ATOM   1323  N   ASP A  87      55.675  70.048  56.757  1.00  1.21              
ATOM   1324  H   ASP A  87      55.207  70.160  57.645  1.00  1.21              
ATOM   1325  CA  ASP A  87      56.248  71.234  56.116  1.00  1.21              
ATOM   1326  HA  ASP A  87      56.715  70.941  55.174  1.00  1.21              
ATOM   1327  CB  ASP A  87      55.149  72.253  55.748  1.00  1.21              
ATOM   1328  HB1 ASP A  87      55.591  73.245  55.652  1.00  1.21              
ATOM   1329  HB2 ASP A  87      54.400  72.296  56.541  1.00  1.21              
ATOM   1330  CG  ASP A  87      54.498  71.904  54.409  1.00  1.21              
ATOM   1331  OD1 ASP A  87      55.176  71.993  53.360  1.00  1.21              
ATOM   1332  OD2 ASP A  87      53.341  71.426  54.401  1.00  1.21              
ATOM   1333  C   ASP A  87      57.390  71.879  56.890  1.00  1.21              
ATOM   1334  O   ASP A  87      58.121  72.665  56.288  1.00  1.21              
ATOM   1335  N   TYR A  88      57.628  71.498  58.159  1.00  1.29              
ATOM   1336  H   TYR A  88      56.962  70.915  58.646  1.00  1.29              
ATOM   1337  CA  TYR A  88      58.832  71.945  58.868  1.00  1.29              
ATOM   1338  HA  TYR A  88      59.445  72.449  58.129  1.00  1.29              
ATOM   1339  CB  TYR A  88      58.509  73.025  59.898  1.00  1.29              
ATOM   1340  HB1 TYR A  88      57.934  72.570  60.706  1.00  1.29              
ATOM   1341  HB2 TYR A  88      57.882  73.784  59.427  1.00  1.29              
ATOM   1342  CG  TYR A  88      59.722  73.728  60.490  1.00  1.29              
ATOM   1343  CD1 TYR A  88      60.960  73.822  59.814  1.00  1.29              
ATOM   1344  HD1 TYR A  88      61.086  73.419  58.823  1.00  1.29              
ATOM   1345  CE1 TYR A  88      62.067  74.426  60.425  1.00  1.29              
ATOM   1346  HE1 TYR A  88      63.005  74.497  59.908  1.00  1.29              
ATOM   1347  CZ  TYR A  88      61.936  75.004  61.696  1.00  1.29              
ATOM   1348  OH  TYR A  88      62.966  75.700  62.237  1.00  1.29              
ATOM   1349  HH  TYR A  88      62.673  76.248  62.970  1.00  1.29              
ATOM   1350  CE2 TYR A  88      60.717  74.884  62.388  1.00  1.29              
ATOM   1351  HE2 TYR A  88      60.656  75.272  63.391  1.00  1.29              
ATOM   1352  CD2 TYR A  88      59.608  74.268  61.778  1.00  1.29              
ATOM   1353  HD2 TYR A  88      58.665  74.185  62.295  1.00  1.29              
ATOM   1354  C   TYR A  88      59.788  70.852  59.391  1.00  1.29              
ATOM   1355  O   TYR A  88      60.970  71.105  59.608  1.00  1.29              
ATOM   1356  N   ASN A  89      59.362  69.609  59.544  1.00  1.31              
ATOM   1357  H   ASN A  89      58.434  69.344  59.243  1.00  1.31              
ATOM   1358  CA  ASN A  89      60.213  68.614  60.194  1.00  1.31              
ATOM   1359  HA  ASN A  89      61.087  69.080  60.652  1.00  1.31              
ATOM   1360  CB  ASN A  89      59.441  67.940  61.332  1.00  1.31              
ATOM   1361  HB1 ASN A  89      60.053  67.126  61.707  1.00  1.31              
ATOM   1362  HB2 ASN A  89      58.513  67.516  60.968  1.00  1.31              
ATOM   1363  CG  ASN A  89      59.187  68.871  62.494  1.00  1.31              
ATOM   1364  OD1 ASN A  89      59.922  68.847  63.468  1.00  1.31              
ATOM   1365  ND2 ASN A  89      58.203  69.737  62.442  1.00  1.31              
ATOM   1366 1HD2 ASN A  89      57.655  69.859  61.604  1.00  1.31              
ATOM   1367 2HD2 ASN A  89      58.232  70.491  63.122  1.00  1.31              
ATOM   1368  C   ASN A  89      60.781  67.567  59.240  1.00  1.31              
ATOM   1369  O   ASN A  89      61.965  67.250  59.310  1.00  1.31              
ATOM   1370  N   TYR A  90      59.930  67.052  58.362  1.00  1.09              
ATOM   1371  H   TYR A  90      58.960  67.355  58.392  1.00  1.09              
ATOM   1372  CA  TYR A  90      60.246  65.996  57.418  1.00  1.09              
ATOM   1373  HA  TYR A  90      61.245  66.138  57.001  1.00  1.09              
ATOM   1374  CB  TYR A  90      60.181  64.662  58.178  1.00  1.09              
ATOM   1375  HB1 TYR A  90      59.236  64.596  58.720  1.00  1.09              
ATOM   1376  HB2 TYR A  90      60.979  64.632  58.923  1.00  1.09              
ATOM   1377  CG  TYR A  90      60.304  63.430  57.304  1.00  1.09              
ATOM   1378  CD1 TYR A  90      59.154  62.862  56.724  1.00  1.09              
ATOM   1379  HD1 TYR A  90      58.187  63.312  56.896  1.00  1.09              
ATOM   1380  CE1 TYR A  90      59.273  61.715  55.923  1.00  1.09              
ATOM   1381  HE1 TYR A  90      58.407  61.253  55.491  1.00  1.09              
ATOM   1382  CZ  TYR A  90      60.540  61.148  55.675  1.00  1.09              
ATOM   1383  OH  TYR A  90      60.624  60.056  54.873  1.00  1.09              
ATOM   1384  HH  TYR A  90      61.550  59.714  54.823  1.00  1.09              
ATOM   1385  CE2 TYR A  90      61.690  61.717  56.258  1.00  1.09              
ATOM   1386  HE2 TYR A  90      62.659  61.280  56.074  1.00  1.09              
ATOM   1387  CD2 TYR A  90      61.564  62.854  57.074  1.00  1.09              
ATOM   1388  HD2 TYR A  90      62.444  63.293  57.532  1.00  1.09              
ATOM   1389  C   TYR A  90      59.215  66.034  56.297  1.00  1.09              
ATOM   1390  O   TYR A  90      58.026  65.962  56.625  1.00  1.09              
ATOM   1391  N   LYS A  91      59.596  66.124  55.005  1.00  1.22              
ATOM   1392  H   LYS A  91      60.575  66.126  54.732  1.00  1.22              
ATOM   1393  CA  LYS A  91      58.549  66.180  53.970  1.00  1.22              
ATOM   1394  HA  LYS A  91      57.573  66.023  54.423  1.00  1.22              
ATOM   1395  CB  LYS A  91      58.486  67.580  53.320  1.00  1.22              
ATOM   1396  HB1 LYS A  91      59.393  67.781  52.754  1.00  1.22              
ATOM   1397  HB2 LYS A  91      58.404  68.325  54.110  1.00  1.22              
ATOM   1398  CG  LYS A  91      57.252  67.681  52.397  1.00  1.22              
ATOM   1399  HG1 LYS A  91      56.402  67.235  52.912  1.00  1.22              
ATOM   1400  HG2 LYS A  91      57.437  67.093  51.499  1.00  1.22              
ATOM   1401  CD  LYS A  91      56.877  69.107  51.961  1.00  1.22              
ATOM   1402  HD1 LYS A  91      57.523  69.400  51.132  1.00  1.22              
ATOM   1403  HD2 LYS A  91      57.029  69.815  52.778  1.00  1.22              
ATOM   1404  CE  LYS A  91      55.405  69.152  51.507  1.00  1.22              
ATOM   1405  HE1 LYS A  91      55.175  68.222  50.973  1.00  1.22              
ATOM   1406  HE2 LYS A  91      55.271  69.987  50.812  1.00  1.22              
ATOM   1407  NZ  LYS A  91      54.490  69.332  52.663  1.00  1.22              
ATOM   1408  HZ1 LYS A  91      53.553  68.967  52.504  1.00  1.22              
ATOM   1409  HZ2 LYS A  91      54.879  68.894  53.492  1.00  1.22              
ATOM   1410  HZ3 LYS A  91      54.407  70.325  52.892  1.00  1.22              
ATOM   1411  C   LYS A  91      58.700  65.062  52.945  1.00  1.22              
ATOM   1412  O   LYS A  91      59.723  64.925  52.297  1.00  1.22              
ATOM   1413  N   LEU A  92      57.651  64.275  52.717  1.00  1.32              
ATOM   1414  H   LEU A  92      56.775  64.439  53.189  1.00  1.32              
ATOM   1415  CA  LEU A  92      57.709  63.359  51.583  1.00  1.32              
ATOM   1416  HA  LEU A  92      58.714  62.953  51.546  1.00  1.32              
ATOM   1417  CB  LEU A  92      56.720  62.194  51.754  1.00  1.32              
ATOM   1418  HB1 LEU A  92      56.533  61.732  50.783  1.00  1.32              
ATOM   1419  HB2 LEU A  92      55.771  62.577  52.128  1.00  1.32              
ATOM   1420  CG  LEU A  92      57.258  61.110  52.706  1.00  1.32              
ATOM   1421  HG  LEU A  92      57.414  61.567  53.676  1.00  1.32              
ATOM   1422  CD1 LEU A  92      56.251  59.982  52.868  1.00  1.32              
ATOM   1423 1HD1 LEU A  92      56.669  59.196  53.495  1.00  1.32              
ATOM   1424 2HD1 LEU A  92      55.374  60.378  53.356  1.00  1.32              
ATOM   1425 3HD1 LEU A  92      55.993  59.570  51.893  1.00  1.32              
ATOM   1426  CD2 LEU A  92      58.565  60.486  52.217  1.00  1.32              
ATOM   1427 1HD2 LEU A  92      58.818  59.620  52.820  1.00  1.32              
ATOM   1428 2HD2 LEU A  92      58.463  60.176  51.185  1.00  1.32              
ATOM   1429 3HD2 LEU A  92      59.396  61.180  52.325  1.00  1.32              
ATOM   1430  C   LEU A  92      57.488  64.076  50.249  1.00  1.32              
ATOM   1431  O   LEU A  92      56.704  65.030  50.196  1.00  1.32              
ATOM   1432  N   PRO A  93      58.154  63.617  49.174  1.00  1.51              
ATOM   1433  CD  PRO A  93      59.137  62.536  49.143  1.00  1.51              
ATOM   1434  HD1 PRO A  93      58.720  61.618  49.550  1.00  1.51              
ATOM   1435  HD2 PRO A  93      60.029  62.823  49.701  1.00  1.51              
ATOM   1436  CG  PRO A  93      59.501  62.313  47.676  1.00  1.51              
ATOM   1437  HG1 PRO A  93      58.934  61.474  47.278  1.00  1.51              
ATOM   1438  HG2 PRO A  93      60.569  62.148  47.544  1.00  1.51              
ATOM   1439  CB  PRO A  93      59.055  63.596  46.989  1.00  1.51              
ATOM   1440  HB1 PRO A  93      58.758  63.386  45.968  1.00  1.51              
ATOM   1441  HB2 PRO A  93      59.865  64.323  47.010  1.00  1.51              
ATOM   1442  CA  PRO A  93      57.881  64.097  47.835  1.00  1.51              
ATOM   1443  HA  PRO A  93      57.844  65.186  47.807  1.00  1.51              
ATOM   1444  C   PRO A  93      56.555  63.541  47.313  1.00  1.51              
ATOM   1445  O   PRO A  93      56.181  62.418  47.641  1.00  1.51              
ATOM   1446  N   ASP A  94      55.857  64.295  46.472  1.00  1.83              
ATOM   1447  H   ASP A  94      56.154  65.240  46.284  1.00  1.83              
ATOM   1448  CA  ASP A  94      54.641  63.811  45.810  1.00  1.83              
ATOM   1449  HA  ASP A  94      54.000  63.367  46.566  1.00  1.83              
ATOM   1450  CB  ASP A  94      53.853  65.011  45.272  1.00  1.83              
ATOM   1451  HB1 ASP A  94      53.116  64.658  44.549  1.00  1.83              
ATOM   1452  HB2 ASP A  94      54.524  65.708  44.766  1.00  1.83              
ATOM   1453  CG  ASP A  94      53.131  65.700  46.439  1.00  1.83              
ATOM   1454  OD1 ASP A  94      51.898  65.518  46.539  1.00  1.83              
ATOM   1455  OD2 ASP A  94      53.808  66.332  47.286  1.00  1.83              
ATOM   1456  C   ASP A  94      54.897  62.666  44.801  1.00  1.83              
ATOM   1457  O   ASP A  94      54.017  61.858  44.515  1.00  1.83              
ATOM   1458  N   ASP A  95      56.151  62.523  44.374  1.00  1.88              
ATOM   1459  H   ASP A  95      56.782  63.296  44.573  1.00  1.88              
ATOM   1460  CA  ASP A  95      56.738  61.442  43.573  1.00  1.88              
ATOM   1461  HA  ASP A  95      56.114  61.268  42.697  1.00  1.88              
ATOM   1462  CB  ASP A  95      58.148  61.909  43.124  1.00  1.88              
ATOM   1463  HB1 ASP A  95      58.444  61.327  42.249  1.00  1.88              
ATOM   1464  HB2 ASP A  95      58.860  61.676  43.921  1.00  1.88              
ATOM   1465  CG  ASP A  95      58.305  63.409  42.818  1.00  1.88              
ATOM   1466  OD1 ASP A  95      58.517  63.742  41.634  1.00  1.88              
ATOM   1467  OD2 ASP A  95      58.264  64.209  43.786  1.00  1.88              
ATOM   1468  C   ASP A  95      56.935  60.108  44.325  1.00  1.88              
ATOM   1469  O   ASP A  95      57.413  59.134  43.745  1.00  1.88              
ATOM   1470  N   PHE A  96      56.711  60.081  45.642  1.00  1.86              
ATOM   1471  H   PHE A  96      56.305  60.910  46.055  1.00  1.86              
ATOM   1472  CA  PHE A  96      57.273  59.070  46.544  1.00  1.86              
ATOM   1473  HA  PHE A  96      58.356  59.187  46.523  1.00  1.86              
ATOM   1474  CB  PHE A  96      56.806  59.353  47.974  1.00  1.86              
ATOM   1475  HB1 PHE A  96      55.720  59.376  47.939  1.00  1.86              
ATOM   1476  HB2 PHE A  96      57.163  60.331  48.275  1.00  1.86              
ATOM   1477  CG  PHE A  96      57.249  58.377  49.046  1.00  1.86              
ATOM   1478  CD1 PHE A  96      58.611  58.244  49.369  1.00  1.86              
ATOM   1479  HD1 PHE A  96      59.352  58.808  48.822  1.00  1.86              
ATOM   1480  CE1 PHE A  96      59.006  57.418  50.437  1.00  1.86              
ATOM   1481  HE1 PHE A  96      60.050  57.337  50.708  1.00  1.86              
ATOM   1482  CZ  PHE A  96      58.039  56.711  51.173  1.00  1.86              
ATOM   1483  HZ  PHE A  96      58.348  56.070  51.987  1.00  1.86              
ATOM   1484  CE2 PHE A  96      56.679  56.817  50.832  1.00  1.86              
ATOM   1485  HE2 PHE A  96      55.939  56.261  51.389  1.00  1.86              
ATOM   1486  CD2 PHE A  96      56.288  57.657  49.777  1.00  1.86              
ATOM   1487  HD2 PHE A  96      55.237  57.759  49.533  1.00  1.86              
ATOM   1488  C   PHE A  96      56.963  57.607  46.192  1.00  1.86              
ATOM   1489  O   PHE A  96      55.864  57.091  46.419  1.00  1.86              
ATOM   1490  N   THR A  97      58.009  56.897  45.768  1.00  1.22              
ATOM   1491  H   THR A  97      58.837  57.392  45.467  1.00  1.22              
ATOM   1492  CA  THR A  97      58.056  55.435  45.725  1.00  1.22              
ATOM   1493  HA  THR A  97      57.039  55.049  45.649  1.00  1.22              
ATOM   1494  CB  THR A  97      58.831  54.926  44.494  1.00  1.22              
ATOM   1495  HB  THR A  97      58.990  53.851  44.597  1.00  1.22              
ATOM   1496  CG2 THR A  97      58.046  55.176  43.208  1.00  1.22              
ATOM   1497 1HG2 THR A  97      58.615  54.804  42.357  1.00  1.22              
ATOM   1498 2HG2 THR A  97      57.088  54.661  43.249  1.00  1.22              
ATOM   1499 3HG2 THR A  97      57.876  56.245  43.073  1.00  1.22              
ATOM   1500  OG1 THR A  97      60.081  55.563  44.351  1.00  1.22              
ATOM   1501  HG1 THR A  97      60.732  55.146  44.934  1.00  1.22              
ATOM   1502  C   THR A  97      58.690  54.875  46.992  1.00  1.22              
ATOM   1503  O   THR A  97      59.911  54.952  47.215  1.00  1.22              
ATOM   1504  N   GLY A  98      57.832  54.313  47.846  1.00  1.27              
ATOM   1505  H   GLY A  98      56.838  54.271  47.634  1.00  1.27              
ATOM   1506  CA  GLY A  98      58.300  53.934  49.177  1.00  1.27              
ATOM   1507  HA1 GLY A  98      58.713  54.812  49.663  1.00  1.27              
ATOM   1508  HA2 GLY A  98      59.113  53.220  49.097  1.00  1.27              
ATOM   1509  C   GLY A  98      57.213  53.351  50.057  1.00  1.27              
ATOM   1510  O   GLY A  98      56.103  53.044  49.615  1.00  1.27              
ATOM   1511  N   CYS A  99      57.533  53.185  51.333  1.00  0.96              
ATOM   1512  H   CYS A  99      58.490  53.370  51.619  1.00  0.96              
ATOM   1513  CA  CYS A  99      56.575  52.731  52.329  1.00  0.96              
ATOM   1514  HA  CYS A  99      55.597  53.105  52.042  1.00  0.96              
ATOM   1515  CB  CYS A  99      56.547  51.194  52.313  1.00  0.96              
ATOM   1516  HB1 CYS A  99      57.450  50.813  52.794  1.00  0.96              
ATOM   1517  HB2 CYS A  99      56.546  50.855  51.277  1.00  0.96              
ATOM   1518  SG  CYS A  99      55.095  50.481  53.125  1.00  0.96              
ATOM   1519  C   CYS A  99      56.877  53.273  53.720  1.00  0.96              
ATOM   1520  O   CYS A  99      58.018  53.260  54.177  1.00  0.96              
ATOM   1521  N   VAL A 100      55.825  53.752  54.382  1.00  0.65              
ATOM   1522  H   VAL A 100      54.904  53.656  53.961  1.00  0.65              
ATOM   1523  CA  VAL A 100      55.889  54.318  55.725  1.00  0.65              
ATOM   1524  HA  VAL A 100      56.920  54.591  55.962  1.00  0.65              
ATOM   1525  CB  VAL A 100      55.031  55.604  55.820  1.00  0.65              
ATOM   1526  HB  VAL A 100      54.003  55.357  55.576  1.00  0.65              
ATOM   1527  CG1 VAL A 100      55.058  56.208  57.230  1.00  0.65              
ATOM   1528 1HG1 VAL A 100      54.476  57.130  57.255  1.00  0.65              
ATOM   1529 2HG1 VAL A 100      54.640  55.512  57.956  1.00  0.65              
ATOM   1530 3HG1 VAL A 100      56.083  56.436  57.521  1.00  0.65              
ATOM   1531  CG2 VAL A 100      55.475  56.688  54.835  1.00  0.65              
ATOM   1532 1HG2 VAL A 100      54.777  57.525  54.865  1.00  0.65              
ATOM   1533 2HG2 VAL A 100      56.467  57.052  55.094  1.00  0.65              
ATOM   1534 3HG2 VAL A 100      55.495  56.302  53.817  1.00  0.65              
ATOM   1535  C   VAL A 100      55.426  53.263  56.702  1.00  0.65              
ATOM   1536  O   VAL A 100      54.267  52.817  56.659  1.00  0.65              
ATOM   1537  N   ILE A 101      56.325  52.876  57.599  1.00  0.65              
ATOM   1538  H   ILE A 101      57.257  53.283  57.581  1.00  0.65              
ATOM   1539  CA  ILE A 101      56.055  51.869  58.620  1.00  0.65              
ATOM   1540  HA  ILE A 101      55.023  51.532  58.529  1.00  0.65              
ATOM   1541  CB  ILE A 101      56.944  50.620  58.411  1.00  0.65              
ATOM   1542  HB  ILE A 101      57.991  50.924  58.459  1.00  0.65              
ATOM   1543  CG2 ILE A 101      56.660  49.593  59.524  1.00  0.65              
ATOM   1544 1HG2 ILE A 101      57.276  48.704  59.397  1.00  0.65              
ATOM   1545 2HG2 ILE A 101      56.898  50.009  60.502  1.00  0.65              
ATOM   1546 3HG2 ILE A 101      55.611  49.293  59.507  1.00  0.65              
ATOM   1547  CG1 ILE A 101      56.663  49.982  57.025  1.00  0.65              
ATOM   1548 1HG1 ILE A 101      56.687  50.747  56.250  1.00  0.65              
ATOM   1549 2HG1 ILE A 101      55.663  49.548  57.025  1.00  0.65              
ATOM   1550  CD1 ILE A 101      57.668  48.908  56.590  1.00  0.65              
ATOM   1551  HD1 ILE A 101      57.365  48.510  55.621  1.00  0.65              
ATOM   1552  HD2 ILE A 101      58.656  49.351  56.489  1.00  0.65              
ATOM   1553  HD3 ILE A 101      57.706  48.090  57.306  1.00  0.65              
ATOM   1554  C   ILE A 101      56.191  52.526  59.979  1.00  0.65              
ATOM   1555  O   ILE A 101      57.159  53.235  60.243  1.00  0.65              
ATOM   1556  N   ALA A 102      55.197  52.325  60.836  1.00  0.75              
ATOM   1557  H   ALA A 102      54.429  51.718  60.572  1.00  0.75              
ATOM   1558  CA  ALA A 102      55.228  52.857  62.184  1.00  0.75              
ATOM   1559  HA  ALA A 102      56.267  52.995  62.476  1.00  0.75              
ATOM   1560  CB  ALA A 102      54.532  54.224  62.211  1.00  0.75              
ATOM   1561  HB1 ALA A 102      54.728  54.705  63.170  1.00  0.75              
ATOM   1562  HB2 ALA A 102      54.911  54.850  61.403  1.00  0.75              
ATOM   1563  HB3 ALA A 102      53.459  54.108  62.109  1.00  0.75              
ATOM   1564  C   ALA A 102      54.589  51.915  63.189  1.00  0.75              
ATOM   1565  O   ALA A 102      53.569  51.269  62.908  1.00  0.75              
ATOM   1566  N   TRP A 103      55.157  51.890  64.391  1.00  0.99              
ATOM   1567  H   TRP A 103      55.966  52.479  64.573  1.00  0.99              
ATOM   1568  CA  TRP A 103      54.560  51.198  65.515  1.00  0.99              
ATOM   1569  HA  TRP A 103      53.495  51.120  65.308  1.00  0.99              
ATOM   1570  CB  TRP A 103      55.070  49.764  65.655  1.00  0.99              
ATOM   1571  HB1 TRP A 103      55.136  49.328  64.666  1.00  0.99              
ATOM   1572  HB2 TRP A 103      54.327  49.191  66.213  1.00  0.99              
ATOM   1573  CG  TRP A 103      56.391  49.566  66.319  1.00  0.99              
ATOM   1574  CD1 TRP A 103      56.575  48.975  67.519  1.00  0.99              
ATOM   1575  HD1 TRP A 103      55.778  48.599  68.155  1.00  0.99              
ATOM   1576  NE1 TRP A 103      57.925  48.888  67.787  1.00  0.99              
ATOM   1577  HE1 TRP A 103      58.298  48.431  68.605  1.00  0.99              
ATOM   1578  CE2 TRP A 103      58.679  49.442  66.773  1.00  0.99              
ATOM   1579  CZ2 TRP A 103      60.059  49.581  66.569  1.00  0.99              
ATOM   1580  HZ2 TRP A 103      60.761  49.182  67.293  1.00  0.99              
ATOM   1581  CH2 TRP A 103      60.515  50.203  65.393  1.00  0.99              
ATOM   1582  HH2 TRP A 103      61.576  50.297  65.223  1.00  0.99              
ATOM   1583  CZ3 TRP A 103      59.596  50.668  64.438  1.00  0.99              
ATOM   1584  HZ3 TRP A 103      59.953  51.127  63.534  1.00  0.99              
ATOM   1585  CE3 TRP A 103      58.216  50.504  64.645  1.00  0.99              
ATOM   1586  HE3 TRP A 103      57.526  50.836  63.881  1.00  0.99              
ATOM   1587  CD2 TRP A 103      57.721  49.894  65.819  1.00  0.99              
ATOM   1588  C   TRP A 103      54.657  51.986  66.820  1.00  0.99              
ATOM   1589  O   TRP A 103      55.589  52.764  67.077  1.00  0.99              
ATOM   1590  N   ASN A 104      53.612  51.780  67.618  1.00  1.09              
ATOM   1591  H   ASN A 104      52.902  51.124  67.323  1.00  1.09              
ATOM   1592  CA  ASN A 104      53.501  52.320  68.952  1.00  1.09              
ATOM   1593  HA  ASN A 104      53.577  53.410  68.898  1.00  1.09              
ATOM   1594  CB  ASN A 104      52.107  51.954  69.506  1.00  1.09              
ATOM   1595  HB1 ASN A 104      52.058  50.877  69.656  1.00  1.09              
ATOM   1596  HB2 ASN A 104      51.350  52.218  68.774  1.00  1.09              
ATOM   1597  CG  ASN A 104      51.790  52.623  70.833  1.00  1.09              
ATOM   1598  OD1 ASN A 104      52.465  52.405  71.821  1.00  1.09              
ATOM   1599  ND2 ASN A 104      50.760  53.436  70.911  1.00  1.09              
ATOM   1600 1HD2 ASN A 104      50.219  53.680  70.097  1.00  1.09              
ATOM   1601 2HD2 ASN A 104      50.535  53.831  71.817  1.00  1.09              
ATOM   1602  C   ASN A 104      54.637  51.790  69.829  1.00  1.09              
ATOM   1603  O   ASN A 104      54.927  50.593  69.835  1.00  1.09              
ATOM   1604  N   SER A 105      55.256  52.687  70.582  1.00  1.20              
ATOM   1605  H   SER A 105      55.005  53.667  70.492  1.00  1.20              
ATOM   1606  CA  SER A 105      56.440  52.379  71.379  1.00  1.20              
ATOM   1607  HA  SER A 105      56.539  51.300  71.487  1.00  1.20              
ATOM   1608  CB  SER A 105      57.681  52.878  70.626  1.00  1.20              
ATOM   1609  HB1 SER A 105      57.819  52.262  69.735  1.00  1.20              
ATOM   1610  HB2 SER A 105      58.562  52.771  71.258  1.00  1.20              
ATOM   1611  OG  SER A 105      57.539  54.224  70.223  1.00  1.20              
ATOM   1612  HG  SER A 105      58.383  54.680  70.465  1.00  1.20              
ATOM   1613  C   SER A 105      56.312  52.939  72.785  1.00  1.20              
ATOM   1614  O   SER A 105      57.281  53.408  73.383  1.00  1.20              
ATOM   1615  N   ASN A 106      55.082  52.885  73.321  1.00  1.59              
ATOM   1616  H   ASN A 106      54.314  52.554  72.741  1.00  1.59              
ATOM   1617  CA  ASN A 106      54.762  53.431  74.632  1.00  1.59              
ATOM   1618  HA  ASN A 106      54.917  54.507  74.551  1.00  1.59              
ATOM   1619  CB  ASN A 106      53.278  53.183  74.954  1.00  1.59              
ATOM   1620  HB1 ASN A 106      53.123  52.148  75.255  1.00  1.59              
ATOM   1621  HB2 ASN A 106      52.674  53.385  74.073  1.00  1.59              
ATOM   1622  CG  ASN A 106      52.762  54.120  76.029  1.00  1.59              
ATOM   1623  OD1 ASN A 106      53.385  55.118  76.348  1.00  1.59              
ATOM   1624  ND2 ASN A 106      51.600  53.848  76.577  1.00  1.59              
ATOM   1625 1HD2 ASN A 106      51.057  53.068  76.251  1.00  1.59              
ATOM   1626 2HD2 ASN A 106      51.247  54.471  77.295  1.00  1.59              
ATOM   1627  C   ASN A 106      55.757  52.954  75.707  1.00  1.59              
ATOM   1628  O   ASN A 106      56.431  53.753  76.352  1.00  1.59              
ATOM   1629  N   ASN A 107      55.979  51.642  75.768  1.00  1.78              
ATOM   1630  H   ASN A 107      55.422  51.045  75.169  1.00  1.78              
ATOM   1631  CA  ASN A 107      56.969  50.991  76.626  1.00  1.78              
ATOM   1632  HA  ASN A 107      57.013  51.547  77.565  1.00  1.78              
ATOM   1633  CB  ASN A 107      56.434  49.581  76.949  1.00  1.78              
ATOM   1634  HB1 ASN A 107      55.482  49.669  77.472  1.00  1.78              
ATOM   1635  HB2 ASN A 107      57.131  49.059  77.607  1.00  1.78              
ATOM   1636  CG  ASN A 107      56.214  48.772  75.690  1.00  1.78              
ATOM   1637  OD1 ASN A 107      55.130  48.748  75.142  1.00  1.78              
ATOM   1638  ND2 ASN A 107      57.241  48.166  75.144  1.00  1.78              
ATOM   1639 1HD2 ASN A 107      58.166  48.372  75.507  1.00  1.78              
ATOM   1640 2HD2 ASN A 107      57.090  47.696  74.271  1.00  1.78              
ATOM   1641  C   ASN A 107      58.423  50.969  76.095  1.00  1.78              
ATOM   1642  O   ASN A 107      59.119  49.958  76.206  1.00  1.78              
ATOM   1643  N   LEU A 108      58.884  52.067  75.504  1.00  1.64              
ATOM   1644  H   LEU A 108      58.261  52.863  75.447  1.00  1.64              
ATOM   1645  CA  LEU A 108      60.280  52.251  75.086  1.00  1.64              
ATOM   1646  HA  LEU A 108      60.934  51.726  75.781  1.00  1.64              
ATOM   1647  CB  LEU A 108      60.452  51.677  73.659  1.00  1.64              
ATOM   1648  HB1 LEU A 108      60.100  52.413  72.937  1.00  1.64              
ATOM   1649  HB2 LEU A 108      59.812  50.801  73.547  1.00  1.64              
ATOM   1650  CG  LEU A 108      61.876  51.250  73.256  1.00  1.64              
ATOM   1651  HG  LEU A 108      61.853  51.022  72.191  1.00  1.64              
ATOM   1652  CD1 LEU A 108      62.959  52.307  73.473  1.00  1.64              
ATOM   1653 1HD1 LEU A 108      63.866  52.001  72.958  1.00  1.64              
ATOM   1654 2HD1 LEU A 108      62.623  53.271  73.096  1.00  1.64              
ATOM   1655 3HD1 LEU A 108      63.184  52.403  74.535  1.00  1.64              
ATOM   1656  CD2 LEU A 108      62.300  49.982  73.993  1.00  1.64              
ATOM   1657 1HD2 LEU A 108      63.280  49.659  73.646  1.00  1.64              
ATOM   1658 2HD2 LEU A 108      62.345  50.159  75.067  1.00  1.64              
ATOM   1659 3HD2 LEU A 108      61.581  49.187  73.799  1.00  1.64              
ATOM   1660  C   LEU A 108      60.646  53.736  75.118  1.00  1.64              
ATOM   1661  O   LEU A 108      61.680  54.126  75.649  1.00  1.64              
ATOM   1662  N   ASP A 109      59.757  54.563  74.571  1.00  1.46              
ATOM   1663  H   ASP A 109      58.946  54.158  74.115  1.00  1.46              
ATOM   1664  CA  ASP A 109      59.940  55.998  74.441  1.00  1.46              
ATOM   1665  HA  ASP A 109      60.997  56.247  74.526  1.00  1.46              
ATOM   1666  CB  ASP A 109      59.457  56.416  73.040  1.00  1.46              
ATOM   1667  HB1 ASP A 109      59.429  57.504  72.975  1.00  1.46              
ATOM   1668  HB2 ASP A 109      58.451  56.031  72.909  1.00  1.46              
ATOM   1669  CG  ASP A 109      60.321  55.892  71.891  1.00  1.46              
ATOM   1670  OD1 ASP A 109      61.556  56.094  71.938  1.00  1.46              
ATOM   1671  OD2 ASP A 109      59.777  55.247  70.960  1.00  1.46              
ATOM   1672  C   ASP A 109      59.181  56.800  75.501  1.00  1.46              
ATOM   1673  O   ASP A 109      59.523  57.964  75.730  1.00  1.46              
ATOM   1674  N   SER A 110      58.160  56.253  76.170  1.00  1.34              
ATOM   1675  H   SER A 110      57.868  55.304  75.978  1.00  1.34              
ATOM   1676  CA  SER A 110      57.512  56.992  77.254  1.00  1.34              
ATOM   1677  HA  SER A 110      57.558  58.061  77.036  1.00  1.34              
ATOM   1678  CB  SER A 110      56.028  56.664  77.407  1.00  1.34              
ATOM   1679  HB1 SER A 110      55.633  57.250  78.232  1.00  1.34              
ATOM   1680  HB2 SER A 110      55.894  55.613  77.654  1.00  1.34              
ATOM   1681  OG  SER A 110      55.286  57.007  76.260  1.00  1.34              
ATOM   1682  HG  SER A 110      54.581  56.335  76.180  1.00  1.34              
ATOM   1683  C   SER A 110      58.195  56.750  78.584  1.00  1.34              
ATOM   1684  O   SER A 110      58.613  55.643  78.911  1.00  1.34              
ATOM   1685  N   LYS A 111      58.184  57.777  79.433  1.00  1.33              
ATOM   1686  H   LYS A 111      57.811  58.664  79.103  1.00  1.33              
ATOM   1687  CA  LYS A 111      58.582  57.660  80.838  1.00  1.33              
ATOM   1688  HA  LYS A 111      58.627  56.607  81.123  1.00  1.33              
ATOM   1689  CB  LYS A 111      59.973  58.287  81.015  1.00  1.33              
ATOM   1690  HB1 LYS A 111      59.877  59.360  80.858  1.00  1.33              
ATOM   1691  HB2 LYS A 111      60.650  57.885  80.258  1.00  1.33              
ATOM   1692  CG  LYS A 111      60.579  58.011  82.405  1.00  1.33              
ATOM   1693  HG1 LYS A 111      60.811  56.947  82.478  1.00  1.33              
ATOM   1694  HG2 LYS A 111      59.855  58.242  83.179  1.00  1.33              
ATOM   1695  CD  LYS A 111      61.860  58.817  82.687  1.00  1.33              
ATOM   1696  HD1 LYS A 111      62.635  58.470  82.001  1.00  1.33              
ATOM   1697  HD2 LYS A 111      62.195  58.594  83.702  1.00  1.33              
ATOM   1698  CE  LYS A 111      61.701  60.336  82.519  1.00  1.33              
ATOM   1699  HE1 LYS A 111      61.421  60.539  81.483  1.00  1.33              
ATOM   1700  HE2 LYS A 111      62.664  60.820  82.696  1.00  1.33              
ATOM   1701  NZ  LYS A 111      60.674  60.922  83.416  1.00  1.33              
ATOM   1702  HZ1 LYS A 111      61.033  61.107  84.339  1.00  1.33              
ATOM   1703  HZ2 LYS A 111      60.304  61.772  82.998  1.00  1.33              
ATOM   1704  HZ3 LYS A 111      59.862  60.315  83.509  1.00  1.33              
ATOM   1705  C   LYS A 111      57.538  58.367  81.693  1.00  1.33              
ATOM   1706  O   LYS A 111      57.108  59.473  81.385  1.00  1.33              
ATOM   1707  N   VAL A 112      57.163  57.729  82.802  1.00  1.47              
ATOM   1708  H   VAL A 112      57.543  56.813  82.983  1.00  1.47              
ATOM   1709  CA  VAL A 112      56.386  58.385  83.864  1.00  1.47              
ATOM   1710  HA  VAL A 112      55.407  58.636  83.454  1.00  1.47              
ATOM   1711  CB  VAL A 112      56.143  57.451  85.066  1.00  1.47              
ATOM   1712  HB  VAL A 112      55.629  58.022  85.840  1.00  1.47              
ATOM   1713  CG1 VAL A 112      55.221  56.297  84.651  1.00  1.47              
ATOM   1714 1HG1 VAL A 112      54.980  55.692  85.524  1.00  1.47              
ATOM   1715 2HG1 VAL A 112      54.292  56.696  84.243  1.00  1.47              
ATOM   1716 3HG1 VAL A 112      55.704  55.665  83.907  1.00  1.47              
ATOM   1717  CG2 VAL A 112      57.428  56.873  85.673  1.00  1.47              
ATOM   1718 1HG2 VAL A 112      57.178  56.286  86.558  1.00  1.47              
ATOM   1719 2HG2 VAL A 112      57.939  56.227  84.959  1.00  1.47              
ATOM   1720 3HG2 VAL A 112      58.096  57.677  85.982  1.00  1.47              
ATOM   1721  C   VAL A 112      57.041  59.703  84.283  1.00  1.47              
ATOM   1722  O   VAL A 112      58.270  59.829  84.290  1.00  1.47              
ATOM   1723  N   GLY A 113      56.231  60.723  84.568  1.00  1.54              
ATOM   1724  H   GLY A 113      55.230  60.571  84.571  1.00  1.54              
ATOM   1725  CA  GLY A 113      56.730  62.089  84.776  1.00  1.54              
ATOM   1726  HA1 GLY A 113      57.598  62.062  85.436  1.00  1.54              
ATOM   1727  HA2 GLY A 113      55.952  62.667  85.276  1.00  1.54              
ATOM   1728  C   GLY A 113      57.121  62.853  83.505  1.00  1.54              
ATOM   1729  O   GLY A 113      57.694  63.933  83.605  1.00  1.54              
ATOM   1730  N   GLY A 114      56.847  62.300  82.320  1.00  1.68              
ATOM   1731  H   GLY A 114      56.495  61.352  82.297  1.00  1.68              
ATOM   1732  CA  GLY A 114      57.154  62.914  81.028  1.00  1.68              
ATOM   1733  HA1 GLY A 114      57.182  63.998  81.116  1.00  1.68              
ATOM   1734  HA2 GLY A 114      56.365  62.657  80.324  1.00  1.68              
ATOM   1735  C   GLY A 114      58.483  62.432  80.449  1.00  1.68              
ATOM   1736  O   GLY A 114      59.396  62.079  81.205  1.00  1.68              
ATOM   1737  N   ASN A 115      58.635  62.488  79.120  1.00  1.61              
ATOM   1738  H   ASN A 115      57.847  62.698  78.524  1.00  1.61              
ATOM   1739  CA  ASN A 115      59.923  62.276  78.482  1.00  1.61              
ATOM   1740  HA  ASN A 115      60.730  62.448  79.196  1.00  1.61              
ATOM   1741  CB  ASN A 115      60.085  60.857  77.902  1.00  1.61              
ATOM   1742  HB1 ASN A 115      59.260  60.637  77.226  1.00  1.61              
ATOM   1743  HB2 ASN A 115      60.082  60.117  78.699  1.00  1.61              
ATOM   1744  CG  ASN A 115      61.395  60.741  77.131  1.00  1.61              
ATOM   1745  OD1 ASN A 115      62.338  61.489  77.351  1.00  1.61              
ATOM   1746  ND2 ASN A 115      61.504  59.837  76.196  1.00  1.61              
ATOM   1747 1HD2 ASN A 115      60.726  59.206  75.994  1.00  1.61              
ATOM   1748 2HD2 ASN A 115      62.396  59.722  75.763  1.00  1.61              
ATOM   1749  C   ASN A 115      59.997  63.316  77.395  1.00  1.61              
ATOM   1750  O   ASN A 115      59.282  63.204  76.403  1.00  1.61              
ATOM   1751  N   TYR A 116      60.855  64.296  77.669  1.00  1.83              
ATOM   1752  H   TYR A 116      61.348  64.230  78.543  1.00  1.83              
ATOM   1753  CA  TYR A 116      61.016  65.554  76.956  1.00  1.83              
ATOM   1754  HA  TYR A 116      60.144  65.703  76.322  1.00  1.83              
ATOM   1755  CB  TYR A 116      61.053  66.671  78.014  1.00  1.83              
ATOM   1756  HB1 TYR A 116      61.171  67.638  77.527  1.00  1.83              
ATOM   1757  HB2 TYR A 116      61.930  66.525  78.647  1.00  1.83              
ATOM   1758  CG  TYR A 116      59.801  66.720  78.875  1.00  1.83              
ATOM   1759  CD1 TYR A 116      58.566  67.062  78.292  1.00  1.83              
ATOM   1760  HD1 TYR A 116      58.517  67.302  77.238  1.00  1.83              
ATOM   1761  CE1 TYR A 116      57.398  67.089  79.078  1.00  1.83              
ATOM   1762  HE1 TYR A 116      56.448  67.363  78.648  1.00  1.83              
ATOM   1763  CZ  TYR A 116      57.459  66.756  80.445  1.00  1.83              
ATOM   1764  OH  TYR A 116      56.325  66.764  81.191  1.00  1.83              
ATOM   1765  HH  TYR A 116      56.500  66.575  82.115  1.00  1.83              
ATOM   1766  CE2 TYR A 116      58.693  66.397  81.031  1.00  1.83              
ATOM   1767  HE2 TYR A 116      58.739  66.142  82.080  1.00  1.83              
ATOM   1768  CD2 TYR A 116      59.863  66.385  80.244  1.00  1.83              
ATOM   1769  HD2 TYR A 116      60.810  66.132  80.700  1.00  1.83              
ATOM   1770  C   TYR A 116      62.250  65.553  76.036  1.00  1.83              
ATOM   1771  O   TYR A 116      62.580  66.570  75.431  1.00  1.83              
ATOM   1772  N   ASN A 117      62.950  64.409  75.935  1.00  1.79              
ATOM   1773  H   ASN A 117      62.585  63.597  76.419  1.00  1.79              
ATOM   1774  CA  ASN A 117      64.139  64.222  75.091  1.00  1.79              
ATOM   1775  HA  ASN A 117      64.936  64.905  75.393  1.00  1.79              
ATOM   1776  CB  ASN A 117      64.602  62.753  75.224  1.00  1.79              
ATOM   1777  HB1 ASN A 117      65.181  62.507  74.332  1.00  1.79              
ATOM   1778  HB2 ASN A 117      63.732  62.097  75.231  1.00  1.79              
ATOM   1779  CG  ASN A 117      65.492  62.385  76.399  1.00  1.79              
ATOM   1780  OD1 ASN A 117      66.164  61.363  76.329  1.00  1.79              
ATOM   1781  ND2 ASN A 117      65.555  63.164  77.458  1.00  1.79              
ATOM   1782 1HD2 ASN A 117      65.008  64.005  77.509  1.00  1.79              
ATOM   1783 2HD2 ASN A 117      66.195  62.896  78.183  1.00  1.79              
ATOM   1784  C   ASN A 117      63.878  64.474  73.599  1.00  1.79              
ATOM   1785  O   ASN A 117      64.764  64.927  72.873  1.00  1.79              
ATOM   1786  N   TYR A 118      62.691  64.076  73.146  1.00  1.60              
ATOM   1787  H   TYR A 118      61.998  63.767  73.810  1.00  1.60              
ATOM   1788  CA  TYR A 118      62.290  64.174  71.757  1.00  1.60              
ATOM   1789  HA  TYR A 118      63.157  63.987  71.130  1.00  1.60              
ATOM   1790  CB  TYR A 118      61.228  63.102  71.477  1.00  1.60              
ATOM   1791  HB1 TYR A 118      60.733  63.329  70.534  1.00  1.60              
ATOM   1792  HB2 TYR A 118      60.475  63.100  72.267  1.00  1.60              
ATOM   1793  CG  TYR A 118      61.860  61.739  71.341  1.00  1.60              
ATOM   1794  CD1 TYR A 118      61.717  60.739  72.323  1.00  1.60              
ATOM   1795  HD1 TYR A 118      61.066  60.901  73.164  1.00  1.60              
ATOM   1796  CE1 TYR A 118      62.443  59.535  72.206  1.00  1.60              
ATOM   1797  HE1 TYR A 118      62.322  58.739  72.936  1.00  1.60              
ATOM   1798  CZ  TYR A 118      63.336  59.358  71.128  1.00  1.60              
ATOM   1799  OH  TYR A 118      64.200  58.309  71.090  1.00  1.60              
ATOM   1800  HH  TYR A 118      64.709  58.362  70.260  1.00  1.60              
ATOM   1801  CE2 TYR A 118      63.436  60.348  70.131  1.00  1.60              
ATOM   1802  HE2 TYR A 118      64.105  60.226  69.299  1.00  1.60              
ATOM   1803  CD2 TYR A 118      62.688  61.524  70.230  1.00  1.60              
ATOM   1804  HD2 TYR A 118      62.788  62.291  69.473  1.00  1.60              
ATOM   1805  C   TYR A 118      61.769  65.568  71.473  1.00  1.60              
ATOM   1806  O   TYR A 118      60.917  66.080  72.193  1.00  1.60              
ATOM   1807  N   LEU A 119      62.269  66.145  70.385  1.00  1.40              
ATOM   1808  H   LEU A 119      62.899  65.604  69.811  1.00  1.40              
ATOM   1809  CA  LEU A 119      61.959  67.505  69.963  1.00  1.40              
ATOM   1810  HA  LEU A 119      61.227  67.937  70.642  1.00  1.40              
ATOM   1811  CB  LEU A 119      63.227  68.381  69.979  1.00  1.40              
ATOM   1812  HB1 LEU A 119      62.927  69.396  69.714  1.00  1.40              
ATOM   1813  HB2 LEU A 119      63.893  68.022  69.198  1.00  1.40              
ATOM   1814  CG  LEU A 119      64.032  68.447  71.287  1.00  1.40              
ATOM   1815  HG  LEU A 119      64.500  67.483  71.474  1.00  1.40              
ATOM   1816  CD1 LEU A 119      65.133  69.495  71.108  1.00  1.40              
ATOM   1817 1HD1 LEU A 119      65.767  69.517  71.994  1.00  1.40              
ATOM   1818 2HD1 LEU A 119      65.749  69.248  70.245  1.00  1.40              
ATOM   1819 3HD1 LEU A 119      64.689  70.479  70.960  1.00  1.40              
ATOM   1820  CD2 LEU A 119      63.202  68.843  72.504  1.00  1.40              
ATOM   1821 1HD2 LEU A 119      63.855  69.013  73.359  1.00  1.40              
ATOM   1822 2HD2 LEU A 119      62.639  69.750  72.295  1.00  1.40              
ATOM   1823 3HD2 LEU A 119      62.522  68.036  72.761  1.00  1.40              
ATOM   1824  C   LEU A 119      61.365  67.497  68.560  1.00  1.40              
ATOM   1825  O   LEU A 119      61.664  66.620  67.746  1.00  1.40              
ATOM   1826  N   TYR A 120      60.597  68.532  68.245  1.00  1.23              
ATOM   1827  H   TYR A 120      60.405  69.229  68.962  1.00  1.23              
ATOM   1828  CA  TYR A 120      60.172  68.828  66.886  1.00  1.23              
ATOM   1829  HA  TYR A 120      60.924  68.429  66.207  1.00  1.23              
ATOM   1830  CB  TYR A 120      58.861  68.088  66.571  1.00  1.23              
ATOM   1831  HB1 TYR A 120      58.878  67.103  67.038  1.00  1.23              
ATOM   1832  HB2 TYR A 120      58.819  67.915  65.499  1.00  1.23              
ATOM   1833  CG  TYR A 120      57.586  68.798  66.957  1.00  1.23              
ATOM   1834  CD1 TYR A 120      56.975  68.560  68.201  1.00  1.23              
ATOM   1835  HD1 TYR A 120      57.421  67.860  68.897  1.00  1.23              
ATOM   1836  CE1 TYR A 120      55.794  69.245  68.542  1.00  1.23              
ATOM   1837  HE1 TYR A 120      55.327  69.069  69.499  1.00  1.23              
ATOM   1838  CZ  TYR A 120      55.227  70.165  67.631  1.00  1.23              
ATOM   1839  OH  TYR A 120      54.096  70.843  67.941  1.00  1.23              
ATOM   1840  HH  TYR A 120      54.154  71.138  68.870  1.00  1.23              
ATOM   1841  CE2 TYR A 120      55.838  70.387  66.383  1.00  1.23              
ATOM   1842  HE2 TYR A 120      55.452  71.143  65.721  1.00  1.23              
ATOM   1843  CD2 TYR A 120      57.017  69.708  66.049  1.00  1.23              
ATOM   1844  HD2 TYR A 120      57.514  69.916  65.114  1.00  1.23              
ATOM   1845  C   TYR A 120      60.107  70.333  66.647  1.00  1.23              
ATOM   1846  O   TYR A 120      59.773  71.122  67.534  1.00  1.23              
ATOM   1847  N   ARG A 121      60.485  70.733  65.434  1.00  1.12              
ATOM   1848  H   ARG A 121      60.590  70.031  64.707  1.00  1.12              
ATOM   1849  CA  ARG A 121      60.614  72.131  65.061  1.00  1.12              
ATOM   1850  HA  ARG A 121      60.856  72.653  65.980  1.00  1.12              
ATOM   1851  CB  ARG A 121      61.862  72.306  64.153  1.00  1.12              
ATOM   1852  HB1 ARG A 121      62.698  71.892  64.713  1.00  1.12              
ATOM   1853  HB2 ARG A 121      62.069  73.366  64.034  1.00  1.12              
ATOM   1854  CG  ARG A 121      61.871  71.623  62.767  1.00  1.12              
ATOM   1855  HG1 ARG A 121      61.181  72.145  62.115  1.00  1.12              
ATOM   1856  HG2 ARG A 121      61.490  70.616  62.880  1.00  1.12              
ATOM   1857  CD  ARG A 121      63.236  71.480  62.048  1.00  1.12              
ATOM   1858  HD1 ARG A 121      63.041  71.091  61.047  1.00  1.12              
ATOM   1859  HD2 ARG A 121      63.861  70.742  62.532  1.00  1.12              
ATOM   1860  NE  ARG A 121      64.032  72.707  61.896  1.00  1.12              
ATOM   1861  HE  ARG A 121      64.108  73.089  60.958  1.00  1.12              
ATOM   1862  CZ  ARG A 121      64.896  73.250  62.733  1.00  1.12              
ATOM   1863  NH1 ARG A 121      65.063  72.887  63.969  1.00  1.12              
ATOM   1864 1HH1 ARG A 121      64.527  72.128  64.327  1.00  1.12              
ATOM   1865 2HH1 ARG A 121      65.826  73.317  64.480  1.00  1.12              
ATOM   1866  NH2 ARG A 121      65.688  74.185  62.318  1.00  1.12              
ATOM   1867 1HH2 ARG A 121      65.700  74.350  61.310  1.00  1.12              
ATOM   1868 2HH2 ARG A 121      66.407  74.504  62.942  1.00  1.12              
ATOM   1869  C   ARG A 121      59.263  72.694  64.609  1.00  1.12              
ATOM   1870  O   ARG A 121      58.524  72.025  63.893  1.00  1.12              
ATOM   1871  N   LEU A 122      58.884  73.867  65.104  1.00  1.54              
ATOM   1872  H   LEU A 122      59.552  74.322  65.713  1.00  1.54              
ATOM   1873  CA  LEU A 122      57.516  74.398  65.044  1.00  1.54              
ATOM   1874  HA  LEU A 122      56.862  73.642  64.612  1.00  1.54              
ATOM   1875  CB  LEU A 122      57.064  74.656  66.494  1.00  1.54              
ATOM   1876  HB1 LEU A 122      57.712  75.420  66.929  1.00  1.54              
ATOM   1877  HB2 LEU A 122      57.199  73.735  67.068  1.00  1.54              
ATOM   1878  CG  LEU A 122      55.603  75.122  66.664  1.00  1.54              
ATOM   1879  HG  LEU A 122      55.456  76.059  66.131  1.00  1.54              
ATOM   1880  CD1 LEU A 122      54.590  74.097  66.150  1.00  1.54              
ATOM   1881 1HD1 LEU A 122      53.582  74.457  66.352  1.00  1.54              
ATOM   1882 2HD1 LEU A 122      54.705  73.970  65.075  1.00  1.54              
ATOM   1883 3HD1 LEU A 122      54.739  73.151  66.665  1.00  1.54              
ATOM   1884  CD2 LEU A 122      55.329  75.360  68.147  1.00  1.54              
ATOM   1885 1HD2 LEU A 122      54.313  75.728  68.280  1.00  1.54              
ATOM   1886 2HD2 LEU A 122      55.443  74.434  68.711  1.00  1.54              
ATOM   1887 3HD2 LEU A 122      56.020  76.108  68.535  1.00  1.54              
ATOM   1888  C   LEU A 122      57.381  75.648  64.170  1.00  1.54              
ATOM   1889  O   LEU A 122      56.317  75.865  63.595  1.00  1.54              
ATOM   1890  N   PHE A 123      58.459  76.416  64.005  1.00  1.45              
ATOM   1891  H   PHE A 123      59.292  76.191  64.520  1.00  1.45              
ATOM   1892  CA  PHE A 123      58.468  77.621  63.182  1.00  1.45              
ATOM   1893  HA  PHE A 123      57.574  77.638  62.556  1.00  1.45              
ATOM   1894  CB  PHE A 123      58.423  78.866  64.090  1.00  1.45              
ATOM   1895  HB1 PHE A 123      58.217  79.727  63.456  1.00  1.45              
ATOM   1896  HB2 PHE A 123      59.411  79.017  64.525  1.00  1.45              
ATOM   1897  CG  PHE A 123      57.411  78.876  65.223  1.00  1.45              
ATOM   1898  CD1 PHE A 123      56.032  78.838  64.947  1.00  1.45              
ATOM   1899  HD1 PHE A 123      55.685  78.767  63.925  1.00  1.45              
ATOM   1900  CE1 PHE A 123      55.099  78.886  65.998  1.00  1.45              
ATOM   1901  HE1 PHE A 123      54.041  78.864  65.788  1.00  1.45              
ATOM   1902  CZ  PHE A 123      55.545  78.963  67.329  1.00  1.45              
ATOM   1903  HZ  PHE A 123      54.834  78.998  68.139  1.00  1.45              
ATOM   1904  CE2 PHE A 123      56.921  78.996  67.609  1.00  1.45              
ATOM   1905  HE2 PHE A 123      57.268  79.051  68.633  1.00  1.45              
ATOM   1906  CD2 PHE A 123      57.853  78.965  66.558  1.00  1.45              
ATOM   1907  HD2 PHE A 123      58.908  79.024  66.788  1.00  1.45              
ATOM   1908  C   PHE A 123      59.695  77.740  62.272  1.00  1.45              
ATOM   1909  O   PHE A 123      60.828  77.765  62.751  1.00  1.45              
ATOM   1910  N   ARG A 124      59.460  77.887  60.964  1.00  1.51              
ATOM   1911  H   ARG A 124      58.501  77.906  60.651  1.00  1.51              
ATOM   1912  CA  ARG A 124      60.486  78.233  59.971  1.00  1.51              
ATOM   1913  HA  ARG A 124      61.407  78.503  60.492  1.00  1.51              
ATOM   1914  CB  ARG A 124      60.788  77.075  59.002  1.00  1.51              
ATOM   1915  HB1 ARG A 124      60.133  77.182  58.147  1.00  1.51              
ATOM   1916  HB2 ARG A 124      60.476  76.165  59.481  1.00  1.51              
ATOM   1917  CG  ARG A 124      62.271  76.984  58.545  1.00  1.51              
ATOM   1918  HG1 ARG A 124      62.889  76.739  59.409  1.00  1.51              
ATOM   1919  HG2 ARG A 124      62.616  77.951  58.186  1.00  1.51              
ATOM   1920  CD  ARG A 124      62.528  75.964  57.413  1.00  1.51              
ATOM   1921  HD1 ARG A 124      62.221  76.415  56.474  1.00  1.51              
ATOM   1922  HD2 ARG A 124      61.921  75.074  57.578  1.00  1.51              
ATOM   1923  NE  ARG A 124      63.951  75.566  57.291  1.00  1.51              
ATOM   1924  HE  ARG A 124      64.510  75.566  58.137  1.00  1.51              
ATOM   1925  CZ  ARG A 124      64.519  74.956  56.260  1.00  1.51              
ATOM   1926  NH1 ARG A 124      63.900  74.639  55.158  1.00  1.51              
ATOM   1927 1HH1 ARG A 124      62.924  74.855  55.031  1.00  1.51              
ATOM   1928 2HH1 ARG A 124      64.367  73.937  54.594  1.00  1.51              
ATOM   1929  NH2 ARG A 124      65.762  74.592  56.302  1.00  1.51              
ATOM   1930 1HH2 ARG A 124      66.320  74.692  57.155  1.00  1.51              
ATOM   1931 2HH2 ARG A 124      66.123  74.011  55.551  1.00  1.51              
ATOM   1932  C   ARG A 124      60.029  79.432  59.158  1.00  1.51              
ATOM   1933  O   ARG A 124      58.869  79.822  59.177  1.00  1.51              
ATOM   1934  N   LYS A 125      60.955  79.943  58.359  1.00  1.91              
ATOM   1935  H   LYS A 125      61.886  79.570  58.453  1.00  1.91              
ATOM   1936  CA  LYS A 125      60.764  81.055  57.429  1.00  1.91              
ATOM   1937  HA  LYS A 125      59.827  81.568  57.665  1.00  1.91              
ATOM   1938  CB  LYS A 125      61.939  82.049  57.665  1.00  1.91              
ATOM   1939  HB1 LYS A 125      61.744  82.951  57.083  1.00  1.91              
ATOM   1940  HB2 LYS A 125      62.853  81.594  57.278  1.00  1.91              
ATOM   1941  CG  LYS A 125      62.179  82.453  59.143  1.00  1.91              
ATOM   1942  HG1 LYS A 125      62.373  81.569  59.750  1.00  1.91              
ATOM   1943  HG2 LYS A 125      61.282  82.944  59.522  1.00  1.91              
ATOM   1944  CD  LYS A 125      63.379  83.406  59.311  1.00  1.91              
ATOM   1945  HD1 LYS A 125      63.202  84.285  58.686  1.00  1.91              
ATOM   1946  HD2 LYS A 125      64.292  82.919  58.960  1.00  1.91              
ATOM   1947  CE  LYS A 125      63.579  83.896  60.760  1.00  1.91              
ATOM   1948  HE1 LYS A 125      62.599  84.096  61.200  1.00  1.91              
ATOM   1949  HE2 LYS A 125      64.124  84.843  60.723  1.00  1.91              
ATOM   1950  NZ  LYS A 125      64.350  82.949  61.611  1.00  1.91              
ATOM   1951  HZ1 LYS A 125      64.489  83.239  62.574  1.00  1.91              
ATOM   1952  HZ2 LYS A 125      63.975  81.998  61.641  1.00  1.91              
ATOM   1953  HZ3 LYS A 125      65.284  82.750  61.248  1.00  1.91              
ATOM   1954  C   LYS A 125      60.656  80.616  55.952  1.00  1.91              
ATOM   1955  O   LYS A 125      60.877  81.402  55.041  1.00  1.91              
ATOM   1956  N   SER A 126      60.385  79.327  55.745  1.00  1.92              
ATOM   1957  H   SER A 126      60.174  78.774  56.562  1.00  1.92              
ATOM   1958  CA  SER A 126      60.300  78.601  54.470  1.00  1.92              
ATOM   1959  HA  SER A 126      59.655  79.128  53.768  1.00  1.92              
ATOM   1960  CB  SER A 126      61.710  78.436  53.878  1.00  1.92              
ATOM   1961  HB1 SER A 126      62.388  78.076  54.653  1.00  1.92              
ATOM   1962  HB2 SER A 126      62.066  79.409  53.535  1.00  1.92              
ATOM   1963  OG  SER A 126      61.747  77.523  52.791  1.00  1.92              
ATOM   1964  HG  SER A 126      61.538  76.623  53.106  1.00  1.92              
ATOM   1965  C   SER A 126      59.737  77.210  54.770  1.00  1.92              
ATOM   1966  O   SER A 126      59.960  76.692  55.859  1.00  1.92              
ATOM   1967  N   ASN A 127      59.123  76.529  53.806  1.00  1.68              
ATOM   1968  H   ASN A 127      58.862  76.982  52.940  1.00  1.68              
ATOM   1969  CA  ASN A 127      58.927  75.081  53.914  1.00  1.68              
ATOM   1970  HA  ASN A 127      58.410  74.863  54.852  1.00  1.68              
ATOM   1971  CB  ASN A 127      58.063  74.554  52.748  1.00  1.68              
ATOM   1972  HB1 ASN A 127      57.818  73.506  52.926  1.00  1.68              
ATOM   1973  HB2 ASN A 127      58.631  74.604  51.819  1.00  1.68              
ATOM   1974  CG  ASN A 127      56.767  75.316  52.519  1.00  1.68              
ATOM   1975  OD1 ASN A 127      56.777  76.505  52.250  1.00  1.68              
ATOM   1976  ND2 ASN A 127      55.625  74.674  52.567  1.00  1.68              
ATOM   1977 1HD2 ASN A 127      55.585  73.671  52.767  1.00  1.68              
ATOM   1978 2HD2 ASN A 127      54.795  75.205  52.385  1.00  1.68              
ATOM   1979  C   ASN A 127      60.284  74.338  53.937  1.00  1.68              
ATOM   1980  O   ASN A 127      61.342  74.914  53.640  1.00  1.68              
ATOM   1981  N   LEU A 128      60.244  73.038  54.231  1.00  1.39              
ATOM   1982  H   LEU A 128      59.370  72.668  54.589  1.00  1.39              
ATOM   1983  CA  LEU A 128      61.266  72.094  53.776  1.00  1.39              
ATOM   1984  HA  LEU A 128      62.239  72.549  53.930  1.00  1.39              
ATOM   1985  CB  LEU A 128      61.211  70.789  54.606  1.00  1.39              
ATOM   1986  HB1 LEU A 128      61.944  70.098  54.191  1.00  1.39              
ATOM   1987  HB2 LEU A 128      60.229  70.333  54.476  1.00  1.39              
ATOM   1988  CG  LEU A 128      61.498  70.874  56.117  1.00  1.39              
ATOM   1989  HG  LEU A 128      60.623  71.285  56.616  1.00  1.39              
ATOM   1990  CD1 LEU A 128      61.741  69.458  56.633  1.00  1.39              
ATOM   1991 1HD1 LEU A 128      61.944  69.487  57.700  1.00  1.39              
ATOM   1992 2HD1 LEU A 128      60.862  68.847  56.445  1.00  1.39              
ATOM   1993 3HD1 LEU A 128      62.601  69.009  56.135  1.00  1.39              
ATOM   1994  CD2 LEU A 128      62.712  71.720  56.495  1.00  1.39              
ATOM   1995 1HD2 LEU A 128      62.908  71.632  57.564  1.00  1.39              
ATOM   1996 2HD2 LEU A 128      63.587  71.382  55.944  1.00  1.39              
ATOM   1997 3HD2 LEU A 128      62.497  72.760  56.279  1.00  1.39              
ATOM   1998  C   LEU A 128      61.136  71.762  52.278  1.00  1.39              
ATOM   1999  O   LEU A 128      60.223  72.210  51.587  1.00  1.39              
ATOM   2000  N   LYS A 129      62.067  70.950  51.785  1.00  1.65              
ATOM   2001  H   LYS A 129      62.836  70.733  52.420  1.00  1.65              
ATOM   2002  CA  LYS A 129      62.189  70.446  50.416  1.00  1.65              
ATOM   2003  HA  LYS A 129      61.267  70.631  49.862  1.00  1.65              
ATOM   2004  CB  LYS A 129      63.369  71.169  49.739  1.00  1.65              
ATOM   2005  HB1 LYS A 129      63.558  70.717  48.766  1.00  1.65              
ATOM   2006  HB2 LYS A 129      64.258  71.026  50.354  1.00  1.65              
ATOM   2007  CG  LYS A 129      63.120  72.680  49.538  1.00  1.65              
ATOM   2008  HG1 LYS A 129      62.641  73.108  50.418  1.00  1.65              
ATOM   2009  HG2 LYS A 129      62.428  72.802  48.705  1.00  1.65              
ATOM   2010  CD  LYS A 129      64.395  73.493  49.248  1.00  1.65              
ATOM   2011  HD1 LYS A 129      64.102  74.520  49.023  1.00  1.65              
ATOM   2012  HD2 LYS A 129      64.876  73.086  48.357  1.00  1.65              
ATOM   2013  CE  LYS A 129      65.423  73.515  50.397  1.00  1.65              
ATOM   2014  HE1 LYS A 129      66.257  74.159  50.106  1.00  1.65              
ATOM   2015  HE2 LYS A 129      65.817  72.504  50.534  1.00  1.65              
ATOM   2016  NZ  LYS A 129      64.848  73.987  51.679  1.00  1.65              
ATOM   2017  HZ1 LYS A 129      64.209  73.277  52.048  1.00  1.65              
ATOM   2018  HZ2 LYS A 129      65.554  74.008  52.415  1.00  1.65              
ATOM   2019  HZ3 LYS A 129      64.370  74.870  51.606  1.00  1.65              
ATOM   2020  C   LYS A 129      62.441  68.941  50.524  1.00  1.65              
ATOM   2021  O   LYS A 129      63.415  68.574  51.158  1.00  1.65              
ATOM   2022  N   PRO A 130      61.583  68.075  49.962  1.00  1.63              
ATOM   2023  CD  PRO A 130      60.868  68.273  48.712  1.00  1.63              
ATOM   2024  HD1 PRO A 130      61.566  68.600  47.941  1.00  1.63              
ATOM   2025  HD2 PRO A 130      60.068  69.003  48.830  1.00  1.63              
ATOM   2026  CG  PRO A 130      60.289  66.901  48.347  1.00  1.63              
ATOM   2027  HG1 PRO A 130      60.404  66.685  47.284  1.00  1.63              
ATOM   2028  HG2 PRO A 130      59.233  66.870  48.619  1.00  1.63              
ATOM   2029  CB  PRO A 130      61.072  65.905  49.215  1.00  1.63              
ATOM   2030  HB1 PRO A 130      62.032  65.672  48.752  1.00  1.63              
ATOM   2031  HB2 PRO A 130      60.502  65.005  49.423  1.00  1.63              
ATOM   2032  CA  PRO A 130      61.259  66.747  50.472  1.00  1.63              
ATOM   2033  HA  PRO A 130      60.264  66.846  50.905  1.00  1.63              
ATOM   2034  C   PRO A 130      62.119  66.184  51.635  1.00  1.63              
ATOM   2035  O   PRO A 130      61.884  66.507  52.818  1.00  1.63              
ATOM   2036  N   PHE A 131      63.118  65.377  51.271  1.00  1.79              
ATOM   2037  H   PHE A 131      63.191  65.163  50.292  1.00  1.79              
ATOM   2038  CA  PHE A 131      64.078  64.718  52.164  1.00  1.79              
ATOM   2039  HA  PHE A 131      63.516  64.341  53.022  1.00  1.79              
ATOM   2040  CB  PHE A 131      64.693  63.499  51.442  1.00  1.79              
ATOM   2041  HB1 PHE A 131      65.436  63.043  52.099  1.00  1.79              
ATOM   2042  HB2 PHE A 131      65.223  63.851  50.555  1.00  1.79              
ATOM   2043  CG  PHE A 131      63.729  62.393  51.055  1.00  1.79              
ATOM   2044  CD1 PHE A 131      63.173  61.560  52.048  1.00  1.79              
ATOM   2045  HD1 PHE A 131      63.396  61.728  53.092  1.00  1.79              
ATOM   2046  CE1 PHE A 131      62.329  60.494  51.688  1.00  1.79              
ATOM   2047  HE1 PHE A 131      61.908  59.867  52.464  1.00  1.79              
ATOM   2048  CZ  PHE A 131      62.038  60.256  50.334  1.00  1.79              
ATOM   2049  HZ  PHE A 131      61.382  59.442  50.063  1.00  1.79              
ATOM   2050  CE2 PHE A 131      62.604  61.073  49.342  1.00  1.79              
ATOM   2051  HE2 PHE A 131      62.391  60.876  48.301  1.00  1.79              
ATOM   2052  CD2 PHE A 131      63.445  62.141  49.700  1.00  1.79              
ATOM   2053  HD2 PHE A 131      63.888  62.754  48.926  1.00  1.79              
ATOM   2054  C   PHE A 131      65.177  65.624  52.760  1.00  1.79              
ATOM   2055  O   PHE A 131      66.314  65.199  52.965  1.00  1.79              
ATOM   2056  N   GLU A 132      64.875  66.893  53.009  1.00  1.88              
ATOM   2057  H   GLU A 132      63.923  67.198  52.835  1.00  1.88              
ATOM   2058  CA  GLU A 132      65.750  67.804  53.745  1.00  1.88              
ATOM   2059  HA  GLU A 132      66.765  67.710  53.355  1.00  1.88              
ATOM   2060  CB  GLU A 132      65.257  69.249  53.494  1.00  1.88              
ATOM   2061  HB1 GLU A 132      64.196  69.292  53.747  1.00  1.88              
ATOM   2062  HB2 GLU A 132      65.365  69.447  52.428  1.00  1.88              
ATOM   2063  CG  GLU A 132      65.952  70.433  54.211  1.00  1.88              
ATOM   2064  HG1 GLU A 132      67.017  70.407  53.973  1.00  1.88              
ATOM   2065  HG2 GLU A 132      65.831  70.319  55.290  1.00  1.88              
ATOM   2066  CD  GLU A 132      65.354  71.793  53.782  1.00  1.88              
ATOM   2067  OE1 GLU A 132      65.899  72.891  54.050  1.00  1.88              
ATOM   2068  OE2 GLU A 132      64.287  71.840  53.136  1.00  1.88              
ATOM   2069  C   GLU A 132      65.766  67.479  55.246  1.00  1.88              
ATOM   2070  O   GLU A 132      64.797  66.998  55.836  1.00  1.88              
ATOM   2071  N   ARG A 133      66.886  67.828  55.885  1.00  1.64              
ATOM   2072  H   ARG A 133      67.631  68.249  55.341  1.00  1.64              
ATOM   2073  CA  ARG A 133      67.079  67.790  57.333  1.00  1.64              
ATOM   2074  HA  ARG A 133      66.103  67.768  57.827  1.00  1.64              
ATOM   2075  CB  ARG A 133      67.857  66.524  57.707  1.00  1.64              
ATOM   2076  HB1 ARG A 133      68.753  66.469  57.087  1.00  1.64              
ATOM   2077  HB2 ARG A 133      67.236  65.655  57.493  1.00  1.64              
ATOM   2078  CG  ARG A 133      68.279  66.493  59.189  1.00  1.64              
ATOM   2079  HG1 ARG A 133      67.416  66.723  59.814  1.00  1.64              
ATOM   2080  HG2 ARG A 133      69.046  67.247  59.362  1.00  1.64              
ATOM   2081  CD  ARG A 133      68.829  65.127  59.604  1.00  1.64              
ATOM   2082  HD1 ARG A 133      67.992  64.435  59.579  1.00  1.64              
ATOM   2083  HD2 ARG A 133      69.187  65.182  60.632  1.00  1.64              
ATOM   2084  NE  ARG A 133      69.930  64.675  58.722  1.00  1.64              
ATOM   2085  HE  ARG A 133      70.814  65.139  58.830  1.00  1.64              
ATOM   2086  CZ  ARG A 133      69.829  63.797  57.738  1.00  1.64              
ATOM   2087  NH1 ARG A 133      68.771  63.047  57.582  1.00  1.64              
ATOM   2088 1HH1 ARG A 133      68.122  62.970  58.366  1.00  1.64              
ATOM   2089 2HH1 ARG A 133      68.547  62.546  56.743  1.00  1.64              
ATOM   2090  NH2 ARG A 133      70.805  63.664  56.879  1.00  1.64              
ATOM   2091 1HH2 ARG A 133      71.629  64.234  56.953  1.00  1.64              
ATOM   2092 2HH2 ARG A 133      70.724  62.979  56.153  1.00  1.64              
ATOM   2093  C   ARG A 133      67.826  69.045  57.762  1.00  1.64              
ATOM   2094  O   ARG A 133      68.817  69.427  57.149  1.00  1.64              
ATOM   2095  N   ASP A 134      67.333  69.667  58.820  1.00  1.46              
ATOM   2096  H   ASP A 134      66.556  69.231  59.291  1.00  1.46              
ATOM   2097  CA  ASP A 134      67.537  71.084  59.109  1.00  1.46              
ATOM   2098  HA  ASP A 134      68.394  71.467  58.550  1.00  1.46              
ATOM   2099  CB  ASP A 134      66.272  71.843  58.641  1.00  1.46              
ATOM   2100  HB1 ASP A 134      65.392  71.379  59.093  1.00  1.46              
ATOM   2101  HB2 ASP A 134      66.181  71.739  57.558  1.00  1.46              
ATOM   2102  CG  ASP A 134      66.270  73.339  58.986  1.00  1.46              
ATOM   2103  OD1 ASP A 134      65.276  73.842  59.557  1.00  1.46              
ATOM   2104  OD2 ASP A 134      67.229  74.046  58.611  1.00  1.46              
ATOM   2105  C   ASP A 134      67.808  71.295  60.598  1.00  1.46              
ATOM   2106  O   ASP A 134      66.968  71.771  61.346  1.00  1.46              
ATOM   2107  N   ILE A 135      68.976  70.883  61.080  1.00  1.50              
ATOM   2108  H   ILE A 135      69.637  70.460  60.446  1.00  1.50              
ATOM   2109  CA  ILE A 135      69.275  70.883  62.524  1.00  1.50              
ATOM   2110  HA  ILE A 135      68.379  70.518  63.025  1.00  1.50              
ATOM   2111  CB  ILE A 135      70.402  69.865  62.827  1.00  1.50              
ATOM   2112  HB  ILE A 135      70.563  69.858  63.907  1.00  1.50              
ATOM   2113  CG2 ILE A 135      69.927  68.451  62.441  1.00  1.50              
ATOM   2114 1HG2 ILE A 135      70.603  67.706  62.859  1.00  1.50              
ATOM   2115 2HG2 ILE A 135      68.931  68.273  62.850  1.00  1.50              
ATOM   2116 3HG2 ILE A 135      69.894  68.337  61.359  1.00  1.50              
ATOM   2117  CG1 ILE A 135      71.737  70.239  62.142  1.00  1.50              
ATOM   2118 1HG1 ILE A 135      72.003  71.260  62.416  1.00  1.50              
ATOM   2119 2HG1 ILE A 135      71.624  70.198  61.059  1.00  1.50              
ATOM   2120  CD1 ILE A 135      72.906  69.330  62.542  1.00  1.50              
ATOM   2121  HD1 ILE A 135      73.827  69.716  62.103  1.00  1.50              
ATOM   2122  HD2 ILE A 135      73.011  69.313  63.627  1.00  1.50              
ATOM   2123  HD3 ILE A 135      72.746  68.317  62.175  1.00  1.50              
ATOM   2124  C   ILE A 135      69.554  72.259  63.143  1.00  1.50              
ATOM   2125  O   ILE A 135      70.066  72.335  64.261  1.00  1.50              
ATOM   2126  N   SER A 136      69.243  73.348  62.438  1.00  1.32              
ATOM   2127  H   SER A 136      68.737  73.211  61.575  1.00  1.32              
ATOM   2128  CA  SER A 136      69.365  74.708  62.968  1.00  1.32              
ATOM   2129  HA  SER A 136      70.418  74.906  63.166  1.00  1.32              
ATOM   2130  CB  SER A 136      68.883  75.722  61.921  1.00  1.32              
ATOM   2131  HB1 SER A 136      67.870  75.475  61.606  1.00  1.32              
ATOM   2132  HB2 SER A 136      69.539  75.670  61.050  1.00  1.32              
ATOM   2133  OG  SER A 136      68.905  77.031  62.453  1.00  1.32              
ATOM   2134  HG  SER A 136      68.699  77.641  61.734  1.00  1.32              
ATOM   2135  C   SER A 136      68.601  74.873  64.284  1.00  1.32              
ATOM   2136  O   SER A 136      67.512  74.318  64.468  1.00  1.32              
ATOM   2137  N   THR A 137      69.136  75.708  65.163  1.00  1.17              
ATOM   2138  H   THR A 137      70.002  76.150  64.897  1.00  1.17              
ATOM   2139  CA  THR A 137      68.503  76.137  66.415  1.00  1.17              
ATOM   2140  HA  THR A 137      67.450  75.856  66.395  1.00  1.17              
ATOM   2141  CB  THR A 137      69.131  75.411  67.620  1.00  1.17              
ATOM   2142  HB  THR A 137      68.966  74.341  67.490  1.00  1.17              
ATOM   2143  CG2 THR A 137      70.635  75.635  67.795  1.00  1.17              
ATOM   2144 1HG2 THR A 137      70.980  75.102  68.681  1.00  1.17              
ATOM   2145 2HG2 THR A 137      71.172  75.245  66.932  1.00  1.17              
ATOM   2146 3HG2 THR A 137      70.856  76.694  67.914  1.00  1.17              
ATOM   2147  OG1 THR A 137      68.508  75.801  68.815  1.00  1.17              
ATOM   2148  HG1 THR A 137      68.537  76.770  68.826  1.00  1.17              
ATOM   2149  C   THR A 137      68.516  77.667  66.507  1.00  1.17              
ATOM   2150  O   THR A 137      68.770  78.244  67.564  1.00  1.17              
ATOM   2151  N   GLU A 138      68.285  78.323  65.364  1.00  1.33              
ATOM   2152  H   GLU A 138      68.146  77.778  64.526  1.00  1.33              
ATOM   2153  CA  GLU A 138      68.018  79.762  65.280  1.00  1.33              
ATOM   2154  HA  GLU A 138      68.919  80.295  65.584  1.00  1.33              
ATOM   2155  CB  GLU A 138      67.681  80.165  63.826  1.00  1.33              
ATOM   2156  HB1 GLU A 138      68.528  79.920  63.184  1.00  1.33              
ATOM   2157  HB2 GLU A 138      67.570  81.250  63.814  1.00  1.33              
ATOM   2158  CG  GLU A 138      66.403  79.519  63.238  1.00  1.33              
ATOM   2159  HG1 GLU A 138      65.676  79.362  64.030  1.00  1.33              
ATOM   2160  HG2 GLU A 138      66.650  78.541  62.824  1.00  1.33              
ATOM   2161  CD  GLU A 138      65.724  80.380  62.158  1.00  1.33              
ATOM   2162  OE1 GLU A 138      64.480  80.306  61.995  1.00  1.33              
ATOM   2163  OE2 GLU A 138      66.398  81.221  61.520  1.00  1.33              
ATOM   2164  C   GLU A 138      66.883  80.227  66.210  1.00  1.33              
ATOM   2165  O   GLU A 138      66.046  79.438  66.631  1.00  1.33              
ATOM   2166  N   ILE A 139      66.782  81.536  66.440  1.00  1.31              
ATOM   2167  H   ILE A 139      67.471  82.155  66.045  1.00  1.31              
ATOM   2168  CA  ILE A 139      65.537  82.142  66.925  1.00  1.31              
ATOM   2169  HA  ILE A 139      65.021  81.448  67.592  1.00  1.31              
ATOM   2170  CB  ILE A 139      65.840  83.431  67.734  1.00  1.31              
ATOM   2171  HB  ILE A 139      66.337  84.134  67.065  1.00  1.31              
ATOM   2172  CG2 ILE A 139      64.550  84.109  68.232  1.00  1.31              
ATOM   2173 1HG2 ILE A 139      64.793  84.930  68.908  1.00  1.31              
ATOM   2174 2HG2 ILE A 139      63.991  84.522  67.396  1.00  1.31              
ATOM   2175 3HG2 ILE A 139      63.919  83.398  68.770  1.00  1.31              
ATOM   2176  CG1 ILE A 139      66.787  83.186  68.930  1.00  1.31              
ATOM   2177 1HG1 ILE A 139      66.951  84.130  69.449  1.00  1.31              
ATOM   2178 2HG1 ILE A 139      67.758  82.855  68.563  1.00  1.31              
ATOM   2179  CD1 ILE A 139      66.298  82.156  69.962  1.00  1.31              
ATOM   2180  HD1 ILE A 139      67.022  82.094  70.775  1.00  1.31              
ATOM   2181  HD2 ILE A 139      65.336  82.459  70.377  1.00  1.31              
ATOM   2182  HD3 ILE A 139      66.209  81.174  69.500  1.00  1.31              
ATOM   2183  C   ILE A 139      64.623  82.418  65.720  1.00  1.31              
ATOM   2184  O   ILE A 139      65.056  82.920  64.669  1.00  1.31              
ATOM   2185  N   TYR A 140      63.335  82.117  65.860  1.00  1.32              
ATOM   2186  H   TYR A 140      62.999  81.768  66.754  1.00  1.32              
ATOM   2187  CA  TYR A 140      62.322  82.583  64.922  1.00  1.32              
ATOM   2188  HA  TYR A 140      62.745  82.619  63.921  1.00  1.32              
ATOM   2189  CB  TYR A 140      61.163  81.574  64.881  1.00  1.32              
ATOM   2190  HB1 TYR A 140      60.769  81.440  65.883  1.00  1.32              
ATOM   2191  HB2 TYR A 140      61.563  80.612  64.560  1.00  1.32              
ATOM   2192  CG  TYR A 140      60.015  81.942  63.968  1.00  1.32              
ATOM   2193  CD1 TYR A 140      60.154  81.815  62.574  1.00  1.32              
ATOM   2194  HD1 TYR A 140      61.081  81.456  62.160  1.00  1.32              
ATOM   2195  CE1 TYR A 140      59.067  82.120  61.731  1.00  1.32              
ATOM   2196  HE1 TYR A 140      59.145  82.026  60.659  1.00  1.32              
ATOM   2197  CZ  TYR A 140      57.836  82.528  62.285  1.00  1.32              
ATOM   2198  OH  TYR A 140      56.795  82.823  61.467  1.00  1.32              
ATOM   2199  HH  TYR A 140      55.998  83.047  61.947  1.00  1.32              
ATOM   2200  CE2 TYR A 140      57.688  82.627  63.683  1.00  1.32              
ATOM   2201  HE2 TYR A 140      56.735  82.902  64.111  1.00  1.32              
ATOM   2202  CD2 TYR A 140      58.785  82.352  64.521  1.00  1.32              
ATOM   2203  HD2 TYR A 140      58.674  82.432  65.591  1.00  1.32              
ATOM   2204  C   TYR A 140      61.844  83.984  65.310  1.00  1.32              
ATOM   2205  O   TYR A 140      61.578  84.274  66.471  1.00  1.32              
ATOM   2206  N   GLN A 141      61.723  84.845  64.299  1.00  1.44              
ATOM   2207  H   GLN A 141      61.847  84.513  63.362  1.00  1.44              
ATOM   2208  CA  GLN A 141      61.362  86.245  64.468  1.00  1.44              
ATOM   2209  HA  GLN A 141      61.164  86.429  65.528  1.00  1.44              
ATOM   2210  CB  GLN A 141      62.526  87.165  64.059  1.00  1.44              
ATOM   2211  HB1 GLN A 141      62.502  87.363  62.988  1.00  1.44              
ATOM   2212  HB2 GLN A 141      63.477  86.693  64.309  1.00  1.44              
ATOM   2213  CG  GLN A 141      62.433  88.477  64.847  1.00  1.44              
ATOM   2214  HG1 GLN A 141      62.609  88.256  65.891  1.00  1.44              
ATOM   2215  HG2 GLN A 141      61.428  88.889  64.766  1.00  1.44              
ATOM   2216  CD  GLN A 141      63.447  89.512  64.393  1.00  1.44              
ATOM   2217  OE1 GLN A 141      64.574  89.580  64.869  1.00  1.44              
ATOM   2218  NE2 GLN A 141      63.075  90.360  63.464  1.00  1.44              
ATOM   2219 1HE2 GLN A 141      62.113  90.325  63.145  1.00  1.44              
ATOM   2220 2HE2 GLN A 141      63.687  91.129  63.252  1.00  1.44              
ATOM   2221  C   GLN A 141      60.056  86.496  63.717  1.00  1.44              
ATOM   2222  O   GLN A 141      60.043  86.717  62.510  1.00  1.44              
ATOM   2223  N   ALA A 142      58.938  86.375  64.434  1.00  1.74              
ATOM   2224  H   ALA A 142      59.042  86.242  65.435  1.00  1.74              
ATOM   2225  CA  ALA A 142      57.569  86.457  63.918  1.00  1.74              
ATOM   2226  HA  ALA A 142      57.511  85.882  62.993  1.00  1.74              
ATOM   2227  CB  ALA A 142      56.661  85.814  64.969  1.00  1.74              
ATOM   2228  HB1 ALA A 142      55.647  85.716  64.580  1.00  1.74              
ATOM   2229  HB2 ALA A 142      57.036  84.832  65.247  1.00  1.74              
ATOM   2230  HB3 ALA A 142      56.641  86.447  65.854  1.00  1.74              
ATOM   2231  C   ALA A 142      57.105  87.898  63.605  1.00  1.74              
ATOM   2232  O   ALA A 142      55.926  88.245  63.698  1.00  1.74              
ATOM   2233  N   GLY A 143      58.059  88.771  63.331  1.00  2.55              
ATOM   2234  H   GLY A 143      58.993  88.400  63.198  1.00  2.55              
ATOM   2235  CA  GLY A 143      57.917  90.208  63.196  1.00  2.55              
ATOM   2236  HA1 GLY A 143      57.648  90.653  64.154  1.00  2.55              
ATOM   2237  HA2 GLY A 143      57.152  90.441  62.455  1.00  2.55              
ATOM   2238  C   GLY A 143      59.260  90.768  62.740  1.00  2.55              
ATOM   2239  O   GLY A 143      60.293  90.101  62.813  1.00  2.55              
ATOM   2240  N   SER A 144      59.268  92.011  62.285  1.00  3.86              
ATOM   2241  H   SER A 144      58.412  92.548  62.237  1.00  3.86              
ATOM   2242  CA  SER A 144      60.507  92.720  61.969  1.00  3.86              
ATOM   2243  HA  SER A 144      61.153  92.079  61.368  1.00  3.86              
ATOM   2244  CB  SER A 144      60.160  93.962  61.139  1.00  3.86              
ATOM   2245  HB1 SER A 144      59.880  93.645  60.134  1.00  3.86              
ATOM   2246  HB2 SER A 144      61.029  94.616  61.067  1.00  3.86              
ATOM   2247  OG  SER A 144      59.068  94.657  61.719  1.00  3.86              
ATOM   2248  HG  SER A 144      58.875  95.432  61.182  1.00  3.86              
ATOM   2249  C   SER A 144      61.311  93.150  63.206  1.00  3.86              
ATOM   2250  O   SER A 144      62.475  93.509  63.072  1.00  3.86              
ATOM   2251  N   THR A 145      60.696  93.102  64.392  1.00  3.92              
ATOM   2252  H   THR A 145      59.749  92.760  64.408  1.00  3.92              
ATOM   2253  CA  THR A 145      61.251  93.461  65.704  1.00  3.92              
ATOM   2254  HA  THR A 145      61.467  94.525  65.702  1.00  3.92              
ATOM   2255  CB  THR A 145      60.191  93.228  66.803  1.00  3.92              
ATOM   2256  HB  THR A 145      60.670  93.250  67.782  1.00  3.92              
ATOM   2257  CG2 THR A 145      59.115  94.311  66.767  1.00  3.92              
ATOM   2258 1HG2 THR A 145      58.391  94.128  67.559  1.00  3.92              
ATOM   2259 2HG2 THR A 145      59.567  95.287  66.927  1.00  3.92              
ATOM   2260 3HG2 THR A 145      58.599  94.307  65.809  1.00  3.92              
ATOM   2261  OG1 THR A 145      59.520  91.996  66.630  1.00  3.92              
ATOM   2262  HG1 THR A 145      60.058  91.317  67.065  1.00  3.92              
ATOM   2263  C   THR A 145      62.525  92.688  66.069  1.00  3.92              
ATOM   2264  O   THR A 145      62.416  91.504  66.384  1.00  3.92              
ATOM   2265  N   PRO A 146      63.722  93.314  66.049  1.00  4.02              
ATOM   2266  CD  PRO A 146      63.981  94.699  65.670  1.00  4.02              
ATOM   2267  HD1 PRO A 146      63.806  95.345  66.531  1.00  4.02              
ATOM   2268  HD2 PRO A 146      63.369  95.023  64.830  1.00  4.02              
ATOM   2269  CG  PRO A 146      65.453  94.748  65.277  1.00  4.02              
ATOM   2270  HG1 PRO A 146      65.879  95.741  65.421  1.00  4.02              
ATOM   2271  HG2 PRO A 146      65.568  94.423  64.243  1.00  4.02              
ATOM   2272  CB  PRO A 146      66.084  93.720  66.211  1.00  4.02              
ATOM   2273  HB1 PRO A 146      66.295  94.199  67.167  1.00  4.02              
ATOM   2274  HB2 PRO A 146      67.000  93.305  65.792  1.00  4.02              
ATOM   2275  CA  PRO A 146      64.990  92.649  66.355  1.00  4.02              
ATOM   2276  HA  PRO A 146      65.162  91.890  65.594  1.00  4.02              
ATOM   2277  C   PRO A 146      65.030  91.993  67.742  1.00  4.02              
ATOM   2278  O   PRO A 146      65.075  92.673  68.768  1.00  4.02              
ATOM   2279  N   CYS A 147      65.072  90.663  67.769  1.00  2.51              
ATOM   2280  H   CYS A 147      64.930  90.171  66.893  1.00  2.51              
ATOM   2281  CA  CYS A 147      65.176  89.887  69.008  1.00  2.51              
ATOM   2282  HA  CYS A 147      64.563  90.361  69.777  1.00  2.51              
ATOM   2283  CB  CYS A 147      64.595  88.498  68.740  1.00  2.51              
ATOM   2284  HB1 CYS A 147      64.801  87.841  69.588  1.00  2.51              
ATOM   2285  HB2 CYS A 147      65.047  88.071  67.845  1.00  2.51              
ATOM   2286  SG  CYS A 147      62.809  88.595  68.525  1.00  2.51              
ATOM   2287  C   CYS A 147      66.592  89.793  69.585  1.00  2.51              
ATOM   2288  O   CYS A 147      66.775  89.324  70.703  1.00  2.51              
ATOM   2289  N   ASN A 148      67.610  90.229  68.832  1.00  2.56              
ATOM   2290  H   ASN A 148      67.366  90.631  67.940  1.00  2.56              
ATOM   2291  CA  ASN A 148      69.034  90.282  69.214  1.00  2.56              
ATOM   2292  HA  ASN A 148      69.571  90.708  68.365  1.00  2.56              
ATOM   2293  CB  ASN A 148      69.219  91.273  70.383  1.00  2.56              
ATOM   2294  HB1 ASN A 148      70.280  91.497  70.498  1.00  2.56              
ATOM   2295  HB2 ASN A 148      68.873  90.816  71.310  1.00  2.56              
ATOM   2296  CG  ASN A 148      68.472  92.572  70.148  1.00  2.56              
ATOM   2297  OD1 ASN A 148      68.864  93.396  69.339  1.00  2.56              
ATOM   2298  ND2 ASN A 148      67.341  92.756  70.785  1.00  2.56              
ATOM   2299 1HD2 ASN A 148      66.975  92.030  71.374  1.00  2.56              
ATOM   2300 2HD2 ASN A 148      66.761  93.507  70.450  1.00  2.56              
ATOM   2301  C   ASN A 148      69.709  88.923  69.482  1.00  2.56              
ATOM   2302  O   ASN A 148      70.933  88.835  69.461  1.00  2.56              
ATOM   2303  N   GLY A 149      68.915  87.878  69.706  1.00  2.21              
ATOM   2304  H   GLY A 149      67.929  88.083  69.770  1.00  2.21              
ATOM   2305  CA  GLY A 149      69.330  86.528  70.075  1.00  2.21              
ATOM   2306  HA1 GLY A 149      70.402  86.508  70.275  1.00  2.21              
ATOM   2307  HA2 GLY A 149      69.124  85.859  69.241  1.00  2.21              
ATOM   2308  C   GLY A 149      68.610  85.978  71.310  1.00  2.21              
ATOM   2309  O   GLY A 149      69.082  84.992  71.869  1.00  2.21              
ATOM   2310  N   VAL A 150      67.527  86.620  71.775  1.00  2.32              
ATOM   2311  H   VAL A 150      67.166  87.431  71.287  1.00  2.32              
ATOM   2312  CA  VAL A 150      66.856  86.292  73.043  1.00  2.32              
ATOM   2313  HA  VAL A 150      67.059  85.248  73.283  1.00  2.32              
ATOM   2314  CB  VAL A 150      67.410  87.156  74.206  1.00  2.32              
ATOM   2315  HB  VAL A 150      66.885  86.878  75.120  1.00  2.32              
ATOM   2316  CG1 VAL A 150      68.896  86.898  74.478  1.00  2.32              
ATOM   2317 1HG1 VAL A 150      69.198  87.406  75.394  1.00  2.32              
ATOM   2318 2HG1 VAL A 150      69.067  85.828  74.597  1.00  2.32              
ATOM   2319 3HG1 VAL A 150      69.506  87.264  73.653  1.00  2.32              
ATOM   2320  CG2 VAL A 150      67.220  88.666  74.005  1.00  2.32              
ATOM   2321 1HG2 VAL A 150      67.529  89.200  74.902  1.00  2.32              
ATOM   2322 2HG2 VAL A 150      67.812  89.013  73.160  1.00  2.32              
ATOM   2323 3HG2 VAL A 150      66.169  88.887  73.816  1.00  2.32              
ATOM   2324  C   VAL A 150      65.334  86.418  72.991  1.00  2.32              
ATOM   2325  O   VAL A 150      64.778  86.871  71.994  1.00  2.32              
ATOM   2326  N   GLU A 151      64.674  86.015  74.084  1.00  2.68              
ATOM   2327  H   GLU A 151      65.194  85.688  74.879  1.00  2.68              
ATOM   2328  CA  GLU A 151      63.222  85.867  74.130  1.00  2.68              
ATOM   2329  HA  GLU A 151      62.892  85.757  73.096  1.00  2.68              
ATOM   2330  CB  GLU A 151      62.826  84.542  74.811  1.00  2.68              
ATOM   2331  HB1 GLU A 151      61.740  84.500  74.904  1.00  2.68              
ATOM   2332  HB2 GLU A 151      63.250  84.534  75.817  1.00  2.68              
ATOM   2333  CG  GLU A 151      63.298  83.278  74.059  1.00  2.68              
ATOM   2334  HG1 GLU A 151      63.170  82.429  74.734  1.00  2.68              
ATOM   2335  HG2 GLU A 151      64.369  83.352  73.858  1.00  2.68              
ATOM   2336  CD  GLU A 151      62.540  82.991  72.746  1.00  2.68              
ATOM   2337  OE1 GLU A 151      61.710  82.051  72.742  1.00  2.68              
ATOM   2338  OE2 GLU A 151      62.817  83.673  71.732  1.00  2.68              
ATOM   2339  C   GLU A 151      62.451  87.068  74.667  1.00  2.68              
ATOM   2340  O   GLU A 151      62.932  87.839  75.500  1.00  2.68              
ATOM   2341  N   GLY A 152      61.235  87.221  74.138  1.00  2.51              
ATOM   2342  H   GLY A 152      60.898  86.525  73.484  1.00  2.51              
ATOM   2343  CA  GLY A 152      60.411  88.401  74.315  1.00  2.51              
ATOM   2344  HA1 GLY A 152      61.054  89.258  74.517  1.00  2.51              
ATOM   2345  HA2 GLY A 152      59.749  88.260  75.167  1.00  2.51              
ATOM   2346  C   GLY A 152      59.565  88.700  73.075  1.00  2.51              
ATOM   2347  O   GLY A 152      59.047  87.804  72.407  1.00  2.51              
ATOM   2348  N   PHE A 153      59.387  89.985  72.786  1.00  2.05              
ATOM   2349  H   PHE A 153      59.951  90.646  73.295  1.00  2.05              
ATOM   2350  CA  PHE A 153      58.456  90.540  71.797  1.00  2.05              
ATOM   2351  HA  PHE A 153      57.447  90.313  72.146  1.00  2.05              
ATOM   2352  CB  PHE A 153      58.588  92.079  71.794  1.00  2.05              
ATOM   2353  HB1 PHE A 153      57.946  92.469  72.585  1.00  2.05              
ATOM   2354  HB2 PHE A 153      58.200  92.478  70.855  1.00  2.05              
ATOM   2355  CG  PHE A 153      59.991  92.644  72.020  1.00  2.05              
ATOM   2356  CD1 PHE A 153      60.941  92.670  70.980  1.00  2.05              
ATOM   2357  HD1 PHE A 153      60.683  92.306  69.998  1.00  2.05              
ATOM   2358  CE1 PHE A 153      62.240  93.154  71.212  1.00  2.05              
ATOM   2359  HE1 PHE A 153      62.969  93.151  70.409  1.00  2.05              
ATOM   2360  CZ  PHE A 153      62.597  93.628  72.485  1.00  2.05              
ATOM   2361  HZ  PHE A 153      63.596  93.998  72.661  1.00  2.05              
ATOM   2362  CE2 PHE A 153      61.652  93.619  73.525  1.00  2.05              
ATOM   2363  HE2 PHE A 153      61.925  93.989  74.503  1.00  2.05              
ATOM   2364  CD2 PHE A 153      60.353  93.131  73.294  1.00  2.05              
ATOM   2365  HD2 PHE A 153      59.631  93.131  74.098  1.00  2.05              
ATOM   2366  C   PHE A 153      58.555  89.948  70.368  1.00  2.05              
ATOM   2367  O   PHE A 153      59.383  90.340  69.552  1.00  2.05              
ATOM   2368  N   ASN A 154      57.632  89.038  70.042  1.00  1.80              
ATOM   2369  H   ASN A 154      57.016  88.731  70.779  1.00  1.80              
ATOM   2370  CA  ASN A 154      57.598  88.253  68.800  1.00  1.80              
ATOM   2371  HA  ASN A 154      56.935  87.432  69.054  1.00  1.80              
ATOM   2372  CB  ASN A 154      56.920  89.025  67.642  1.00  1.80              
ATOM   2373  HB1 ASN A 154      57.419  88.805  66.700  1.00  1.80              
ATOM   2374  HB2 ASN A 154      56.992  90.100  67.802  1.00  1.80              
ATOM   2375  CG  ASN A 154      55.450  88.642  67.500  1.00  1.80              
ATOM   2376  OD1 ASN A 154      54.791  88.238  68.444  1.00  1.80              
ATOM   2377  ND2 ASN A 154      54.873  88.679  66.324  1.00  1.80              
ATOM   2378 1HD2 ASN A 154      55.386  88.877  65.473  1.00  1.80              
ATOM   2379 2HD2 ASN A 154      53.912  88.392  66.289  1.00  1.80              
ATOM   2380  C   ASN A 154      58.875  87.452  68.466  1.00  1.80              
ATOM   2381  O   ASN A 154      59.114  87.077  67.313  1.00  1.80              
ATOM   2382  N   CYS A 155      59.630  87.119  69.510  1.00  1.57              
ATOM   2383  H   CYS A 155      59.324  87.412  70.429  1.00  1.57              
ATOM   2384  CA  CYS A 155      60.738  86.173  69.489  1.00  1.57              
ATOM   2385  HA  CYS A 155      61.176  86.096  68.493  1.00  1.57              
ATOM   2386  CB  CYS A 155      61.786  86.665  70.501  1.00  1.57              
ATOM   2387  HB1 CYS A 155      62.709  86.098  70.365  1.00  1.57              
ATOM   2388  HB2 CYS A 155      61.419  86.448  71.501  1.00  1.57              
ATOM   2389  SG  CYS A 155      62.146  88.436  70.425  1.00  1.57              
ATOM   2390  C   CYS A 155      60.223  84.820  69.964  1.00  1.57              
ATOM   2391  O   CYS A 155      59.526  84.763  70.978  1.00  1.57              
ATOM   2392  N   TYR A 156      60.540  83.750  69.236  1.00  1.67              
ATOM   2393  H   TYR A 156      61.128  83.856  68.418  1.00  1.67              
ATOM   2394  CA  TYR A 156      60.107  82.410  69.621  1.00  1.67              
ATOM   2395  HA  TYR A 156      59.964  82.387  70.705  1.00  1.67              
ATOM   2396  CB  TYR A 156      58.763  82.065  68.950  1.00  1.67              
ATOM   2397  HB1 TYR A 156      58.454  81.081  69.303  1.00  1.67              
ATOM   2398  HB2 TYR A 156      58.920  81.991  67.875  1.00  1.67              
ATOM   2399  CG  TYR A 156      57.634  83.048  69.224  1.00  1.67              
ATOM   2400  CD1 TYR A 156      57.004  83.068  70.484  1.00  1.67              
ATOM   2401  HD1 TYR A 156      57.317  82.374  71.255  1.00  1.67              
ATOM   2402  CE1 TYR A 156      56.039  84.052  70.779  1.00  1.67              
ATOM   2403  HE1 TYR A 156      55.599  84.105  71.765  1.00  1.67              
ATOM   2404  CZ  TYR A 156      55.696  85.017  69.811  1.00  1.67              
ATOM   2405  OH  TYR A 156      54.812  86.008  70.119  1.00  1.67              
ATOM   2406  HH  TYR A 156      54.711  86.672  69.419  1.00  1.67              
ATOM   2407  CE2 TYR A 156      56.291  84.968  68.533  1.00  1.67              
ATOM   2408  HE2 TYR A 156      56.013  85.697  67.795  1.00  1.67              
ATOM   2409  CD2 TYR A 156      57.267  83.994  68.246  1.00  1.67              
ATOM   2410  HD2 TYR A 156      57.777  84.000  67.294  1.00  1.67              
ATOM   2411  C   TYR A 156      61.163  81.362  69.279  1.00  1.67              
ATOM   2412  O   TYR A 156      61.585  81.238  68.127  1.00  1.67              
ATOM   2413  N   PHE A 157      61.547  80.551  70.260  1.00  1.46              
ATOM   2414  H   PHE A 157      61.362  80.846  71.220  1.00  1.46              
ATOM   2415  CA  PHE A 157      62.328  79.337  70.027  1.00  1.46              
ATOM   2416  HA  PHE A 157      63.254  79.661  69.556  1.00  1.46              
ATOM   2417  CB  PHE A 157      62.697  78.728  71.387  1.00  1.46              
ATOM   2418  HB1 PHE A 157      61.820  78.244  71.818  1.00  1.46              
ATOM   2419  HB2 PHE A 157      62.991  79.531  72.064  1.00  1.46              
ATOM   2420  CG  PHE A 157      63.857  77.752  71.327  1.00  1.46              
ATOM   2421  CD1 PHE A 157      65.123  78.203  70.909  1.00  1.46              
ATOM   2422  HD1 PHE A 157      65.266  79.238  70.626  1.00  1.46              
ATOM   2423  CE1 PHE A 157      66.210  77.314  70.855  1.00  1.46              
ATOM   2424  HE1 PHE A 157      67.177  77.665  70.526  1.00  1.46              
ATOM   2425  CZ  PHE A 157      66.038  75.973  71.239  1.00  1.46              
ATOM   2426  HZ  PHE A 157      66.877  75.293  71.200  1.00  1.46              
ATOM   2427  CE2 PHE A 157      64.780  75.526  71.681  1.00  1.46              
ATOM   2428  HE2 PHE A 157      64.650  74.495  71.991  1.00  1.46              
ATOM   2429  CD2 PHE A 157      63.687  76.411  71.717  1.00  1.46              
ATOM   2430  HD2 PHE A 157      62.727  76.062  72.062  1.00  1.46              
ATOM   2431  C   PHE A 157      61.599  78.338  69.108  1.00  1.46              
ATOM   2432  O   PHE A 157      60.483  77.918  69.424  1.00  1.46              
ATOM   2433  N   PRO A 158      62.180  77.931  67.962  1.00  1.63              
ATOM   2434  CD  PRO A 158      63.469  78.360  67.440  1.00  1.63              
ATOM   2435  HD1 PRO A 158      64.280  78.086  68.116  1.00  1.63              
ATOM   2436  HD2 PRO A 158      63.457  79.439  67.282  1.00  1.63              
ATOM   2437  CG  PRO A 158      63.644  77.656  66.092  1.00  1.63              
ATOM   2438  HG1 PRO A 158      64.130  76.689  66.234  1.00  1.63              
ATOM   2439  HG2 PRO A 158      64.191  78.264  65.376  1.00  1.63              
ATOM   2440  CB  PRO A 158      62.205  77.460  65.646  1.00  1.63              
ATOM   2441  HB1 PRO A 158      62.122  76.692  64.879  1.00  1.63              
ATOM   2442  HB2 PRO A 158      61.810  78.399  65.262  1.00  1.63              
ATOM   2443  CA  PRO A 158      61.508  77.108  66.961  1.00  1.63              
ATOM   2444  HA  PRO A 158      60.457  77.383  66.899  1.00  1.63              
ATOM   2445  C   PRO A 158      61.574  75.606  67.251  1.00  1.63              
ATOM   2446  O   PRO A 158      61.365  74.824  66.331  1.00  1.63              
ATOM   2447  N   LEU A 159      61.877  75.185  68.478  1.00  1.17              
ATOM   2448  H   LEU A 159      61.967  75.884  69.203  1.00  1.17              
ATOM   2449  CA  LEU A 159      62.148  73.792  68.841  1.00  1.17              
ATOM   2450  HA  LEU A 159      61.769  73.133  68.061  1.00  1.17              
ATOM   2451  CB  LEU A 159      63.673  73.584  68.951  1.00  1.17              
ATOM   2452  HB1 LEU A 159      63.885  72.815  69.696  1.00  1.17              
ATOM   2453  HB2 LEU A 159      64.124  74.513  69.301  1.00  1.17              
ATOM   2454  CG  LEU A 159      64.340  73.176  67.624  1.00  1.17              
ATOM   2455  HG  LEU A 159      63.953  73.790  66.811  1.00  1.17              
ATOM   2456  CD1 LEU A 159      65.849  73.391  67.717  1.00  1.17              
ATOM   2457 1HD1 LEU A 159      66.331  73.109  66.783  1.00  1.17              
ATOM   2458 2HD1 LEU A 159      66.058  74.444  67.911  1.00  1.17              
ATOM   2459 3HD1 LEU A 159      66.263  72.800  68.535  1.00  1.17              
ATOM   2460  CD2 LEU A 159      64.084  71.699  67.311  1.00  1.17              
ATOM   2461 1HD2 LEU A 159      64.568  71.439  66.376  1.00  1.17              
ATOM   2462 2HD2 LEU A 159      64.504  71.072  68.097  1.00  1.17              
ATOM   2463 3HD2 LEU A 159      63.017  71.505  67.230  1.00  1.17              
ATOM   2464  C   LEU A 159      61.394  73.425  70.130  1.00  1.17              
ATOM   2465  O   LEU A 159      61.829  73.698  71.243  1.00  1.17              
ATOM   2466  N   GLN A 160      60.216  72.825  69.947  1.00  1.32              
ATOM   2467  H   GLN A 160      59.972  72.524  69.010  1.00  1.32              
ATOM   2468  CA  GLN A 160      59.373  72.336  71.035  1.00  1.32              
ATOM   2469  HA  GLN A 160      59.428  73.031  71.874  1.00  1.32              
ATOM   2470  CB  GLN A 160      57.918  72.251  70.509  1.00  1.32              
ATOM   2471  HB1 GLN A 160      57.808  71.341  69.915  1.00  1.32              
ATOM   2472  HB2 GLN A 160      57.711  73.096  69.850  1.00  1.32              
ATOM   2473  CG  GLN A 160      56.850  72.266  71.623  1.00  1.32              
ATOM   2474  HG1 GLN A 160      56.605  73.300  71.862  1.00  1.32              
ATOM   2475  HG2 GLN A 160      57.254  71.818  72.527  1.00  1.32              
ATOM   2476  CD  GLN A 160      55.561  71.529  71.254  1.00  1.32              
ATOM   2477  OE1 GLN A 160      54.840  71.844  70.323  1.00  1.32              
ATOM   2478  NE2 GLN A 160      55.206  70.494  71.986  1.00  1.32              
ATOM   2479 1HE2 GLN A 160      55.841  70.135  72.697  1.00  1.32              
ATOM   2480 2HE2 GLN A 160      54.321  70.065  71.813  1.00  1.32              
ATOM   2481  C   GLN A 160      59.837  70.942  71.476  1.00  1.32              
ATOM   2482  O   GLN A 160      60.390  70.184  70.683  1.00  1.32              
ATOM   2483  N   SER A 161      59.510  70.559  72.710  1.00  1.13              
ATOM   2484  H   SER A 161      59.069  71.237  73.311  1.00  1.13              
ATOM   2485  CA  SER A 161      59.601  69.184  73.213  1.00  1.13              
ATOM   2486  HA  SER A 161      60.314  68.623  72.613  1.00  1.13              
ATOM   2487  CB  SER A 161      60.131  69.234  74.646  1.00  1.13              
ATOM   2488  HB1 SER A 161      59.451  69.820  75.264  1.00  1.13              
ATOM   2489  HB2 SER A 161      61.116  69.703  74.657  1.00  1.13              
ATOM   2490  OG  SER A 161      60.218  67.936  75.169  1.00  1.13              
ATOM   2491  HG  SER A 161      61.132  67.607  75.086  1.00  1.13              
ATOM   2492  C   SER A 161      58.249  68.456  73.163  1.00  1.13              
ATOM   2493  O   SER A 161      57.200  69.074  73.363  1.00  1.13              
ATOM   2494  N   TYR A 162      58.271  67.138  72.927  1.00  1.24              
ATOM   2495  H   TYR A 162      59.181  66.706  72.790  1.00  1.24              
ATOM   2496  CA  TYR A 162      57.150  66.224  73.132  1.00  1.24              
ATOM   2497  HA  TYR A 162      56.212  66.741  72.934  1.00  1.24              
ATOM   2498  CB  TYR A 162      57.274  65.013  72.182  1.00  1.24              
ATOM   2499  HB1 TYR A 162      56.561  64.258  72.515  1.00  1.24              
ATOM   2500  HB2 TYR A 162      58.265  64.575  72.317  1.00  1.24              
ATOM   2501  CG  TYR A 162      57.017  65.212  70.693  1.00  1.24              
ATOM   2502  CD1 TYR A 162      55.727  65.533  70.227  1.00  1.24              
ATOM   2503  HD1 TYR A 162      54.953  65.754  70.937  1.00  1.24              
ATOM   2504  CE1 TYR A 162      55.451  65.534  68.843  1.00  1.24              
ATOM   2505  HE1 TYR A 162      54.472  65.790  68.472  1.00  1.24              
ATOM   2506  CZ  TYR A 162      56.460  65.197  67.917  1.00  1.24              
ATOM   2507  OH  TYR A 162      56.190  65.161  66.583  1.00  1.24              
ATOM   2508  HH  TYR A 162      56.989  65.026  66.070  1.00  1.24              
ATOM   2509  CE2 TYR A 162      57.758  64.896  68.379  1.00  1.24              
ATOM   2510  HE2 TYR A 162      58.531  64.634  67.678  1.00  1.24              
ATOM   2511  CD2 TYR A 162      58.031  64.919  69.761  1.00  1.24              
ATOM   2512  HD2 TYR A 162      59.020  64.675  70.113  1.00  1.24              
ATOM   2513  C   TYR A 162      57.133  65.665  74.571  1.00  1.24              
ATOM   2514  O   TYR A 162      58.124  65.171  75.103  1.00  1.24              
ATOM   2515  N   GLY A 163      55.967  65.626  75.206  1.00  1.26              
ATOM   2516  H   GLY A 163      55.156  66.025  74.769  1.00  1.26              
ATOM   2517  CA  GLY A 163      55.852  65.111  76.570  1.00  1.26              
ATOM   2518  HA1 GLY A 163      55.126  65.717  77.111  1.00  1.26              
ATOM   2519  HA2 GLY A 163      56.805  65.199  77.092  1.00  1.26              
ATOM   2520  C   GLY A 163      55.399  63.652  76.646  1.00  1.26              
ATOM   2521  O   GLY A 163      54.270  63.381  77.057  1.00  1.26              
ATOM   2522  N   PHE A 164      56.228  62.709  76.180  1.00  1.22              
ATOM   2523  H   PHE A 164      57.165  62.960  75.868  1.00  1.22              
ATOM   2524  CA  PHE A 164      55.770  61.318  76.039  1.00  1.22              
ATOM   2525  HA  PHE A 164      54.782  61.314  75.582  1.00  1.22              
ATOM   2526  CB  PHE A 164      56.731  60.546  75.127  1.00  1.22              
ATOM   2527  HB1 PHE A 164      56.477  59.486  75.175  1.00  1.22              
ATOM   2528  HB2 PHE A 164      57.745  60.649  75.510  1.00  1.22              
ATOM   2529  CG  PHE A 164      56.707  60.942  73.665  1.00  1.22              
ATOM   2530  CD1 PHE A 164      55.494  60.955  72.955  1.00  1.22              
ATOM   2531  HD1 PHE A 164      54.564  60.739  73.456  1.00  1.22              
ATOM   2532  CE1 PHE A 164      55.492  61.186  71.571  1.00  1.22              
ATOM   2533  HE1 PHE A 164      54.564  61.124  71.027  1.00  1.22              
ATOM   2534  CZ  PHE A 164      56.699  61.405  70.889  1.00  1.22              
ATOM   2535  HZ  PHE A 164      56.700  61.553  69.817  1.00  1.22              
ATOM   2536  CE2 PHE A 164      57.912  61.399  71.595  1.00  1.22              
ATOM   2537  HE2 PHE A 164      58.844  61.530  71.068  1.00  1.22              
ATOM   2538  CD2 PHE A 164      57.914  61.178  72.983  1.00  1.22              
ATOM   2539  HD2 PHE A 164      58.845  61.147  73.526  1.00  1.22              
ATOM   2540  C   PHE A 164      55.671  60.589  77.377  1.00  1.22              
ATOM   2541  O   PHE A 164      56.648  60.475  78.115  1.00  1.22              
ATOM   2542  N   GLN A 165      54.473  60.118  77.711  1.00  1.12              
ATOM   2543  H   GLN A 165      53.712  60.179  77.049  1.00  1.12              
ATOM   2544  CA  GLN A 165      54.116  59.759  79.076  1.00  1.12              
ATOM   2545  HA  GLN A 165      55.001  59.376  79.579  1.00  1.12              
ATOM   2546  CB  GLN A 165      53.721  61.088  79.755  1.00  1.12              
ATOM   2547  HB1 GLN A 165      52.783  61.443  79.358  1.00  1.12              
ATOM   2548  HB2 GLN A 165      54.462  61.842  79.485  1.00  1.12              
ATOM   2549  CG  GLN A 165      53.670  61.097  81.282  1.00  1.12              
ATOM   2550  HG1 GLN A 165      53.536  62.128  81.609  1.00  1.12              
ATOM   2551  HG2 GLN A 165      54.619  60.729  81.669  1.00  1.12              
ATOM   2552  CD  GLN A 165      52.544  60.272  81.860  1.00  1.12              
ATOM   2553  OE1 GLN A 165      52.749  59.556  82.830  1.00  1.12              
ATOM   2554  NE2 GLN A 165      51.354  60.317  81.300  1.00  1.12              
ATOM   2555 1HE2 GLN A 165      51.156  60.912  80.498  1.00  1.12              
ATOM   2556 2HE2 GLN A 165      50.618  59.779  81.749  1.00  1.12              
ATOM   2557  C   GLN A 165      53.041  58.664  79.018  1.00  1.12              
ATOM   2558  O   GLN A 165      52.051  58.811  78.296  1.00  1.12              
ATOM   2559  N   PRO A 166      53.244  57.510  79.685  1.00  1.25              
ATOM   2560  CD  PRO A 166      54.236  57.229  80.714  1.00  1.25              
ATOM   2561  HD1 PRO A 166      54.158  57.924  81.548  1.00  1.25              
ATOM   2562  HD2 PRO A 166      55.239  57.267  80.293  1.00  1.25              
ATOM   2563  CG  PRO A 166      53.941  55.807  81.185  1.00  1.25              
ATOM   2564  HG1 PRO A 166      53.182  55.832  81.968  1.00  1.25              
ATOM   2565  HG2 PRO A 166      54.842  55.302  81.536  1.00  1.25              
ATOM   2566  CB  PRO A 166      53.371  55.140  79.934  1.00  1.25              
ATOM   2567  HB1 PRO A 166      52.738  54.287  80.184  1.00  1.25              
ATOM   2568  HB2 PRO A 166      54.188  54.821  79.287  1.00  1.25              
ATOM   2569  CA  PRO A 166      52.594  56.273  79.255  1.00  1.25              
ATOM   2570  HA  PRO A 166      52.701  56.202  78.184  1.00  1.25              
ATOM   2571  C   PRO A 166      51.095  56.194  79.531  1.00  1.25              
ATOM   2572  O   PRO A 166      50.442  55.301  78.998  1.00  1.25              
ATOM   2573  N   THR A 167      50.564  57.136  80.315  1.00  1.46              
ATOM   2574  H   THR A 167      51.180  57.814  80.739  1.00  1.46              
ATOM   2575  CA  THR A 167      49.135  57.263  80.623  1.00  1.46              
ATOM   2576  HA  THR A 167      48.636  56.340  80.332  1.00  1.46              
ATOM   2577  CB  THR A 167      48.897  57.432  82.128  1.00  1.46              
ATOM   2578  HB  THR A 167      47.849  57.652  82.323  1.00  1.46              
ATOM   2579  CG2 THR A 167      49.273  56.171  82.905  1.00  1.46              
ATOM   2580 1HG2 THR A 167      49.036  56.303  83.960  1.00  1.46              
ATOM   2581 2HG2 THR A 167      48.701  55.326  82.524  1.00  1.46              
ATOM   2582 3HG2 THR A 167      50.335  55.960  82.796  1.00  1.46              
ATOM   2583  OG1 THR A 167      49.699  58.474  82.623  1.00  1.46              
ATOM   2584  HG1 THR A 167      49.569  58.515  83.573  1.00  1.46              
ATOM   2585  C   THR A 167      48.415  58.359  79.827  1.00  1.46              
ATOM   2586  O   THR A 167      47.250  58.654  80.087  1.00  1.46              
ATOM   2587  N   ASN A 168      49.081  58.942  78.825  1.00  1.62              
ATOM   2588  H   ASN A 168      50.033  58.651  78.643  1.00  1.62              
ATOM   2589  CA  ASN A 168      48.446  59.830  77.850  1.00  1.62              
ATOM   2590  HA  ASN A 168      47.930  60.636  78.372  1.00  1.62              
ATOM   2591  CB  ASN A 168      49.545  60.415  76.928  1.00  1.62              
ATOM   2592  HB1 ASN A 168      49.078  61.009  76.145  1.00  1.62              
ATOM   2593  HB2 ASN A 168      50.063  59.586  76.440  1.00  1.62              
ATOM   2594  CG  ASN A 168      50.589  61.300  77.588  1.00  1.62              
ATOM   2595  OD1 ASN A 168      50.467  61.729  78.721  1.00  1.62              
ATOM   2596  ND2 ASN A 168      51.654  61.583  76.863  1.00  1.62              
ATOM   2597 1HD2 ASN A 168      51.738  61.245  75.912  1.00  1.62              
ATOM   2598 2HD2 ASN A 168      52.333  62.225  77.248  1.00  1.62              
ATOM   2599  C   ASN A 168      47.451  59.084  76.945  1.00  1.62              
ATOM   2600  O   ASN A 168      47.524  57.866  76.750  1.00  1.62              
ATOM   2601  N   GLY A 169      46.605  59.853  76.256  1.00  1.78              
ATOM   2602  H   GLY A 169      46.587  60.842  76.451  1.00  1.78              
ATOM   2603  CA  GLY A 169      45.851  59.354  75.109  1.00  1.78              
ATOM   2604  HA1 GLY A 169      45.157  60.123  74.771  1.00  1.78              
ATOM   2605  HA2 GLY A 169      45.267  58.488  75.423  1.00  1.78              
ATOM   2606  C   GLY A 169      46.731  58.945  73.919  1.00  1.78              
ATOM   2607  O   GLY A 169      47.876  59.382  73.769  1.00  1.78              
ATOM   2608  N   VAL A 170      46.139  58.123  73.047  1.00  1.97              
ATOM   2609  H   VAL A 170      45.198  57.815  73.246  1.00  1.97              
ATOM   2610  CA  VAL A 170      46.808  57.513  71.885  1.00  1.97              
ATOM   2611  HA  VAL A 170      47.590  56.850  72.254  1.00  1.97              
ATOM   2612  CB  VAL A 170      45.831  56.644  71.064  1.00  1.97              
ATOM   2613  HB  VAL A 170      45.070  57.287  70.621  1.00  1.97              
ATOM   2614  CG1 VAL A 170      46.544  55.877  69.944  1.00  1.97              
ATOM   2615 1HG1 VAL A 170      45.826  55.266  69.397  1.00  1.97              
ATOM   2616 2HG1 VAL A 170      47.003  56.569  69.239  1.00  1.97              
ATOM   2617 3HG1 VAL A 170      47.317  55.230  70.359  1.00  1.97              
ATOM   2618  CG2 VAL A 170      45.127  55.605  71.955  1.00  1.97              
ATOM   2619 1HG2 VAL A 170      44.493  54.965  71.341  1.00  1.97              
ATOM   2620 2HG2 VAL A 170      45.871  54.988  72.460  1.00  1.97              
ATOM   2621 3HG2 VAL A 170      44.495  56.089  72.696  1.00  1.97              
ATOM   2622  C   VAL A 170      47.509  58.556  71.008  1.00  1.97              
ATOM   2623  O   VAL A 170      48.684  58.403  70.684  1.00  1.97              
ATOM   2624  N   GLY A 171      46.828  59.674  70.735  1.00  1.93              
ATOM   2625  H   GLY A 171      45.861  59.721  71.011  1.00  1.93              
ATOM   2626  CA  GLY A 171      47.355  60.812  69.979  1.00  1.93              
ATOM   2627  HA1 GLY A 171      46.650  61.638  70.061  1.00  1.93              
ATOM   2628  HA2 GLY A 171      47.413  60.530  68.927  1.00  1.93              
ATOM   2629  C   GLY A 171      48.741  61.325  70.397  1.00  1.93              
ATOM   2630  O   GLY A 171      49.575  61.713  69.567  1.00  1.93              
ATOM   2631  N   TYR A 172      48.956  61.243  71.717  1.00  1.72              
ATOM   2632  H   TYR A 172      48.243  60.749  72.242  1.00  1.72              
ATOM   2633  CA  TYR A 172      50.050  61.764  72.536  1.00  1.72              
ATOM   2634  HA  TYR A 172      50.676  62.379  71.910  1.00  1.72              
ATOM   2635  CB  TYR A 172      49.460  62.656  73.645  1.00  1.72              
ATOM   2636  HB1 TYR A 172      50.188  62.759  74.450  1.00  1.72              
ATOM   2637  HB2 TYR A 172      48.581  62.173  74.072  1.00  1.72              
ATOM   2638  CG  TYR A 172      49.080  64.053  73.186  1.00  1.72              
ATOM   2639  CD1 TYR A 172      48.029  64.242  72.265  1.00  1.72              
ATOM   2640  HD1 TYR A 172      47.461  63.404  71.898  1.00  1.72              
ATOM   2641  CE1 TYR A 172      47.711  65.533  71.812  1.00  1.72              
ATOM   2642  HE1 TYR A 172      46.916  65.678  71.088  1.00  1.72              
ATOM   2643  CZ  TYR A 172      48.411  66.650  72.305  1.00  1.72              
ATOM   2644  OH  TYR A 172      48.072  67.892  71.876  1.00  1.72              
ATOM   2645  HH  TYR A 172      48.485  68.587  72.389  1.00  1.72              
ATOM   2646  CE2 TYR A 172      49.450  66.470  73.243  1.00  1.72              
ATOM   2647  HE2 TYR A 172      49.981  67.327  73.631  1.00  1.72              
ATOM   2648  CD2 TYR A 172      49.789  65.171  73.674  1.00  1.72              
ATOM   2649  HD2 TYR A 172      50.585  65.034  74.394  1.00  1.72              
ATOM   2650  C   TYR A 172      50.961  60.660  73.094  1.00  1.72              
ATOM   2651  O   TYR A 172      51.842  60.939  73.915  1.00  1.72              
ATOM   2652  N   GLN A 173      50.773  59.421  72.633  1.00  1.38              
ATOM   2653  H   GLN A 173      49.997  59.247  72.005  1.00  1.38              
ATOM   2654  CA  GLN A 173      51.799  58.379  72.733  1.00  1.38              
ATOM   2655  HA  GLN A 173      52.268  58.486  73.713  1.00  1.38              
ATOM   2656  CB  GLN A 173      51.115  57.010  72.708  1.00  1.38              
ATOM   2657  HB1 GLN A 173      51.853  56.216  72.592  1.00  1.38              
ATOM   2658  HB2 GLN A 173      50.423  56.958  71.869  1.00  1.38              
ATOM   2659  CG  GLN A 173      50.369  56.812  74.036  1.00  1.38              
ATOM   2660  HG1 GLN A 173      49.830  57.717  74.307  1.00  1.38              
ATOM   2661  HG2 GLN A 173      51.084  56.604  74.833  1.00  1.38              
ATOM   2662  CD  GLN A 173      49.365  55.678  73.976  1.00  1.38              
ATOM   2663  OE1 GLN A 173      49.515  54.710  73.252  1.00  1.38              
ATOM   2664  NE2 GLN A 173      48.309  55.754  74.757  1.00  1.38              
ATOM   2665 1HE2 GLN A 173      48.186  56.532  75.402  1.00  1.38              
ATOM   2666 2HE2 GLN A 173      47.729  54.939  74.789  1.00  1.38              
ATOM   2667  C   GLN A 173      52.910  58.506  71.684  1.00  1.38              
ATOM   2668  O   GLN A 173      52.683  59.096  70.617  1.00  1.38              
ATOM   2669  N   PRO A 174      54.108  57.965  71.978  1.00  1.51              
ATOM   2670  CD  PRO A 174      54.526  57.412  73.261  1.00  1.51              
ATOM   2671  HD1 PRO A 174      53.850  56.631  73.609  1.00  1.51              
ATOM   2672  HD2 PRO A 174      54.580  58.214  73.997  1.00  1.51              
ATOM   2673  CG  PRO A 174      55.919  56.831  73.044  1.00  1.51              
ATOM   2674  HG1 PRO A 174      55.840  55.780  72.768  1.00  1.51              
ATOM   2675  HG2 PRO A 174      56.545  56.950  73.927  1.00  1.51              
ATOM   2676  CB  PRO A 174      56.460  57.627  71.863  1.00  1.51              
ATOM   2677  HB1 PRO A 174      57.207  57.070  71.297  1.00  1.51              
ATOM   2678  HB2 PRO A 174      56.883  58.565  72.213  1.00  1.51              
ATOM   2679  CA  PRO A 174      55.209  57.893  71.033  1.00  1.51              
ATOM   2680  HA  PRO A 174      55.321  58.837  70.501  1.00  1.51              
ATOM   2681  C   PRO A 174      55.010  56.770  70.015  1.00  1.51              
ATOM   2682  O   PRO A 174      54.603  55.641  70.327  1.00  1.51              
ATOM   2683  N   TYR A 175      55.346  57.122  68.782  1.00  0.90              
ATOM   2684  H   TYR A 175      55.610  58.083  68.612  1.00  0.90              
ATOM   2685  CA  TYR A 175      55.369  56.237  67.641  1.00  0.90              
ATOM   2686  HA  TYR A 175      55.236  55.205  67.974  1.00  0.90              
ATOM   2687  CB  TYR A 175      54.208  56.571  66.685  1.00  0.90              
ATOM   2688  HB1 TYR A 175      54.472  56.202  65.693  1.00  0.90              
ATOM   2689  HB2 TYR A 175      54.098  57.654  66.606  1.00  0.90              
ATOM   2690  CG  TYR A 175      52.887  55.950  67.093  1.00  0.90              
ATOM   2691  CD1 TYR A 175      52.185  56.442  68.210  1.00  0.90              
ATOM   2692  HD1 TYR A 175      52.569  57.285  68.758  1.00  0.90              
ATOM   2693  CE1 TYR A 175      50.990  55.827  68.624  1.00  0.90              
ATOM   2694  HE1 TYR A 175      50.463  56.191  69.495  1.00  0.90              
ATOM   2695  CZ  TYR A 175      50.489  54.723  67.904  1.00  0.90              
ATOM   2696  OH  TYR A 175      49.378  54.075  68.344  1.00  0.90              
ATOM   2697  HH  TYR A 175      49.123  53.371  67.745  1.00  0.90              
ATOM   2698  CE2 TYR A 175      51.174  54.244  66.767  1.00  0.90              
ATOM   2699  HE2 TYR A 175      50.787  53.401  66.220  1.00  0.90              
ATOM   2700  CD2 TYR A 175      52.379  54.854  66.370  1.00  0.90              
ATOM   2701  HD2 TYR A 175      52.922  54.473  65.513  1.00  0.90              
ATOM   2702  C   TYR A 175      56.707  56.339  66.942  1.00  0.90              
ATOM   2703  O   TYR A 175      57.072  57.373  66.360  1.00  0.90              
ATOM   2704  N   ARG A 176      57.437  55.224  66.992  1.00  0.79              
ATOM   2705  H   ARG A 176      57.047  54.443  67.512  1.00  0.79              
ATOM   2706  CA  ARG A 176      58.574  54.975  66.104  1.00  0.79              
ATOM   2707  HA  ARG A 176      59.272  55.812  66.161  1.00  0.79              
ATOM   2708  CB  ARG A 176      59.282  53.682  66.521  1.00  0.79              
ATOM   2709  HB1 ARG A 176      59.848  53.302  65.670  1.00  0.79              
ATOM   2710  HB2 ARG A 176      58.544  52.928  66.806  1.00  0.79              
ATOM   2711  CG  ARG A 176      60.252  53.947  67.675  1.00  0.79              
ATOM   2712  HG1 ARG A 176      59.722  54.390  68.516  1.00  0.79              
ATOM   2713  HG2 ARG A 176      61.015  54.647  67.338  1.00  0.79              
ATOM   2714  CD  ARG A 176      60.901  52.633  68.112  1.00  0.79              
ATOM   2715  HD1 ARG A 176      60.859  51.932  67.283  1.00  0.79              
ATOM   2716  HD2 ARG A 176      60.337  52.205  68.943  1.00  0.79              
ATOM   2717  NE  ARG A 176      62.321  52.783  68.467  1.00  0.79              
ATOM   2718  HE  ARG A 176      62.990  52.453  67.786  1.00  0.79              
ATOM   2719  CZ  ARG A 176      62.810  53.250  69.598  1.00  0.79              
ATOM   2720  NH1 ARG A 176      62.102  53.848  70.501  1.00  0.79              
ATOM   2721 1HH1 ARG A 176      61.125  54.088  70.339  1.00  0.79              
ATOM   2722 2HH1 ARG A 176      62.488  54.454  71.215  1.00  0.79              
ATOM   2723  NH2 ARG A 176      64.069  53.086  69.844  1.00  0.79              
ATOM   2724 1HH2 ARG A 176      64.605  52.473  69.229  1.00  0.79              
ATOM   2725 2HH2 ARG A 176      64.364  53.162  70.806  1.00  0.79              
ATOM   2726  C   ARG A 176      58.070  54.881  64.681  1.00  0.79              
ATOM   2727  O   ARG A 176      57.128  54.141  64.385  1.00  0.79              
ATOM   2728  N   VAL A 177      58.729  55.627  63.804  1.00  0.62              
ATOM   2729  H   VAL A 177      59.443  56.260  64.150  1.00  0.62              
ATOM   2730  CA  VAL A 177      58.492  55.642  62.365  1.00  0.62              
ATOM   2731  HA  VAL A 177      57.801  54.840  62.107  1.00  0.62              
ATOM   2732  CB  VAL A 177      57.876  56.978  61.895  1.00  0.62              
ATOM   2733  HB  VAL A 177      58.612  57.763  62.050  1.00  0.62              
ATOM   2734  CG1 VAL A 177      57.497  56.939  60.407  1.00  0.62              
ATOM   2735 1HG1 VAL A 177      57.020  57.876  60.120  1.00  0.62              
ATOM   2736 2HG1 VAL A 177      58.392  56.822  59.799  1.00  0.62              
ATOM   2737 3HG1 VAL A 177      56.815  56.113  60.210  1.00  0.62              
ATOM   2738  CG2 VAL A 177      56.611  57.358  62.665  1.00  0.62              
ATOM   2739 1HG2 VAL A 177      56.216  58.285  62.268  1.00  0.62              
ATOM   2740 2HG2 VAL A 177      55.861  56.581  62.571  1.00  0.62              
ATOM   2741 3HG2 VAL A 177      56.844  57.497  63.720  1.00  0.62              
ATOM   2742  C   VAL A 177      59.822  55.404  61.669  1.00  0.62              
ATOM   2743  O   VAL A 177      60.866  55.960  62.036  1.00  0.62              
ATOM   2744  N   VAL A 178      59.738  54.574  60.637  1.00  0.79              
ATOM   2745  H   VAL A 178      58.827  54.173  60.436  1.00  0.79              
ATOM   2746  CA  VAL A 178      60.784  54.235  59.693  1.00  0.79              
ATOM   2747  HA  VAL A 178      61.596  54.935  59.834  1.00  0.79              
ATOM   2748  CB  VAL A 178      61.324  52.803  59.913  1.00  0.79              
ATOM   2749  HB  VAL A 178      60.526  52.107  59.665  1.00  0.79              
ATOM   2750  CG1 VAL A 178      62.535  52.485  59.027  1.00  0.79              
ATOM   2751 1HG1 VAL A 178      62.817  51.441  59.161  1.00  0.79              
ATOM   2752 2HG1 VAL A 178      62.289  52.643  57.980  1.00  0.79              
ATOM   2753 3HG1 VAL A 178      63.378  53.121  59.296  1.00  0.79              
ATOM   2754  CG2 VAL A 178      61.738  52.547  61.369  1.00  0.79              
ATOM   2755 1HG2 VAL A 178      62.120  51.532  61.472  1.00  0.79              
ATOM   2756 2HG2 VAL A 178      62.515  53.253  61.659  1.00  0.79              
ATOM   2757 3HG2 VAL A 178      60.876  52.655  62.024  1.00  0.79              
ATOM   2758  C   VAL A 178      60.214  54.376  58.292  1.00  0.79              
ATOM   2759  O   VAL A 178      59.208  53.744  57.949  1.00  0.79              
ATOM   2760  N   VAL A 179      60.820  55.242  57.485  1.00  0.73              
ATOM   2761  H   VAL A 179      61.677  55.690  57.795  1.00  0.73              
ATOM   2762  CA  VAL A 179      60.324  55.499  56.133  1.00  0.73              
ATOM   2763  HA  VAL A 179      59.385  54.968  55.979  1.00  0.73              
ATOM   2764  CB  VAL A 179      60.045  56.978  55.850  1.00  0.73              
ATOM   2765  HB  VAL A 179      60.971  57.540  55.815  1.00  0.73              
ATOM   2766  CG1 VAL A 179      59.345  57.085  54.490  1.00  0.73              
ATOM   2767 1HG1 VAL A 179      58.929  58.081  54.373  1.00  0.73              
ATOM   2768 2HG1 VAL A 179      60.070  56.926  53.693  1.00  0.73              
ATOM   2769 3HG1 VAL A 179      58.542  56.356  54.409  1.00  0.73              
ATOM   2770  CG2 VAL A 179      59.147  57.601  56.926  1.00  0.73              
ATOM   2771 1HG2 VAL A 179      58.898  58.624  56.649  1.00  0.73              
ATOM   2772 2HG2 VAL A 179      58.241  57.013  57.041  1.00  0.73              
ATOM   2773 3HG2 VAL A 179      59.677  57.632  57.877  1.00  0.73              
ATOM   2774  C   VAL A 179      61.338  54.941  55.158  1.00  0.73              
ATOM   2775  O   VAL A 179      62.482  55.381  55.081  1.00  0.73              
ATOM   2776  N   LEU A 180      60.906  53.919  54.432  1.00  0.85              
ATOM   2777  H   LEU A 180      59.938  53.633  54.538  1.00  0.85              
ATOM   2778  CA  LEU A 180      61.720  53.214  53.467  1.00  0.85              
ATOM   2779  HA  LEU A 180      62.774  53.353  53.711  1.00  0.85              
ATOM   2780  CB  LEU A 180      61.423  51.704  53.530  1.00  0.85              
ATOM   2781  HB1 LEU A 180      62.133  51.224  52.865  1.00  0.85              
ATOM   2782  HB2 LEU A 180      60.416  51.530  53.149  1.00  0.85              
ATOM   2783  CG  LEU A 180      61.533  51.007  54.904  1.00  0.85              
ATOM   2784  HG  LEU A 180      60.816  51.449  55.595  1.00  0.85              
ATOM   2785  CD1 LEU A 180      61.193  49.525  54.737  1.00  0.85              
ATOM   2786 1HD1 LEU A 180      61.215  49.031  55.705  1.00  0.85              
ATOM   2787 2HD1 LEU A 180      60.192  49.417  54.321  1.00  0.85              
ATOM   2788 3HD1 LEU A 180      61.906  49.034  54.075  1.00  0.85              
ATOM   2789  CD2 LEU A 180      62.935  51.123  55.512  1.00  0.85              
ATOM   2790 1HD2 LEU A 180      62.978  50.565  56.448  1.00  0.85              
ATOM   2791 2HD2 LEU A 180      63.674  50.727  54.815  1.00  0.85              
ATOM   2792 3HD2 LEU A 180      63.146  52.171  55.722  1.00  0.85              
ATOM   2793  C   LEU A 180      61.496  53.796  52.074  1.00  0.85              
ATOM   2794  O   LEU A 180      60.490  53.510  51.422  1.00  0.85              
ATOM   2795  N   SER A 181      62.410  54.657  51.639  1.00  0.94              
ATOM   2796  H   SER A 181      63.185  54.864  52.261  1.00  0.94              
ATOM   2797  CA  SER A 181      62.473  55.114  50.251  1.00  0.94              
ATOM   2798  HA  SER A 181      61.455  55.232  49.877  1.00  0.94              
ATOM   2799  CB  SER A 181      63.142  56.500  50.174  1.00  0.94              
ATOM   2800  HB1 SER A 181      62.534  57.199  50.752  1.00  0.94              
ATOM   2801  HB2 SER A 181      63.138  56.834  49.134  1.00  0.94              
ATOM   2802  OG  SER A 181      64.471  56.548  50.669  1.00  0.94              
ATOM   2803  HG  SER A 181      64.547  55.958  51.438  1.00  0.94              
ATOM   2804  C   SER A 181      63.163  54.085  49.377  1.00  0.94              
ATOM   2805  O   SER A 181      64.184  53.513  49.787  1.00  0.94              
ATOM   2806  N   PHE A 182      62.613  53.859  48.182  1.00  1.00              
ATOM   2807  H   PHE A 182      61.762  54.353  47.914  1.00  1.00              
ATOM   2808  CA  PHE A 182      63.158  52.876  47.247  1.00  1.00              
ATOM   2809  HA  PHE A 182      64.049  52.411  47.673  1.00  1.00              
ATOM   2810  CB  PHE A 182      62.129  51.763  46.992  1.00  1.00              
ATOM   2811  HB1 PHE A 182      62.668  50.944  46.530  1.00  1.00              
ATOM   2812  HB2 PHE A 182      61.389  52.125  46.275  1.00  1.00              
ATOM   2813  CG  PHE A 182      61.385  51.190  48.188  1.00  1.00              
ATOM   2814  CD1 PHE A 182      62.086  50.742  49.321  1.00  1.00              
ATOM   2815  HD1 PHE A 182      63.158  50.829  49.354  1.00  1.00              
ATOM   2816  CE1 PHE A 182      61.391  50.193  50.413  1.00  1.00              
ATOM   2817  HE1 PHE A 182      61.932  49.835  51.269  1.00  1.00              
ATOM   2818  CZ  PHE A 182      59.987  50.127  50.395  1.00  1.00              
ATOM   2819  HZ  PHE A 182      59.446  49.736  51.246  1.00  1.00              
ATOM   2820  CE2 PHE A 182      59.283  50.557  49.260  1.00  1.00              
ATOM   2821  HE2 PHE A 182      58.206  50.495  49.233  1.00  1.00              
ATOM   2822  CD2 PHE A 182      59.982  51.066  48.151  1.00  1.00              
ATOM   2823  HD2 PHE A 182      59.435  51.390  47.278  1.00  1.00              
ATOM   2824  C   PHE A 182      63.552  53.563  45.952  1.00  1.00              
ATOM   2825  O   PHE A 182      62.712  54.123  45.243  1.00  1.00              
ATOM   2826  N   GLU A 183      64.850  53.558  45.680  1.00  1.22              
ATOM   2827  H   GLU A 183      65.486  53.043  46.283  1.00  1.22              
ATOM   2828  CA  GLU A 183      65.440  54.226  44.529  1.00  1.22              
ATOM   2829  HA  GLU A 183      64.858  55.100  44.230  1.00  1.22              
ATOM   2830  CB  GLU A 183      66.826  54.658  45.037  1.00  1.22              
ATOM   2831  HB1 GLU A 183      67.324  53.780  45.445  1.00  1.22              
ATOM   2832  HB2 GLU A 183      66.693  55.370  45.855  1.00  1.22              
ATOM   2833  CG  GLU A 183      67.788  55.269  44.029  1.00  1.22              
ATOM   2834  HG1 GLU A 183      67.452  56.269  43.746  1.00  1.22              
ATOM   2835  HG2 GLU A 183      67.821  54.635  43.144  1.00  1.22              
ATOM   2836  CD  GLU A 183      69.178  55.309  44.676  1.00  1.22              
ATOM   2837  OE1 GLU A 183      69.961  54.365  44.419  1.00  1.22              
ATOM   2838  OE2 GLU A 183      69.449  56.223  45.484  1.00  1.22              
ATOM   2839  C   GLU A 183      65.550  53.209  43.374  1.00  1.22              
ATOM   2840  O   GLU A 183      66.083  52.098  43.517  1.00  1.22              
ATOM   2841  N   LEU A 184      65.046  53.613  42.205  1.00  1.89              
ATOM   2842  H   LEU A 184      64.641  54.534  42.153  1.00  1.89              
ATOM   2843  CA  LEU A 184      64.999  52.809  40.984  1.00  1.89              
ATOM   2844  HA  LEU A 184      65.517  51.864  41.156  1.00  1.89              
ATOM   2845  CB  LEU A 184      63.530  52.488  40.644  1.00  1.89              
ATOM   2846  HB1 LEU A 184      63.046  53.383  40.248  1.00  1.89              
ATOM   2847  HB2 LEU A 184      63.015  52.222  41.568  1.00  1.89              
ATOM   2848  CG  LEU A 184      63.328  51.319  39.658  1.00  1.89              
ATOM   2849  HG  LEU A 184      63.709  50.407  40.117  1.00  1.89              
ATOM   2850  CD1 LEU A 184      61.829  51.145  39.409  1.00  1.89              
ATOM   2851 1HD1 LEU A 184      61.658  50.275  38.777  1.00  1.89              
ATOM   2852 2HD1 LEU A 184      61.312  50.993  40.355  1.00  1.89              
ATOM   2853 3HD1 LEU A 184      61.425  52.034  38.928  1.00  1.89              
ATOM   2854  CD2 LEU A 184      63.996  51.489  38.291  1.00  1.89              
ATOM   2855 1HD2 LEU A 184      63.688  50.683  37.627  1.00  1.89              
ATOM   2856 2HD2 LEU A 184      63.715  52.448  37.855  1.00  1.89              
ATOM   2857 3HD2 LEU A 184      65.079  51.435  38.394  1.00  1.89              
ATOM   2858  C   LEU A 184      65.738  53.562  39.880  1.00  1.89              
ATOM   2859  O   LEU A 184      65.201  54.474  39.248  1.00  1.89              
ATOM   2860  N   LEU A 185      66.994  53.175  39.680  1.00  2.22              
ATOM   2861  H   LEU A 185      67.379  52.433  40.254  1.00  2.22              
ATOM   2862  CA  LEU A 185      67.904  53.783  38.723  1.00  2.22              
ATOM   2863  HA  LEU A 185      67.363  54.507  38.112  1.00  2.22              
ATOM   2864  CB  LEU A 185      69.028  54.513  39.478  1.00  2.22              
ATOM   2865  HB1 LEU A 185      69.743  54.912  38.757  1.00  2.22              
ATOM   2866  HB2 LEU A 185      69.554  53.782  40.091  1.00  2.22              
ATOM   2867  CG  LEU A 185      68.551  55.663  40.387  1.00  2.22              
ATOM   2868  HG  LEU A 185      67.759  55.315  41.044  1.00  2.22              
ATOM   2869  CD1 LEU A 185      69.715  56.154  41.245  1.00  2.22              
ATOM   2870 1HD1 LEU A 185      69.369  56.932  41.924  1.00  2.22              
ATOM   2871 2HD1 LEU A 185      70.102  55.330  41.844  1.00  2.22              
ATOM   2872 3HD1 LEU A 185      70.512  56.549  40.617  1.00  2.22              
ATOM   2873  CD2 LEU A 185      68.016  56.850  39.580  1.00  2.22              
ATOM   2874 1HD2 LEU A 185      67.748  57.661  40.257  1.00  2.22              
ATOM   2875 2HD2 LEU A 185      68.775  57.202  38.883  1.00  2.22              
ATOM   2876 3HD2 LEU A 185      67.122  56.549  39.034  1.00  2.22              
ATOM   2877  C   LEU A 185      68.452  52.722  37.767  1.00  2.22              
ATOM   2878  O   LEU A 185      68.493  51.539  38.090  1.00  2.22              
ATOM   2879  N   HIS A 186      68.911  53.146  36.591  1.00  2.60              
ATOM   2880  H   HIS A 186      68.788  54.123  36.357  1.00  2.60              
ATOM   2881  CA  HIS A 186      69.421  52.269  35.525  1.00  2.60              
ATOM   2882  HA  HIS A 186      68.680  51.490  35.342  1.00  2.60              
ATOM   2883  CB  HIS A 186      69.571  53.111  34.244  1.00  2.60              
ATOM   2884  HB1 HIS A 186      69.776  52.447  33.403  1.00  2.60              
ATOM   2885  HB2 HIS A 186      70.424  53.781  34.358  1.00  2.60              
ATOM   2886  CG  HIS A 186      68.357  53.948  33.926  1.00  2.60              
ATOM   2887  ND1 HIS A 186      68.083  55.199  34.479  1.00  2.60              
ATOM   2888  CE1 HIS A 186      66.893  55.568  33.981  1.00  2.60              
ATOM   2889  HE1 HIS A 186      66.395  56.500  34.217  1.00  2.60              
ATOM   2890  NE2 HIS A 186      66.411  54.616  33.165  1.00  2.60              
ATOM   2891  HE2 HIS A 186      65.522  54.655  32.688  1.00  2.60              
ATOM   2892  CD2 HIS A 186      67.318  53.581  33.121  1.00  2.60              
ATOM   2893  HD2 HIS A 186      67.227  52.649  32.579  1.00  2.60              
ATOM   2894  C   HIS A 186      70.743  51.548  35.847  1.00  2.60              
ATOM   2895  O   HIS A 186      71.305  50.870  34.987  1.00  2.60              
ATOM   2896  N   ALA A 187      71.265  51.715  37.061  1.00  2.67              
ATOM   2897  H   ALA A 187      70.678  52.177  37.736  1.00  2.67              
ATOM   2898  CA  ALA A 187      72.357  50.916  37.597  1.00  2.67              
ATOM   2899  HA  ALA A 187      73.163  50.880  36.865  1.00  2.67              
ATOM   2900  CB  ALA A 187      72.849  51.632  38.859  1.00  2.67              
ATOM   2901  HB1 ALA A 187      73.621  51.052  39.361  1.00  2.67              
ATOM   2902  HB2 ALA A 187      73.254  52.609  38.597  1.00  2.67              
ATOM   2903  HB3 ALA A 187      72.014  51.771  39.542  1.00  2.67              
ATOM   2904  C   ALA A 187      71.896  49.474  37.891  1.00  2.67              
ATOM   2905  O   ALA A 187      70.700  49.240  38.076  1.00  2.67              
ATOM   2906  N   PRO A 188      72.814  48.495  38.004  1.00  2.59              
ATOM   2907  CD  PRO A 188      74.253  48.584  37.803  1.00  2.59              
ATOM   2908  HD1 PRO A 188      74.680  49.482  38.245  1.00  2.59              
ATOM   2909  HD2 PRO A 188      74.469  48.552  36.734  1.00  2.59              
ATOM   2910  CG  PRO A 188      74.835  47.346  38.484  1.00  2.59              
ATOM   2911  HG1 PRO A 188      75.007  47.558  39.541  1.00  2.59              
ATOM   2912  HG2 PRO A 188      75.754  47.013  38.003  1.00  2.59              
ATOM   2913  CB  PRO A 188      73.713  46.315  38.349  1.00  2.59              
ATOM   2914  HB1 PRO A 188      73.770  45.557  39.131  1.00  2.59              
ATOM   2915  HB2 PRO A 188      73.771  45.847  37.366  1.00  2.59              
ATOM   2916  CA  PRO A 188      72.438  47.157  38.439  1.00  2.59              
ATOM   2917  HA  PRO A 188      71.691  46.749  37.756  1.00  2.59              
ATOM   2918  C   PRO A 188      71.849  47.171  39.855  1.00  2.59              
ATOM   2919  O   PRO A 188      72.268  47.939  40.723  1.00  2.59              
ATOM   2920  N   ALA A 189      70.875  46.289  40.078  1.00  2.33              
ATOM   2921  H   ALA A 189      70.598  45.668  39.338  1.00  2.33              
ATOM   2922  CA  ALA A 189      70.268  46.115  41.388  1.00  2.33              
ATOM   2923  HA  ALA A 189      69.877  47.082  41.711  1.00  2.33              
ATOM   2924  CB  ALA A 189      69.095  45.138  41.274  1.00  2.33              
ATOM   2925  HB1 ALA A 189      68.598  45.058  42.241  1.00  2.33              
ATOM   2926  HB2 ALA A 189      68.377  45.510  40.542  1.00  2.33              
ATOM   2927  HB3 ALA A 189      69.451  44.154  40.968  1.00  2.33              
ATOM   2928  C   ALA A 189      71.295  45.650  42.425  1.00  2.33              
ATOM   2929  O   ALA A 189      72.188  44.863  42.110  1.00  2.33              
ATOM   2930  N   THR A 190      71.119  46.076  43.678  1.00  2.73              
ATOM   2931  H   THR A 190      70.353  46.719  43.863  1.00  2.73              
ATOM   2932  CA  THR A 190      72.008  45.652  44.775  1.00  2.73              
ATOM   2933  HA  THR A 190      72.579  44.777  44.466  1.00  2.73              
ATOM   2934  CB  THR A 190      73.025  46.733  45.200  1.00  2.73              
ATOM   2935  HB  THR A 190      73.824  46.218  45.732  1.00  2.73              
ATOM   2936  CG2 THR A 190      73.656  47.512  44.051  1.00  2.73              
ATOM   2937 1HG2 THR A 190      74.423  48.182  44.437  1.00  2.73              
ATOM   2938 2HG2 THR A 190      74.116  46.819  43.346  1.00  2.73              
ATOM   2939 3HG2 THR A 190      72.908  48.105  43.525  1.00  2.73              
ATOM   2940  OG1 THR A 190      72.458  47.660  46.105  1.00  2.73              
ATOM   2941  HG1 THR A 190      72.050  48.377  45.585  1.00  2.73              
ATOM   2942  C   THR A 190      71.172  45.222  45.975  1.00  2.73              
ATOM   2943  O   THR A 190      69.942  45.228  46.021  1.00  2.73              
TER
