# Supplementary material for: Antisense Peptide Technology for Diagnostic Tests and Bioengineering Research
Source: Int J Mol Sci. 2021 Aug 24;22(17):9106. doi: 10.3390/ijms22179106 (PMC8431130; doi:10.3390/ijms22179106)
Supplement: Supplementary file 1 [file ijms-22-09106-s001.zip › Table S5_model_S1RBD_aa486-506.pdb]

ATOM      1  N   PHE A   1      42.640  33.431  45.050  1.00  5.86              
ATOM      2  CA  PHE A   1      41.404  34.014  45.571  1.00  5.86              
ATOM      3  HA  PHE A   1      40.993  34.644  44.783  1.00  5.86              
ATOM      4  CB  PHE A   1      40.363  32.915  45.841  1.00  5.86              
ATOM      5  HB1 PHE A   1      39.633  33.263  46.572  1.00  5.86              
ATOM      6  HB2 PHE A   1      40.849  32.037  46.271  1.00  5.86              
ATOM      7  CG  PHE A   1      39.600  32.520  44.587  1.00  5.86              
ATOM      8  CD1 PHE A   1      38.303  33.018  44.362  1.00  5.86              
ATOM      9  HD1 PHE A   1      37.836  33.667  45.091  1.00  5.86              
ATOM     10  CE1 PHE A   1      37.603  32.673  43.193  1.00  5.86              
ATOM     11  HE1 PHE A   1      36.602  33.044  43.031  1.00  5.86              
ATOM     12  CZ  PHE A   1      38.199  31.830  42.240  1.00  5.86              
ATOM     13  HZ  PHE A   1      37.654  31.538  41.351  1.00  5.86              
ATOM     14  CE2 PHE A   1      39.504  31.350  42.447  1.00  5.86              
ATOM     15  HE2 PHE A   1      39.973  30.712  41.713  1.00  5.86              
ATOM     16  CD2 PHE A   1      40.203  31.692  43.619  1.00  5.86              
ATOM     17  HD2 PHE A   1      41.206  31.329  43.778  1.00  5.86              
ATOM     18  C   PHE A   1      41.663  34.976  46.736  1.00  5.86              
ATOM     19  O   PHE A   1      40.877  35.138  47.669  1.00  5.86              
ATOM     20  N   ASN A   2      42.803  35.657  46.665  1.00  5.11              
ATOM     21  H   ASN A   2      43.421  35.420  45.903  1.00  5.11              
ATOM     22  CA  ASN A   2      43.150  36.803  47.490  1.00  5.11              
ATOM     23  HA  ASN A   2      42.254  37.177  47.990  1.00  5.11              
ATOM     24  CB  ASN A   2      44.151  36.366  48.585  1.00  5.11              
ATOM     25  HB1 ASN A   2      44.989  37.057  48.604  1.00  5.11              
ATOM     26  HB2 ASN A   2      44.540  35.374  48.362  1.00  5.11              
ATOM     27  CG  ASN A   2      43.505  36.339  49.957  1.00  5.11              
ATOM     28  OD1 ASN A   2      44.020  36.872  50.927  1.00  5.11              
ATOM     29  ND2 ASN A   2      42.335  35.759  50.093  1.00  5.11              
ATOM     30 1HD2 ASN A   2      41.846  35.371  49.290  1.00  5.11              
ATOM     31 2HD2 ASN A   2      41.926  35.762  51.008  1.00  5.11              
ATOM     32  C   ASN A   2      43.609  37.914  46.557  1.00  5.11              
ATOM     33  O   ASN A   2      44.738  37.916  46.054  1.00  5.11              
ATOM     34  N   CYS A   3      42.651  38.766  46.223  1.00  3.68              
ATOM     35  H   CYS A   3      41.798  38.700  46.756  1.00  3.68              
ATOM     36  CA  CYS A   3      42.455  39.352  44.897  1.00  3.68              
ATOM     37  HA  CYS A   3      42.566  38.558  44.162  1.00  3.68              
ATOM     38  CB  CYS A   3      40.996  39.846  44.861  1.00  3.68              
ATOM     39  HB1 CYS A   3      40.767  40.211  43.857  1.00  3.68              
ATOM     40  HB2 CYS A   3      40.876  40.674  45.563  1.00  3.68              
ATOM     41  SG  CYS A   3      39.850  38.502  45.293  1.00  3.68              
ATOM     42  HG  CYS A   3      39.953  37.875  44.112  1.00  3.68              
ATOM     43  C   CYS A   3      43.405  40.472  44.480  1.00  3.68              
ATOM     44  O   CYS A   3      43.073  41.250  43.596  1.00  3.68              
ATOM     45  N   TYR A   4      44.526  40.609  45.180  1.00  3.61              
ATOM     46  H   TYR A   4      44.773  39.849  45.801  1.00  3.61              
ATOM     47  CA  TYR A   4      45.275  41.846  45.335  1.00  3.61              
ATOM     48  HA  TYR A   4      44.549  42.641  45.509  1.00  3.61              
ATOM     49  CB  TYR A   4      46.150  41.740  46.599  1.00  3.61              
ATOM     50  HB1 TYR A   4      46.555  42.727  46.826  1.00  3.61              
ATOM     51  HB2 TYR A   4      46.993  41.084  46.374  1.00  3.61              
ATOM     52  CG  TYR A   4      45.430  41.217  47.831  1.00  3.61              
ATOM     53  CD1 TYR A   4      44.244  41.825  48.288  1.00  3.61              
ATOM     54  HD1 TYR A   4      43.858  42.697  47.779  1.00  3.61              
ATOM     55  CE1 TYR A   4      43.550  41.285  49.389  1.00  3.61              
ATOM     56  HE1 TYR A   4      42.627  41.729  49.734  1.00  3.61              
ATOM     57  CZ  TYR A   4      44.045  40.139  50.042  1.00  3.61              
ATOM     58  OH  TYR A   4      43.343  39.568  51.053  1.00  3.61              
ATOM     59  HH  TYR A   4      43.700  38.694  51.274  1.00  3.61              
ATOM     60  CE2 TYR A   4      45.257  39.557  49.614  1.00  3.61              
ATOM     61  HE2 TYR A   4      45.656  38.703  50.132  1.00  3.61              
ATOM     62  CD2 TYR A   4      45.939  40.087  48.503  1.00  3.61              
ATOM     63  HD2 TYR A   4      46.850  39.610  48.164  1.00  3.61              
ATOM     64  C   TYR A   4      46.071  42.277  44.096  1.00  3.61              
ATOM     65  O   TYR A   4      47.296  42.348  44.124  1.00  3.61              
ATOM     66  N   PHE A   5      45.382  42.529  42.981  1.00  2.85              
ATOM     67  H   PHE A   5      44.372  42.407  43.001  1.00  2.85              
ATOM     68  CA  PHE A   5      46.033  42.654  41.690  1.00  2.85              
ATOM     69  HA  PHE A   5      46.946  42.073  41.793  1.00  2.85              
ATOM     70  CB  PHE A   5      45.243  41.975  40.582  1.00  2.85              
ATOM     71  HB1 PHE A   5      44.677  42.713  40.015  1.00  2.85              
ATOM     72  HB2 PHE A   5      44.529  41.309  41.062  1.00  2.85              
ATOM     73  CG  PHE A   5      46.159  41.171  39.669  1.00  2.85              
ATOM     74  CD1 PHE A   5      46.840  40.042  40.177  1.00  2.85              
ATOM     75  HD1 PHE A   5      46.672  39.724  41.197  1.00  2.85              
ATOM     76  CE1 PHE A   5      47.738  39.329  39.364  1.00  2.85              
ATOM     77  HE1 PHE A   5      48.255  38.465  39.765  1.00  2.85              
ATOM     78  CZ  PHE A   5      47.959  39.734  38.036  1.00  2.85              
ATOM     79  HZ  PHE A   5      48.649  39.178  37.413  1.00  2.85              
ATOM     80  CE2 PHE A   5      47.279  40.851  37.523  1.00  2.85              
ATOM     81  HE2 PHE A   5      47.447  41.156  36.499  1.00  2.85              
ATOM     82  CD2 PHE A   5      46.384  41.561  38.341  1.00  2.85              
ATOM     83  HD2 PHE A   5      45.868  42.419  37.949  1.00  2.85              
ATOM     84  C   PHE A   5      46.480  44.073  41.340  1.00  2.85              
ATOM     85  O   PHE A   5      45.746  45.033  41.557  1.00  2.85              
ATOM     86  N   PRO A   6      47.644  44.231  40.687  1.00  3.17              
ATOM     87  CD  PRO A   6      48.734  43.274  40.538  1.00  3.17              
ATOM     88  HD1 PRO A   6      48.402  42.314  40.155  1.00  3.17              
ATOM     89  HD2 PRO A   6      49.225  43.136  41.503  1.00  3.17              
ATOM     90  CG  PRO A   6      49.711  43.900  39.547  1.00  3.17              
ATOM     91  HG1 PRO A   6      49.420  43.636  38.530  1.00  3.17              
ATOM     92  HG2 PRO A   6      50.739  43.598  39.745  1.00  3.17              
ATOM     93  CB  PRO A   6      49.500  45.394  39.775  1.00  3.17              
ATOM     94  HB1 PRO A   6      49.801  45.978  38.906  1.00  3.17              
ATOM     95  HB2 PRO A   6      50.066  45.705  40.654  1.00  3.17              
ATOM     96  CA  PRO A   6      47.999  45.499  40.075  1.00  3.17              
ATOM     97  HA  PRO A   6      47.844  46.306  40.794  1.00  3.17              
ATOM     98  C   PRO A   6      47.180  45.847  38.819  1.00  3.17              
ATOM     99  O   PRO A   6      47.441  46.871  38.182  1.00  3.17              
ATOM    100  N   LEU A   7      46.166  45.042  38.476  1.00  3.58              
ATOM    101  H   LEU A   7      46.022  44.225  39.047  1.00  3.58              
ATOM    102  CA  LEU A   7      45.000  45.530  37.745  1.00  3.58              
ATOM    103  HA  LEU A   7      45.354  46.118  36.901  1.00  3.58              
ATOM    104  CB  LEU A   7      44.123  44.394  37.178  1.00  3.58              
ATOM    105  HB1 LEU A   7      43.134  44.793  36.949  1.00  3.58              
ATOM    106  HB2 LEU A   7      43.981  43.635  37.945  1.00  3.58              
ATOM    107  CG  LEU A   7      44.675  43.755  35.889  1.00  3.58              
ATOM    108  HG  LEU A   7      45.719  43.483  36.024  1.00  3.58              
ATOM    109  CD1 LEU A   7      43.878  42.498  35.554  1.00  3.58              
ATOM    110 1HD1 LEU A   7      44.267  42.034  34.649  1.00  3.58              
ATOM    111 2HD1 LEU A   7      43.955  41.784  36.372  1.00  3.58              
ATOM    112 3HD1 LEU A   7      42.829  42.753  35.407  1.00  3.58              
ATOM    113  CD2 LEU A   7      44.597  44.700  34.682  1.00  3.58              
ATOM    114 1HD2 LEU A   7      44.935  44.175  33.790  1.00  3.58              
ATOM    115 2HD2 LEU A   7      43.567  45.020  34.536  1.00  3.58              
ATOM    116 3HD2 LEU A   7      45.231  45.569  34.833  1.00  3.58              
ATOM    117  C   LEU A   7      44.199  46.502  38.624  1.00  3.58              
ATOM    118  O   LEU A   7      43.223  46.126  39.249  1.00  3.58              
ATOM    119  N   GLN A   8      44.632  47.762  38.653  1.00  3.29              
ATOM    120  H   GLN A   8      45.502  47.956  38.175  1.00  3.29              
ATOM    121  CA  GLN A   8      43.978  48.891  39.335  1.00  3.29              
ATOM    122  HA  GLN A   8      43.372  48.490  40.149  1.00  3.29              
ATOM    123  CB  GLN A   8      45.035  49.816  39.988  1.00  3.29              
ATOM    124  HB1 GLN A   8      45.285  49.393  40.962  1.00  3.29              
ATOM    125  HB2 GLN A   8      44.584  50.790  40.184  1.00  3.29              
ATOM    126  CG  GLN A   8      46.356  50.029  39.229  1.00  3.29              
ATOM    127  HG1 GLN A   8      47.007  49.175  39.416  1.00  3.29              
ATOM    128  HG2 GLN A   8      46.862  50.910  39.622  1.00  3.29              
ATOM    129  CD  GLN A   8      46.192  50.201  37.719  1.00  3.29              
ATOM    130  OE1 GLN A   8      45.517  51.082  37.229  1.00  3.29              
ATOM    131  NE2 GLN A   8      46.751  49.322  36.921  1.00  3.29              
ATOM    132 1HE2 GLN A   8      47.314  48.563  37.296  1.00  3.29              
ATOM    133 2HE2 GLN A   8      46.605  49.464  35.939  1.00  3.29              
ATOM    134  C   GLN A   8      42.980  49.674  38.449  1.00  3.29              
ATOM    135  O   GLN A   8      42.381  50.651  38.884  1.00  3.29              
ATOM    136  N   SER A   9      42.713  49.175  37.237  1.00  2.89              
ATOM    137  H   SER A   9      43.297  48.433  36.884  1.00  2.89              
ATOM    138  CA  SER A   9      41.369  49.252  36.648  1.00  2.89              
ATOM    139  HA  SER A   9      41.059  50.296  36.579  1.00  2.89              
ATOM    140  CB  SER A   9      41.403  48.645  35.241  1.00  2.89              
ATOM    141  HB1 SER A   9      41.995  49.287  34.589  1.00  2.89              
ATOM    142  HB2 SER A   9      40.389  48.584  34.849  1.00  2.89              
ATOM    143  OG  SER A   9      41.988  47.351  35.278  1.00  2.89              
ATOM    144  HG  SER A   9      41.805  46.911  34.440  1.00  2.89              
ATOM    145  C   SER A   9      40.334  48.504  37.496  1.00  2.89              
ATOM    146  O   SER A   9      39.165  48.874  37.497  1.00  2.89              
ATOM    147  N   TYR A  10      40.790  47.480  38.235  1.00  3.58              
ATOM    148  H   TYR A  10      41.782  47.307  38.185  1.00  3.58              
ATOM    149  CA  TYR A  10      40.078  46.476  39.026  1.00  3.58              
ATOM    150  HA  TYR A  10      40.820  45.782  39.418  1.00  3.58              
ATOM    151  CB  TYR A  10      39.408  47.126  40.253  1.00  3.58              
ATOM    152  HB1 TYR A  10      38.924  46.338  40.832  1.00  3.58              
ATOM    153  HB2 TYR A  10      38.622  47.804  39.920  1.00  3.58              
ATOM    154  CG  TYR A  10      40.345  47.894  41.176  1.00  3.58              
ATOM    155  CD1 TYR A  10      40.955  47.246  42.268  1.00  3.58              
ATOM    156  HD1 TYR A  10      40.743  46.199  42.454  1.00  3.58              
ATOM    157  CE1 TYR A  10      41.837  47.952  43.113  1.00  3.58              
ATOM    158  HE1 TYR A  10      42.308  47.456  43.947  1.00  3.58              
ATOM    159  CZ  TYR A  10      42.110  49.312  42.871  1.00  3.58              
ATOM    160  OH  TYR A  10      42.977  49.987  43.672  1.00  3.58              
ATOM    161  HH  TYR A  10      43.072  50.897  43.391  1.00  3.58              
ATOM    162  CE2 TYR A  10      41.484  49.968  41.792  1.00  3.58              
ATOM    163  HE2 TYR A  10      41.692  51.012  41.590  1.00  3.58              
ATOM    164  CD2 TYR A  10      40.599  49.260  40.956  1.00  3.58              
ATOM    165  HD2 TYR A  10      40.128  49.768  40.125  1.00  3.58              
ATOM    166  C   TYR A  10      39.106  45.609  38.210  1.00  3.58              
ATOM    167  O   TYR A  10      39.322  44.406  38.113  1.00  3.58              
ATOM    168  N   GLY A  11      38.041  46.197  37.645  1.00  3.73              
ATOM    169  H   GLY A  11      38.015  47.211  37.685  1.00  3.73              
ATOM    170  CA  GLY A  11      36.943  45.505  36.955  1.00  3.73              
ATOM    171  HA1 GLY A  11      37.265  45.241  35.947  1.00  3.73              
ATOM    172  HA2 GLY A  11      36.091  46.180  36.883  1.00  3.73              
ATOM    173  C   GLY A  11      36.478  44.214  37.665  1.00  3.73              
ATOM    174  O   GLY A  11      36.158  43.224  37.011  1.00  3.73              
ATOM    175  N   PHE A  12      36.549  44.198  39.003  1.00  3.83              
ATOM    176  H   PHE A  12      36.792  45.068  39.443  1.00  3.83              
ATOM    177  CA  PHE A  12      36.554  43.001  39.855  1.00  3.83              
ATOM    178  HA  PHE A  12      37.410  42.395  39.576  1.00  3.83              
ATOM    179  CB  PHE A  12      36.669  43.483  41.320  1.00  3.83              
ATOM    180  HB1 PHE A  12      35.816  44.133  41.519  1.00  3.83              
ATOM    181  HB2 PHE A  12      37.559  44.106  41.411  1.00  3.83              
ATOM    182  CG  PHE A  12      36.723  42.457  42.452  1.00  3.83              
ATOM    183  CD1 PHE A  12      37.137  41.124  42.252  1.00  3.83              
ATOM    184  HD1 PHE A  12      37.378  40.772  41.273  1.00  3.83              
ATOM    185  CE1 PHE A  12      37.278  40.243  43.337  1.00  3.83              
ATOM    186  HE1 PHE A  12      37.635  39.231  43.175  1.00  3.83              
ATOM    187  CZ  PHE A  12      36.986  40.679  44.639  1.00  3.83              
ATOM    188  HZ  PHE A  12      37.103  40.004  45.473  1.00  3.83              
ATOM    189  CE2 PHE A  12      36.547  41.997  44.847  1.00  3.83              
ATOM    190  HE2 PHE A  12      36.324  42.336  45.847  1.00  3.83              
ATOM    191  CD2 PHE A  12      36.425  42.880  43.761  1.00  3.83              
ATOM    192  HD2 PHE A  12      36.121  43.908  43.935  1.00  3.83              
ATOM    193  C   PHE A  12      35.276  42.160  39.665  1.00  3.83              
ATOM    194  O   PHE A  12      34.151  42.647  39.758  1.00  3.83              
ATOM    195  N   GLN A  13      35.475  40.858  39.476  1.00  3.89              
ATOM    196  H   GLN A  13      36.437  40.547  39.405  1.00  3.89              
ATOM    197  CA  GLN A  13      34.458  39.846  39.212  1.00  3.89              
ATOM    198  HA  GLN A  13      33.477  40.254  39.451  1.00  3.89              
ATOM    199  CB  GLN A  13      34.429  39.512  37.701  1.00  3.89              
ATOM    200  HB1 GLN A  13      33.951  40.346  37.184  1.00  3.89              
ATOM    201  HB2 GLN A  13      33.807  38.629  37.546  1.00  3.89              
ATOM    202  CG  GLN A  13      35.809  39.290  37.052  1.00  3.89              
ATOM    203  HG1 GLN A  13      36.312  38.456  37.536  1.00  3.89              
ATOM    204  HG2 GLN A  13      36.412  40.186  37.184  1.00  3.89              
ATOM    205  CD  GLN A  13      35.739  39.017  35.554  1.00  3.89              
ATOM    206  OE1 GLN A  13      36.158  39.812  34.728  1.00  3.89              
ATOM    207  NE2 GLN A  13      35.297  37.859  35.128  1.00  3.89              
ATOM    208 1HE2 GLN A  13      35.031  37.126  35.784  1.00  3.89              
ATOM    209 2HE2 GLN A  13      35.252  37.729  34.135  1.00  3.89              
ATOM    210  C   GLN A  13      34.698  38.628  40.141  1.00  3.89              
ATOM    211  O   GLN A  13      35.300  37.634  39.728  1.00  3.89              
ATOM    212  N   PRO A  14      34.292  38.713  41.430  1.00  4.22              
ATOM    213  CD  PRO A  14      33.515  39.812  41.999  1.00  4.22              
ATOM    214  HD1 PRO A  14      32.487  39.753  41.639  1.00  4.22              
ATOM    215  HD2 PRO A  14      33.941  40.784  41.748  1.00  4.22              
ATOM    216  CG  PRO A  14      33.539  39.629  43.514  1.00  4.22              
ATOM    217  HG1 PRO A  14      32.601  39.944  43.972  1.00  4.22              
ATOM    218  HG2 PRO A  14      34.371  40.192  43.934  1.00  4.22              
ATOM    219  CB  PRO A  14      33.783  38.135  43.694  1.00  4.22              
ATOM    220  HB1 PRO A  14      32.832  37.604  43.630  1.00  4.22              
ATOM    221  HB2 PRO A  14      34.278  37.919  44.641  1.00  4.22              
ATOM    222  CA  PRO A  14      34.669  37.773  42.500  1.00  4.22              
ATOM    223  HA  PRO A  14      35.703  37.989  42.769  1.00  4.22              
ATOM    224  C   PRO A  14      34.579  36.277  42.188  1.00  4.22              
ATOM    225  O   PRO A  14      35.402  35.508  42.686  1.00  4.22              
ATOM    226  N   THR A  15      33.636  35.864  41.332  1.00  3.56              
ATOM    227  H   THR A  15      33.025  36.564  40.944  1.00  3.56              
ATOM    228  CA  THR A  15      33.451  34.468  40.893  1.00  3.56              
ATOM    229  HA  THR A  15      33.215  33.886  41.783  1.00  3.56              
ATOM    230  CB  THR A  15      32.247  34.332  39.946  1.00  3.56              
ATOM    231  HB  THR A  15      31.387  34.819  40.407  1.00  3.56              
ATOM    232  CG2 THR A  15      32.463  34.959  38.565  1.00  3.56              
ATOM    233 1HG2 THR A  15      32.725  36.011  38.667  1.00  3.56              
ATOM    234 2HG2 THR A  15      33.258  34.437  38.031  1.00  3.56              
ATOM    235 3HG2 THR A  15      31.538  34.879  37.993  1.00  3.56              
ATOM    236  OG1 THR A  15      31.930  32.975  39.764  1.00  3.56              
ATOM    237  HG1 THR A  15      32.760  32.490  39.660  1.00  3.56              
ATOM    238  C   THR A  15      34.694  33.806  40.280  1.00  3.56              
ATOM    239  O   THR A  15      34.733  32.584  40.176  1.00  3.56              
ATOM    240  N   ASN A  16      35.704  34.577  39.868  1.00  3.71              
ATOM    241  H   ASN A  16      35.569  35.582  39.903  1.00  3.71              
ATOM    242  CA  ASN A  16      36.961  34.068  39.310  1.00  3.71              
ATOM    243  HA  ASN A  16      37.163  33.083  39.734  1.00  3.71              
ATOM    244  CB  ASN A  16      36.773  33.917  37.786  1.00  3.71              
ATOM    245  HB1 ASN A  16      35.915  33.275  37.585  1.00  3.71              
ATOM    246  HB2 ASN A  16      37.654  33.434  37.362  1.00  3.71              
ATOM    247  CG  ASN A  16      36.554  35.247  37.089  1.00  3.71              
ATOM    248  OD1 ASN A  16      35.437  35.644  36.800  1.00  3.71              
ATOM    249  ND2 ASN A  16      37.598  35.993  36.815  1.00  3.71              
ATOM    250 1HD2 ASN A  16      38.504  35.712  37.170  1.00  3.71              
ATOM    251 2HD2 ASN A  16      37.429  36.857  36.338  1.00  3.71              
ATOM    252  C   ASN A  16      38.177  34.958  39.645  1.00  3.71              
ATOM    253  O   ASN A  16      39.219  34.865  38.987  1.00  3.71              
ATOM    254  N   GLY A  17      38.031  35.900  40.573  1.00  5.01              
ATOM    255  H   GLY A  17      37.204  35.855  41.153  1.00  5.01              
ATOM    256  CA  GLY A  17      38.733  37.183  40.505  1.00  5.01              
ATOM    257  HA1 GLY A  17      38.050  37.957  40.852  1.00  5.01              
ATOM    258  HA2 GLY A  17      38.976  37.401  39.467  1.00  5.01              
ATOM    259  C   GLY A  17      40.008  37.292  41.324  1.00  5.01              
ATOM    260  O   GLY A  17      40.122  38.162  42.177  1.00  5.01              
ATOM    261  N   VAL A  18      40.968  36.403  41.088  1.00  5.75              
ATOM    262  H   VAL A  18      40.780  35.683  40.399  1.00  5.75              
ATOM    263  CA  VAL A  18      42.299  36.448  41.732  1.00  5.75              
ATOM    264  HA  VAL A  18      42.171  36.517  42.812  1.00  5.75              
ATOM    265  CB  VAL A  18      43.084  35.157  41.408  1.00  5.75              
ATOM    266  HB  VAL A  18      43.409  35.195  40.368  1.00  5.75              
ATOM    267  CG1 VAL A  18      44.329  35.040  42.292  1.00  5.75              
ATOM    268 1HG1 VAL A  18      44.864  34.119  42.063  1.00  5.75              
ATOM    269 2HG1 VAL A  18      45.006  35.876  42.116  1.00  5.75              
ATOM    270 3HG1 VAL A  18      44.045  35.031  43.342  1.00  5.75              
ATOM    271  CG2 VAL A  18      42.235  33.891  41.579  1.00  5.75              
ATOM    272 1HG2 VAL A  18      42.858  33.003  41.490  1.00  5.75              
ATOM    273 2HG2 VAL A  18      41.760  33.886  42.557  1.00  5.75              
ATOM    274 3HG2 VAL A  18      41.464  33.832  40.814  1.00  5.75              
ATOM    275  C   VAL A  18      43.109  37.649  41.272  1.00  5.75              
ATOM    276  O   VAL A  18      43.780  38.290  42.068  1.00  5.75              
ATOM    277  N   GLY A  19      42.968  38.012  39.996  1.00  6.29              
ATOM    278  H   GLY A  19      42.344  37.476  39.403  1.00  6.29              
ATOM    279  CA  GLY A  19      43.487  39.268  39.465  1.00  6.29              
ATOM    280  HA1 GLY A  19      43.788  39.130  38.425  1.00  6.29              
ATOM    281  HA2 GLY A  19      44.359  39.518  40.043  1.00  6.29              
ATOM    282  C   GLY A  19      42.466  40.398  39.531  1.00  6.29              
ATOM    283  O   GLY A  19      42.508  41.281  38.681  1.00  6.29              
ATOM    284  N   TYR A  20      41.503  40.300  40.459  1.00  4.84              
ATOM    285  H   TYR A  20      41.649  39.610  41.185  1.00  4.84              
ATOM    286  CA  TYR A  20      40.144  40.855  40.402  1.00  4.84              
ATOM    287  HA  TYR A  20      39.605  40.482  41.270  1.00  4.84              
ATOM    288  CB  TYR A  20      40.196  42.389  40.507  1.00  4.84              
ATOM    289  HB1 TYR A  20      39.189  42.769  40.523  1.00  4.84              
ATOM    290  HB2 TYR A  20      40.657  42.786  39.604  1.00  4.84              
ATOM    291  CG  TYR A  20      40.896  42.984  41.708  1.00  4.84              
ATOM    292  CD1 TYR A  20      40.353  42.850  43.001  1.00  4.84              
ATOM    293  HD1 TYR A  20      39.454  42.273  43.156  1.00  4.84              
ATOM    294  CE1 TYR A  20      40.986  43.460  44.101  1.00  4.84              
ATOM    295  HE1 TYR A  20      40.587  43.356  45.099  1.00  4.84              
ATOM    296  CZ  TYR A  20      42.161  44.213  43.898  1.00  4.84              
ATOM    297  OH  TYR A  20      42.798  44.800  44.940  1.00  4.84              
ATOM    298  HH  TYR A  20      43.556  45.298  44.629  1.00  4.84              
ATOM    299  CE2 TYR A  20      42.678  44.383  42.599  1.00  4.84              
ATOM    300  HE2 TYR A  20      43.536  45.011  42.435  1.00  4.84              
ATOM    301  CD2 TYR A  20      42.052  43.762  41.507  1.00  4.84              
ATOM    302  HD2 TYR A  20      42.447  43.906  40.510  1.00  4.84              
ATOM    303  C   TYR A  20      39.356  40.421  39.151  1.00  4.84              
ATOM    304  O   TYR A  20      38.263  39.883  39.266  1.00  4.84              
ATOM    305  N   GLN A  21      39.929  40.573  37.959  1.00  5.75              
ATOM    306  H   GLN A  21      40.804  41.090  37.932  1.00  5.75              
ATOM    307  CA  GLN A  21      39.584  39.762  36.796  1.00  5.75              
ATOM    308  HA  GLN A  21      38.547  39.440  36.858  1.00  5.75              
ATOM    309  CB  GLN A  21      39.749  40.581  35.511  1.00  5.75              
ATOM    310  HB1 GLN A  21      39.438  39.964  34.665  1.00  5.75              
ATOM    311  HB2 GLN A  21      40.793  40.866  35.369  1.00  5.75              
ATOM    312  CG  GLN A  21      38.882  41.853  35.538  1.00  5.75              
ATOM    313  HG1 GLN A  21      39.368  42.616  36.149  1.00  5.75              
ATOM    314  HG2 GLN A  21      37.915  41.614  35.984  1.00  5.75              
ATOM    315  CD  GLN A  21      38.651  42.424  34.146  1.00  5.75              
ATOM    316  OE1 GLN A  21      39.392  43.241  33.643  1.00  5.75              
ATOM    317  NE2 GLN A  21      37.613  41.974  33.470  1.00  5.75              
ATOM    318 1HE2 GLN A  21      36.984  41.291  33.888  1.00  5.75              
ATOM    319 2HE2 GLN A  21      37.452  42.364  32.563  1.00  5.75              
ATOM    320  C   GLN A  21      40.449  38.488  36.757  1.00  5.75              
ATOM    321  O   GLN A  21      41.309  38.196  37.588  1.00  5.75              
TER
