# Supplementary material for: Antisense Peptide Technology for Diagnostic Tests and Bioengineering Research
Source: Int J Mol Sci. 2021 Aug 24;22(17):9106. doi: 10.3390/ijms22179106 (PMC8431130; doi:10.3390/ijms22179106)
Supplement: Supplementary file 1 [file ijms-22-09106-s001.zip › Table S6_model_ARBD.pdb]

ATOM      1  N   LYS A   1      44.520  46.677  54.112  1.00  8.94              
ATOM      2  CA  LYS A   1      44.226  48.023  53.615  1.00  8.94              
ATOM      3  HA  LYS A   1      43.247  48.329  53.986  1.00  8.94              
ATOM      4  CB  LYS A   1      45.271  49.034  54.127  1.00  8.94              
ATOM      5  HB1 LYS A   1      44.991  50.021  53.753  1.00  8.94              
ATOM      6  HB2 LYS A   1      46.255  48.802  53.716  1.00  8.94              
ATOM      7  CG  LYS A   1      45.366  49.142  55.662  1.00  8.94              
ATOM      8  HG1 LYS A   1      44.363  49.070  56.086  1.00  8.94              
ATOM      9  HG2 LYS A   1      45.737  50.140  55.903  1.00  8.94              
ATOM     10  CD  LYS A   1      46.316  48.120  56.319  1.00  8.94              
ATOM     11  HD1 LYS A   1      47.177  48.663  56.710  1.00  8.94              
ATOM     12  HD2 LYS A   1      46.701  47.414  55.582  1.00  8.94              
ATOM     13  CE  LYS A   1      45.658  47.358  57.477  1.00  8.94              
ATOM     14  HE1 LYS A   1      45.188  48.080  58.147  1.00  8.94              
ATOM     15  HE2 LYS A   1      46.435  46.836  58.040  1.00  8.94              
ATOM     16  NZ  LYS A   1      44.658  46.385  56.980  1.00  8.94              
ATOM     17  HZ1 LYS A   1      45.108  45.672  56.427  1.00  8.94              
ATOM     18  HZ2 LYS A   1      44.142  45.948  57.730  1.00  8.94              
ATOM     19  HZ3 LYS A   1      44.014  46.847  56.354  1.00  8.94              
ATOM     20  C   LYS A   1      44.132  48.105  52.094  1.00  8.94              
ATOM     21  O   LYS A   1      43.589  49.074  51.571  1.00  8.94              
ATOM     22  N   LEU A   2      44.579  47.048  51.409  1.00  6.78              
ATOM     23  H   LEU A   2      45.007  46.316  51.954  1.00  6.78              
ATOM     24  CA  LEU A   2      44.557  46.888  49.949  1.00  6.78              
ATOM     25  HA  LEU A   2      45.249  47.614  49.518  1.00  6.78              
ATOM     26  CB  LEU A   2      45.054  45.479  49.567  1.00  6.78              
ATOM     27  HB1 LEU A   2      44.713  45.265  48.554  1.00  6.78              
ATOM     28  HB2 LEU A   2      44.607  44.736  50.226  1.00  6.78              
ATOM     29  CG  LEU A   2      46.590  45.312  49.562  1.00  6.78              
ATOM     30  HG  LEU A   2      47.012  46.004  48.839  1.00  6.78              
ATOM     31  CD1 LEU A   2      47.256  45.568  50.912  1.00  6.78              
ATOM     32 1HD1 LEU A   2      47.172  46.617  51.185  1.00  6.78              
ATOM     33 2HD1 LEU A   2      46.811  44.938  51.678  1.00  6.78              
ATOM     34 3HD1 LEU A   2      48.320  45.340  50.837  1.00  6.78              
ATOM     35  CD2 LEU A   2      46.944  43.889  49.145  1.00  6.78              
ATOM     36 1HD2 LEU A   2      48.025  43.772  49.095  1.00  6.78              
ATOM     37 2HD2 LEU A   2      46.539  43.170  49.856  1.00  6.78              
ATOM     38 3HD2 LEU A   2      46.536  43.683  48.161  1.00  6.78              
ATOM     39  C   LEU A   2      43.204  47.208  49.330  1.00  6.78              
ATOM     40  O   LEU A   2      43.180  47.683  48.203  1.00  6.78              
ATOM     41  N   THR A   3      42.124  47.012  50.106  1.00  5.42              
ATOM     42  H   THR A   3      42.304  46.588  50.998  1.00  5.42              
ATOM     43  CA  THR A   3      40.732  47.379  49.815  1.00  5.42              
ATOM     44  HA  THR A   3      40.099  46.598  50.230  1.00  5.42              
ATOM     45  CB  THR A   3      40.284  48.693  50.482  1.00  5.42              
ATOM     46  HB  THR A   3      39.293  48.950  50.109  1.00  5.42              
ATOM     47  CG2 THR A   3      40.159  48.546  51.998  1.00  5.42              
ATOM     48 1HG2 THR A   3      41.126  48.309  52.436  1.00  5.42              
ATOM     49 2HG2 THR A   3      39.789  49.478  52.422  1.00  5.42              
ATOM     50 3HG2 THR A   3      39.446  47.756  52.225  1.00  5.42              
ATOM     51  OG1 THR A   3      41.148  49.780  50.234  1.00  5.42              
ATOM     52  HG1 THR A   3      42.025  49.545  50.587  1.00  5.42              
ATOM     53  C   THR A   3      40.484  47.337  48.323  1.00  5.42              
ATOM     54  O   THR A   3      40.343  48.384  47.683  1.00  5.42              
ATOM     55  N   ILE A   4      40.550  46.125  47.759  1.00  3.73              
ATOM     56  H   ILE A   4      40.678  45.315  48.344  1.00  3.73              
ATOM     57  CA  ILE A   4      40.380  45.924  46.324  1.00  3.73              
ATOM     58  HA  ILE A   4      40.801  46.809  45.843  1.00  3.73              
ATOM     59  CB  ILE A   4      41.223  44.786  45.701  1.00  3.73              
ATOM     60  HB  ILE A   4      41.283  44.984  44.632  1.00  3.73              
ATOM     61  CG2 ILE A   4      42.659  44.871  46.244  1.00  3.73              
ATOM     62 1HG2 ILE A   4      43.040  45.889  46.172  1.00  3.73              
ATOM     63 2HG2 ILE A   4      42.695  44.551  47.283  1.00  3.73              
ATOM     64 3HG2 ILE A   4      43.301  44.218  45.660  1.00  3.73              
ATOM     65  CG1 ILE A   4      40.689  43.352  45.849  1.00  3.73              
ATOM     66 1HG1 ILE A   4      40.012  43.316  46.700  1.00  3.73              
ATOM     67 2HG1 ILE A   4      41.521  42.677  46.034  1.00  3.73              
ATOM     68  CD1 ILE A   4      39.993  42.824  44.587  1.00  3.73              
ATOM     69  HD1 ILE A   4      39.619  41.818  44.775  1.00  3.73              
ATOM     70  HD2 ILE A   4      39.158  43.457  44.298  1.00  3.73              
ATOM     71  HD3 ILE A   4      40.706  42.785  43.762  1.00  3.73              
ATOM     72  C   ILE A   4      38.887  45.960  46.004  1.00  3.73              
ATOM     73  O   ILE A   4      38.157  44.978  45.993  1.00  3.73              
ATOM     74  N   LYS A   5      38.412  47.198  45.904  1.00  3.83              
ATOM     75  H   LYS A   5      39.100  47.923  46.030  1.00  3.83              
ATOM     76  CA  LYS A   5      37.022  47.623  45.788  1.00  3.83              
ATOM     77  HA  LYS A   5      36.397  47.003  46.434  1.00  3.83              
ATOM     78  CB  LYS A   5      36.924  49.106  46.234  1.00  3.83              
ATOM     79  HB1 LYS A   5      35.925  49.481  45.997  1.00  3.83              
ATOM     80  HB2 LYS A   5      37.648  49.681  45.655  1.00  3.83              
ATOM     81  CG  LYS A   5      37.155  49.321  47.742  1.00  3.83              
ATOM     82  HG1 LYS A   5      38.002  48.739  48.083  1.00  3.83              
ATOM     83  HG2 LYS A   5      36.283  48.934  48.273  1.00  3.83              
ATOM     84  CD  LYS A   5      37.355  50.795  48.148  1.00  3.83              
ATOM     85  HD1 LYS A   5      37.431  50.850  49.234  1.00  3.83              
ATOM     86  HD2 LYS A   5      36.456  51.341  47.861  1.00  3.83              
ATOM     87  CE  LYS A   5      38.563  51.527  47.526  1.00  3.83              
ATOM     88  HE1 LYS A   5      38.461  52.593  47.751  1.00  3.83              
ATOM     89  HE2 LYS A   5      38.522  51.418  46.439  1.00  3.83              
ATOM     90  NZ  LYS A   5      39.880  51.053  48.032  1.00  3.83              
ATOM     91  HZ1 LYS A   5      39.972  51.115  49.042  1.00  3.83              
ATOM     92  HZ2 LYS A   5      40.030  50.069  47.814  1.00  3.83              
ATOM     93  HZ3 LYS A   5      40.651  51.550  47.614  1.00  3.83              
ATOM     94  C   LYS A   5      36.513  47.413  44.351  1.00  3.83              
ATOM     95  O   LYS A   5      35.868  48.285  43.785  1.00  3.83              
ATOM     96  N   GLY A   6      36.928  46.308  43.740  1.00  3.56              
ATOM     97  H   GLY A   6      37.430  45.632  44.302  1.00  3.56              
ATOM     98  CA  GLY A   6      36.892  46.057  42.309  1.00  3.56              
ATOM     99  HA1 GLY A   6      36.642  46.971  41.771  1.00  3.56              
ATOM    100  HA2 GLY A   6      36.118  45.317  42.099  1.00  3.56              
ATOM    101  C   GLY A   6      38.223  45.533  41.780  1.00  3.56              
ATOM    102  O   GLY A   6      39.224  45.490  42.500  1.00  3.56              
ATOM    103  N   ASP A   7      38.206  45.131  40.511  1.00  3.80              
ATOM    104  H   ASP A   7      37.311  45.118  40.024  1.00  3.80              
ATOM    105  CA  ASP A   7      39.270  44.421  39.800  1.00  3.80              
ATOM    106  HA  ASP A   7      39.485  43.512  40.363  1.00  3.80              
ATOM    107  CB  ASP A   7      38.724  43.963  38.435  1.00  3.80              
ATOM    108  HB1 ASP A   7      39.499  43.393  37.917  1.00  3.80              
ATOM    109  HB2 ASP A   7      38.480  44.838  37.828  1.00  3.80              
ATOM    110  CG  ASP A   7      37.482  43.101  38.619  1.00  3.80              
ATOM    111  OD1 ASP A   7      36.398  43.708  38.796  1.00  3.80              
ATOM    112  OD2 ASP A   7      37.639  41.861  38.657  1.00  3.80              
ATOM    113  C   ASP A   7      40.601  45.183  39.649  1.00  3.80              
ATOM    114  O   ASP A   7      40.942  45.719  38.590  1.00  3.80              
ATOM    115  N   VAL A   8      41.401  45.214  40.721  1.00  2.96              
ATOM    116  H   VAL A   8      41.023  44.873  41.598  1.00  2.96              
ATOM    117  CA  VAL A   8      42.787  45.707  40.670  1.00  2.96              
ATOM    118  HA  VAL A   8      42.730  46.736  40.316  1.00  2.96              
ATOM    119  CB  VAL A   8      43.445  45.761  42.058  1.00  2.96              
ATOM    120  HB  VAL A   8      43.404  44.782  42.536  1.00  2.96              
ATOM    121  CG1 VAL A   8      44.907  46.205  41.928  1.00  2.96              
ATOM    122 1HG1 VAL A   8      45.494  45.412  41.475  1.00  2.96              
ATOM    123 2HG1 VAL A   8      44.971  47.110  41.328  1.00  2.96              
ATOM    124 3HG1 VAL A   8      45.325  46.425  42.905  1.00  2.96              
ATOM    125  CG2 VAL A   8      42.734  46.798  42.942  1.00  2.96              
ATOM    126 1HG2 VAL A   8      43.183  46.805  43.934  1.00  2.96              
ATOM    127 2HG2 VAL A   8      42.823  47.792  42.503  1.00  2.96              
ATOM    128 3HG2 VAL A   8      41.677  46.554  43.036  1.00  2.96              
ATOM    129  C   VAL A   8      43.599  44.926  39.642  1.00  2.96              
ATOM    130  O   VAL A   8      43.765  43.712  39.722  1.00  2.96              
ATOM    131  N   SER A   9      44.129  45.657  38.670  1.00  2.74              
ATOM    132  H   SER A   9      43.873  46.635  38.682  1.00  2.74              
ATOM    133  CA  SER A   9      44.544  45.162  37.351  1.00  2.74              
ATOM    134  HA  SER A   9      44.668  44.080  37.398  1.00  2.74              
ATOM    135  CB  SER A   9      43.417  45.453  36.337  1.00  2.74              
ATOM    136  HB1 SER A   9      42.719  44.613  36.352  1.00  2.74              
ATOM    137  HB2 SER A   9      43.823  45.536  35.327  1.00  2.74              
ATOM    138  OG  SER A   9      42.692  46.628  36.666  1.00  2.74              
ATOM    139  HG  SER A   9      41.945  46.363  37.241  1.00  2.74              
ATOM    140  C   SER A   9      45.909  45.746  36.974  1.00  2.74              
ATOM    141  O   SER A   9      46.111  46.316  35.902  1.00  2.74              
ATOM    142  N   ILE A  10      46.874  45.606  37.893  1.00  3.42              
ATOM    143  H   ILE A  10      46.619  45.130  38.741  1.00  3.42              
ATOM    144  CA  ILE A  10      48.182  46.290  37.856  1.00  3.42              
ATOM    145  HA  ILE A  10      48.146  46.999  37.028  1.00  3.42              
ATOM    146  CB  ILE A  10      48.369  47.157  39.130  1.00  3.42              
ATOM    147  HB  ILE A  10      49.288  47.732  39.004  1.00  3.42              
ATOM    148  CG2 ILE A  10      47.228  48.181  39.258  1.00  3.42              
ATOM    149 1HG2 ILE A  10      47.454  48.905  40.040  1.00  3.42              
ATOM    150 2HG2 ILE A  10      47.108  48.728  38.322  1.00  3.42              
ATOM    151 3HG2 ILE A  10      46.288  47.691  39.500  1.00  3.42              
ATOM    152  CG1 ILE A  10      48.534  46.292  40.404  1.00  3.42              
ATOM    153 1HG1 ILE A  10      49.347  45.585  40.249  1.00  3.42              
ATOM    154 2HG1 ILE A  10      47.625  45.721  40.585  1.00  3.42              
ATOM    155  CD1 ILE A  10      48.877  47.100  41.661  1.00  3.42              
ATOM    156  HD1 ILE A  10      49.155  46.415  42.461  1.00  3.42              
ATOM    157  HD2 ILE A  10      49.722  47.758  41.462  1.00  3.42              
ATOM    158  HD3 ILE A  10      48.020  47.691  41.980  1.00  3.42              
ATOM    159  C   ILE A  10      49.437  45.421  37.544  1.00  3.42              
ATOM    160  O   ILE A  10      50.529  45.822  37.960  1.00  3.42              
ATOM    161  N   PRO A  11      49.370  44.273  36.822  1.00  3.40              
ATOM    162  CD  PRO A  11      48.256  43.772  36.031  1.00  3.40              
ATOM    163  HD1 PRO A  11      47.802  44.567  35.444  1.00  3.40              
ATOM    164  HD2 PRO A  11      47.522  43.302  36.688  1.00  3.40              
ATOM    165  CG  PRO A  11      48.822  42.720  35.080  1.00  3.40              
ATOM    166  HG1 PRO A  11      49.160  43.199  34.161  1.00  3.40              
ATOM    167  HG2 PRO A  11      48.094  41.941  34.856  1.00  3.40              
ATOM    168  CB  PRO A  11      50.018  42.168  35.843  1.00  3.40              
ATOM    169  HB1 PRO A  11      50.780  41.766  35.174  1.00  3.40              
ATOM    170  HB2 PRO A  11      49.682  41.393  36.534  1.00  3.40              
ATOM    171  CA  PRO A  11      50.521  43.378  36.641  1.00  3.40              
ATOM    172  HA  PRO A  11      50.828  43.007  37.617  1.00  3.40              
ATOM    173  C   PRO A  11      51.708  44.089  36.000  1.00  3.40              
ATOM    174  O   PRO A  11      51.678  44.416  34.804  1.00  3.40              
ATOM    175  N   LYS A  12      52.706  44.384  36.839  1.00  4.32              
ATOM    176  H   LYS A  12      52.560  44.025  37.775  1.00  4.32              
ATOM    177  CA  LYS A  12      53.879  45.275  36.678  1.00  4.32              
ATOM    178  HA  LYS A  12      54.706  44.678  36.293  1.00  4.32              
ATOM    179  CB  LYS A  12      53.645  46.451  35.699  1.00  4.32              
ATOM    180  HB1 LYS A  12      54.126  47.350  36.089  1.00  4.32              
ATOM    181  HB2 LYS A  12      52.581  46.674  35.617  1.00  4.32              
ATOM    182  CG  LYS A  12      54.268  46.169  34.316  1.00  4.32              
ATOM    183  HG1 LYS A  12      53.993  45.174  33.966  1.00  4.32              
ATOM    184  HG2 LYS A  12      55.352  46.180  34.438  1.00  4.32              
ATOM    185  CD  LYS A  12      53.891  47.218  33.257  1.00  4.32              
ATOM    186  HD1 LYS A  12      54.763  47.380  32.622  1.00  4.32              
ATOM    187  HD2 LYS A  12      53.657  48.171  33.732  1.00  4.32              
ATOM    188  CE  LYS A  12      52.735  46.789  32.334  1.00  4.32              
ATOM    189  HE1 LYS A  12      53.036  45.876  31.809  1.00  4.32              
ATOM    190  HE2 LYS A  12      52.587  47.573  31.584  1.00  4.32              
ATOM    191  NZ  LYS A  12      51.469  46.546  33.067  1.00  4.32              
ATOM    192  HZ1 LYS A  12      50.723  46.302  32.432  1.00  4.32              
ATOM    193  HZ2 LYS A  12      51.587  45.757  33.704  1.00  4.32              
ATOM    194  HZ3 LYS A  12      51.206  47.355  33.609  1.00  4.32              
ATOM    195  C   LYS A  12      54.398  45.809  38.021  1.00  4.32              
ATOM    196  O   LYS A  12      55.577  46.105  38.129  1.00  4.32              
ATOM    197  N   VAL A  13      53.543  45.870  39.045  1.00  4.26              
ATOM    198  H   VAL A  13      52.567  45.672  38.857  1.00  4.26              
ATOM    199  CA  VAL A  13      53.881  46.319  40.412  1.00  4.26              
ATOM    200  HA  VAL A  13      54.963  46.351  40.521  1.00  4.26              
ATOM    201  CB  VAL A  13      53.349  47.750  40.690  1.00  4.26              
ATOM    202  HB  VAL A  13      52.261  47.722  40.764  1.00  4.26              
ATOM    203  CG1 VAL A  13      53.929  48.317  41.991  1.00  4.26              
ATOM    204 1HG1 VAL A  13      53.519  49.308  42.180  1.00  4.26              
ATOM    205 2HG1 VAL A  13      53.670  47.684  42.836  1.00  4.26              
ATOM    206 3HG1 VAL A  13      55.014  48.389  41.924  1.00  4.26              
ATOM    207  CG2 VAL A  13      53.714  48.737  39.571  1.00  4.26              
ATOM    208 1HG2 VAL A  13      53.403  49.744  39.848  1.00  4.26              
ATOM    209 2HG2 VAL A  13      54.790  48.734  39.398  1.00  4.26              
ATOM    210 3HG2 VAL A  13      53.199  48.474  38.649  1.00  4.26              
ATOM    211  C   VAL A  13      53.354  45.282  41.401  1.00  4.26              
ATOM    212  O   VAL A  13      52.423  45.524  42.169  1.00  4.26              
ATOM    213  N   GLY A  14      53.847  44.047  41.258  1.00  3.49              
ATOM    214  H   GLY A  14      54.622  43.919  40.625  1.00  3.49              
ATOM    215  CA  GLY A  14      53.113  42.863  41.695  1.00  3.49              
ATOM    216  HA1 GLY A  14      53.064  42.849  42.784  1.00  3.49              
ATOM    217  HA2 GLY A  14      53.616  41.957  41.359  1.00  3.49              
ATOM    218  C   GLY A  14      51.702  42.878  41.118  1.00  3.49              
ATOM    219  O   GLY A  14      51.490  43.159  39.939  1.00  3.49              
ATOM    220  N   TRP A  15      50.752  42.580  41.988  1.00  3.54              
ATOM    221  H   TRP A  15      51.034  42.394  42.941  1.00  3.54              
ATOM    222  CA  TRP A  15      49.316  42.642  41.783  1.00  3.54              
ATOM    223  HA  TRP A  15      49.053  43.548  41.240  1.00  3.54              
ATOM    224  CB  TRP A  15      48.931  41.401  40.948  1.00  3.54              
ATOM    225  HB1 TRP A  15      49.290  40.518  41.479  1.00  3.54              
ATOM    226  HB2 TRP A  15      49.485  41.447  40.011  1.00  3.54              
ATOM    227  CG  TRP A  15      47.501  41.172  40.585  1.00  3.54              
ATOM    228  CD1 TRP A  15      46.541  42.108  40.423  1.00  3.54              
ATOM    229  HD1 TRP A  15      46.668  43.172  40.526  1.00  3.54              
ATOM    230  NE1 TRP A  15      45.347  41.491  40.108  1.00  3.54              
ATOM    231  HE1 TRP A  15      44.485  42.017  39.949  1.00  3.54              
ATOM    232  CE2 TRP A  15      45.490  40.129  39.983  1.00  3.54              
ATOM    233  CZ2 TRP A  15      44.604  39.091  39.660  1.00  3.54              
ATOM    234  HZ2 TRP A  15      43.564  39.309  39.457  1.00  3.54              
ATOM    235  CH2 TRP A  15      45.086  37.772  39.601  1.00  3.54              
ATOM    236  HH2 TRP A  15      44.418  36.961  39.356  1.00  3.54              
ATOM    237  CZ3 TRP A  15      46.443  37.508  39.855  1.00  3.54              
ATOM    238  HZ3 TRP A  15      46.811  36.489  39.800  1.00  3.54              
ATOM    239  CE3 TRP A  15      47.326  38.558  40.178  1.00  3.54              
ATOM    240  HE3 TRP A  15      48.366  38.343  40.361  1.00  3.54              
ATOM    241  CD2 TRP A  15      46.870  39.894  40.265  1.00  3.54              
ATOM    242  C   TRP A  15      48.708  42.690  43.180  1.00  3.54              
ATOM    243  O   TRP A  15      49.366  42.302  44.150  1.00  3.54              
ATOM    244  N   LEU A  16      47.452  43.103  43.299  1.00  4.13              
ATOM    245  H   LEU A  16      46.940  43.360  42.473  1.00  4.13              
ATOM    246  CA  LEU A  16      46.713  43.003  44.552  1.00  4.13              
ATOM    247  HA  LEU A  16      47.364  42.638  45.345  1.00  4.13              
ATOM    248  CB  LEU A  16      46.211  44.395  45.007  1.00  4.13              
ATOM    249  HB1 LEU A  16      45.795  44.285  46.009  1.00  4.13              
ATOM    250  HB2 LEU A  16      45.392  44.688  44.352  1.00  4.13              
ATOM    251  CG  LEU A  16      47.242  45.545  45.026  1.00  4.13              
ATOM    252  HG  LEU A  16      47.548  45.758  44.003  1.00  4.13              
ATOM    253  CD1 LEU A  16      46.601  46.815  45.595  1.00  4.13              
ATOM    254 1HD1 LEU A  16      47.306  47.643  45.537  1.00  4.13              
ATOM    255 2HD1 LEU A  16      45.708  47.073  45.030  1.00  4.13              
ATOM    256 3HD1 LEU A  16      46.321  46.662  46.636  1.00  4.13              
ATOM    257  CD2 LEU A  16      48.490  45.268  45.862  1.00  4.13              
ATOM    258 1HD2 LEU A  16      48.220  45.066  46.893  1.00  4.13              
ATOM    259 2HD2 LEU A  16      49.032  44.414  45.470  1.00  4.13              
ATOM    260 3HD2 LEU A  16      49.153  46.130  45.832  1.00  4.13              
ATOM    261  C   LEU A  16      45.600  41.944  44.398  1.00  4.13              
ATOM    262  O   LEU A  16      44.423  42.292  44.491  1.00  4.13              
ATOM    263  N   PRO A  17      45.930  40.656  44.144  1.00  5.34              
ATOM    264  CD  PRO A  17      47.263  40.067  44.033  1.00  5.34              
ATOM    265  HD1 PRO A  17      47.879  40.308  44.899  1.00  5.34              
ATOM    266  HD2 PRO A  17      47.726  40.412  43.120  1.00  5.34              
ATOM    267  CG  PRO A  17      47.102  38.554  43.903  1.00  5.34              
ATOM    268  HG1 PRO A  17      47.200  38.084  44.881  1.00  5.34              
ATOM    269  HG2 PRO A  17      47.823  38.127  43.207  1.00  5.34              
ATOM    270  CB  PRO A  17      45.673  38.413  43.387  1.00  5.34              
ATOM    271  HB1 PRO A  17      45.241  37.438  43.620  1.00  5.34              
ATOM    272  HB2 PRO A  17      45.643  38.582  42.318  1.00  5.34              
ATOM    273  CA  PRO A  17      44.957  39.572  44.091  1.00  5.34              
ATOM    274  HA  PRO A  17      44.079  39.865  43.513  1.00  5.34              
ATOM    275  C   PRO A  17      44.532  39.184  45.520  1.00  5.34              
ATOM    276  O   PRO A  17      44.772  38.086  46.017  1.00  5.34              
ATOM    277  N   GLN A  18      44.019  40.168  46.249  1.00  5.18              
ATOM    278  H   GLN A  18      43.846  41.046  45.768  1.00  5.18              
ATOM    279  CA  GLN A  18      43.900  40.180  47.699  1.00  5.18              
ATOM    280  HA  GLN A  18      43.895  39.165  48.085  1.00  5.18              
ATOM    281  CB  GLN A  18      45.102  40.919  48.310  1.00  5.18              
ATOM    282  HB1 GLN A  18      44.889  41.150  49.354  1.00  5.18              
ATOM    283  HB2 GLN A  18      45.245  41.856  47.775  1.00  5.18              
ATOM    284  CG  GLN A  18      46.413  40.115  48.262  1.00  5.18              
ATOM    285  HG1 GLN A  18      47.220  40.749  48.626  1.00  5.18              
ATOM    286  HG2 GLN A  18      46.648  39.838  47.236  1.00  5.18              
ATOM    287  CD  GLN A  18      46.347  38.873  49.140  1.00  5.18              
ATOM    288  OE1 GLN A  18      46.639  38.906  50.321  1.00  5.18              
ATOM    289  NE2 GLN A  18      45.933  37.738  48.622  1.00  5.18              
ATOM    290 1HE2 GLN A  18      45.655  37.678  47.645  1.00  5.18              
ATOM    291 2HE2 GLN A  18      45.947  36.937  49.226  1.00  5.18              
ATOM    292  C   GLN A  18      42.566  40.843  48.067  1.00  5.18              
ATOM    293  O   GLN A  18      42.521  42.065  48.234  1.00  5.18              
ATOM    294  N   PRO A  19      41.459  40.071  48.101  1.00  4.82              
ATOM    295  CD  PRO A  19      41.453  38.610  48.069  1.00  4.82              
ATOM    296  HD1 PRO A  19      42.033  38.193  48.894  1.00  4.82              
ATOM    297  HD2 PRO A  19      41.849  38.263  47.113  1.00  4.82              
ATOM    298  CG  PRO A  19      39.994  38.184  48.194  1.00  4.82              
ATOM    299  HG1 PRO A  19      39.706  38.131  49.245  1.00  4.82              
ATOM    300  HG2 PRO A  19      39.800  37.235  47.694  1.00  4.82              
ATOM    301  CB  PRO A  19      39.274  39.342  47.515  1.00  4.82              
ATOM    302  HB1 PRO A  19      38.218  39.389  47.786  1.00  4.82              
ATOM    303  HB2 PRO A  19      39.368  39.239  46.432  1.00  4.82              
ATOM    304  CA  PRO A  19      40.084  40.566  47.976  1.00  4.82              
ATOM    305  HA  PRO A  19      40.040  41.285  47.168  1.00  4.82              
ATOM    306  C   PRO A  19      39.516  41.255  49.233  1.00  4.82              
ATOM    307  O   PRO A  19      38.450  40.881  49.726  1.00  4.82              
ATOM    308  N   ILE A  20      40.255  42.196  49.827  1.00  4.88              
ATOM    309  H   ILE A  20      41.116  42.473  49.372  1.00  4.88              
ATOM    310  CA  ILE A  20      40.039  42.549  51.233  1.00  4.88              
ATOM    311  HA  ILE A  20      39.627  41.641  51.676  1.00  4.88              
ATOM    312  CB  ILE A  20      41.354  42.743  52.034  1.00  4.88              
ATOM    313  HB  ILE A  20      41.084  42.670  53.090  1.00  4.88              
ATOM    314  CG2 ILE A  20      42.335  41.589  51.774  1.00  4.88              
ATOM    315 1HG2 ILE A  20      42.788  41.678  50.790  1.00  4.88              
ATOM    316 2HG2 ILE A  20      43.131  41.602  52.516  1.00  4.88              
ATOM    317 3HG2 ILE A  20      41.823  40.631  51.845  1.00  4.88              
ATOM    318  CG1 ILE A  20      42.068  44.092  51.829  1.00  4.88              
ATOM    319 1HG1 ILE A  20      41.953  44.415  50.797  1.00  4.88              
ATOM    320 2HG1 ILE A  20      43.131  43.966  52.028  1.00  4.88              
ATOM    321  CD1 ILE A  20      41.566  45.179  52.790  1.00  4.88              
ATOM    322  HD1 ILE A  20      42.185  46.063  52.699  1.00  4.88              
ATOM    323  HD2 ILE A  20      40.542  45.452  52.567  1.00  4.88              
ATOM    324  HD3 ILE A  20      41.631  44.825  53.815  1.00  4.88              
ATOM    325  C   ILE A  20      38.975  43.611  51.506  1.00  4.88              
ATOM    326  O   ILE A  20      38.806  44.573  50.754  1.00  4.88              
ATOM    327  N   VAL A  21      38.318  43.442  52.662  1.00  5.95              
ATOM    328  H   VAL A  21      38.590  42.651  53.221  1.00  5.95              
ATOM    329  CA  VAL A  21      37.201  44.250  53.188  1.00  5.95              
ATOM    330  HA  VAL A  21      37.174  45.196  52.648  1.00  5.95              
ATOM    331  CB  VAL A  21      35.846  43.549  52.981  1.00  5.95              
ATOM    332  HB  VAL A  21      35.780  42.685  53.643  1.00  5.95              
ATOM    333  CG1 VAL A  21      34.696  44.511  53.309  1.00  5.95              
ATOM    334 1HG1 VAL A  21      33.742  44.004  53.162  1.00  5.95              
ATOM    335 2HG1 VAL A  21      34.746  44.831  54.348  1.00  5.95              
ATOM    336 3HG1 VAL A  21      34.737  45.381  52.652  1.00  5.95              
ATOM    337  CG2 VAL A  21      35.642  43.061  51.539  1.00  5.95              
ATOM    338 1HG2 VAL A  21      34.644  42.644  51.421  1.00  5.95              
ATOM    339 2HG2 VAL A  21      35.768  43.886  50.840  1.00  5.95              
ATOM    340 3HG2 VAL A  21      36.360  42.281  51.294  1.00  5.95              
ATOM    341  C   VAL A  21      37.409  44.579  54.670  1.00  5.95              
ATOM    342  O   VAL A  21      38.380  44.217  55.334  1.00  5.95              
TER
